# Supplementary material for: A SET domain-containing protein and HCF-1 maintain transgenerational epigenetic memory
Source: Nat Commun. 2026 Jan 9;17:1462. doi: 10.1038/s41467-025-68200-7 (PMC12886896; doi:10.1038/s41467-025-68200-7)
Supplement: Supplementary file 5 — Supplementary Data 3 [file 41467_2025_68200_MOESM5_ESM.xlsx]

## Sheet: Supplemenatry Data 3
Supplemenatry Data 3. Log2fold change of mRNAs in set-24(syb7014) compared to wild-type.
genelist	basemean	log2foldchange	adjustedpvalue
WBGene00000001	1312.56	-0.0176716	0.999838
WBGene00000002	312.396	0.135871	0.402411
WBGene00000003	191.456	-0.0656545	0.947534
WBGene00000004	866.347	8.55507e-05	0.999838
WBGene00000005	225.179	-0.0139446	0.999838
WBGene00000006	258.383	0.00491254	0.999838
WBGene00000007	289.28	-0.00702337	0.999838
WBGene00000008	31.9945	-0.0192743	0.999838
WBGene00000009	30.2988	0.0516594	0.841
WBGene00000010	1394.52	-0.0528017	0.999838
WBGene00000012	2.89688	-0.0186955	NA
WBGene00000013	17.4075	0.00242652	0.999838
WBGene00000014	0.127618	0.00192805	NA
WBGene00000015	0.700901	0.00316119	NA
WBGene00000016	49.8511	0.0313704	0.999838
WBGene00000017	90.441	0.0813457	0.736401
WBGene00000018	685.15	0.00923139	0.999838
WBGene00000019	47.0595	-0.00320576	0.999838
WBGene00000020	510.619	0.0388007	0.999838
WBGene00000021	9.56556	0.00354739	0.999838
WBGene00000022	1403.33	0.0167741	0.999838
WBGene00000023	65.7115	-0.00413063	0.999838
WBGene00000024	455.849	-0.00656806	0.999838
WBGene00000025	9.0395	-0.00274377	0.999838
WBGene00000026	0.647177	-0.0128232	NA
WBGene00000027	29.8771	-0.00782956	0.999838
WBGene00000028	1.80013	-0.00934578	NA
WBGene00000029	255.152	-0.00665355	0.999838
WBGene00000030	300.587	-0.00514878	0.999838
WBGene00000031	593.275	-0.0176117	0.999838
WBGene00000032	98.7572	-0.0108899	0.999838
WBGene00000033	312.088	-0.0114983	0.999838
WBGene00000034	493.014	-0.00894259	0.999838
WBGene00000035	140.891	0.00957729	0.999838
WBGene00000036	409.377	0.0210668	0.999838
WBGene00000037	143.693	0.0174764	0.999838
WBGene00000038	20.5416	-0.0166612	0.999838
WBGene00000039	1220	0.0924353	0.82975
WBGene00000040	6982.57	-0.0145598	0.999838
WBGene00000041	21155	-0.0404387	0.999838
WBGene00000042	19.0224	0.00403325	0.999838
WBGene00000043	4.97319	-0.00348481	0.999838
WBGene00000044	10.7028	0.0307974	0.999838
WBGene00000045	2.22223	0.00861844	NA
WBGene00000046	7.68633	0.0130617	0.999838
WBGene00000047	54.5541	0.0205121	0.999838
WBGene00000048	16.6198	-0.0442103	0.950558
WBGene00000049	6.51098	-0.0035378	0.999838
WBGene00000050	19.7492	-0.0135595	0.999838
WBGene00000051	55.6507	0.0460941	0.999187
WBGene00000053	4.98462	0.0174809	0.999838
WBGene00000054	51.6999	-0.0273768	0.999838
WBGene00000055	79.216	-0.0150559	0.999838
WBGene00000056	23.557	0.00552946	0.999838
WBGene00000057	68.054	0.0241089	0.999838
WBGene00000058	11.0406	0.0420684	0.941457
WBGene00000059	23.2749	0.0238648	0.999838
WBGene00000060	5.96056	-0.00722998	0.999838
WBGene00000061	11.2332	-0.000505287	0.999838
WBGene00000062	11.1749	-0.000376393	0.999838
WBGene00000063	46465.5	-0.0146844	0.999838
WBGene00000064	44283.7	-0.147156	0.271902
WBGene00000065	47871	-0.020407	0.999838
WBGene00000066	43352.1	-0.0169853	0.999838
WBGene00000067	18219.4	-0.0215644	0.999838
WBGene00000068	239.143	0.044834	0.999838
WBGene00000069	21.6786	0.0166574	0.999838
WBGene00000070	337.254	0.0701813	0.974771
WBGene00000071	112.417	0.0414004	0.999838
WBGene00000072	200.743	-0.0124189	0.999838
WBGene00000073	317.554	0.0341152	0.999838
WBGene00000074	682.842	-0.010664	0.999838
WBGene00000075	541.447	-0.123905	0.4093
WBGene00000079	2649.91	2.46081e-05	0.999838
WBGene00000080	1344.03	-0.00527687	0.999838
WBGene00000081	5140.78	0.000240827	0.999838
WBGene00000082	247.312	0.00290195	0.999838
WBGene00000083	1257.02	-0.00142656	0.999838
WBGene00000084	114.475	0.082795	0.645008
WBGene00000085	28.6649	-0.0185281	0.999838
WBGene00000086	304.388	0.0980963	0.755805
WBGene00000088	350.781	-0.0148359	0.999838
WBGene00000089	160.238	-0.00561154	0.999838
WBGene00000090	1892.17	-0.0280078	0.999838
WBGene00000092	808.147	-0.068611	0.999838
WBGene00000093	536.438	-0.0309814	0.999838
WBGene00000094	454.057	-0.0210411	0.999838
WBGene00000095	335.741	0.0322309	0.999838
WBGene00000096	25.6368	0.012436	0.999838
WBGene00000097	1301.24	0.00329032	0.999838
WBGene00000098	4514.78	-0.0598059	0.999838
WBGene00000099	1723.53	-0.0393212	0.999838
WBGene00000100	3615.32	0.0656634	0.999838
WBGene00000101	2235.71	0.0240441	0.999838
WBGene00000102	2784.79	-0.00108462	0.999838
WBGene00000103	380.352	0.139083	0.349103
WBGene00000105	2397.55	0.0254633	0.999838
WBGene00000106	3627.71	-0.0316264	0.999838
WBGene00000107	7685.61	-0.00106017	0.999838
WBGene00000108	1.34478	0.00208398	NA
WBGene00000109	2590.92	0.0569465	0.999838
WBGene00000110	3776.44	-0.0327965	0.999838
WBGene00000111	184.325	0.0137777	0.999838
WBGene00000112	3695.4	0.0028617	0.999838
WBGene00000113	1407.79	-0.00834027	0.999838
WBGene00000114	32524.4	-0.0528593	0.999838
WBGene00000115	5585.9	-0.107217	0.64107
WBGene00000116	718.657	-0.010238	0.999838
WBGene00000117	1126.13	-0.0255341	0.999838
WBGene00000118	1415.65	-0.0386337	0.999838
WBGene00000120	618.948	-0.0130822	0.999838
WBGene00000121	3915.02	-0.0617674	0.947383
WBGene00000122	5364.23	-0.0503532	0.999838
WBGene00000123	7747.1	-0.0803732	0.924933
WBGene00000133	33.3498	-0.0312651	0.998665
WBGene00000134	6.29606	0.0148376	0.999838
WBGene00000135	29.0388	0.00282089	0.999838
WBGene00000136	1110.15	-0.00871281	0.999838
WBGene00000137	419.524	-0.00102999	0.999838
WBGene00000138	554.966	-0.00555069	0.999838
WBGene00000139	94.1362	0.0485146	0.999838
WBGene00000140	5841.59	0.011145	0.999838
WBGene00000142	2230.05	-0.059597	0.999838
WBGene00000143	1036.57	-0.00943623	0.999838
WBGene00000144	608.136	-0.0983192	0.684535
WBGene00000145	558.575	-0.007134	0.999838
WBGene00000146	3110.98	-0.00586391	0.999838
WBGene00000147	788.569	-0.0205873	0.999838
WBGene00000148	839.068	0.010275	0.999838
WBGene00000149	5833.76	0.0377375	0.999838
WBGene00000150	729.219	0.0167331	0.999838
WBGene00000151	681.97	0.0312058	0.999838
WBGene00000155	5809.5	-0.118541	0.564196
WBGene00000156	1424.74	0.0217018	0.999838
WBGene00000157	495.432	-0.0642306	0.977568
WBGene00000158	3378.87	-0.0784314	0.938846
WBGene00000159	984.358	-0.0556821	0.999838
WBGene00000160	3412.5	-0.0665047	0.999838
WBGene00000161	1688.52	-0.0162936	0.999838
WBGene00000162	1722.24	-0.027389	0.999838
WBGene00000163	1427.15	0.0207083	0.999838
WBGene00000164	527.279	-0.00780113	0.999838
WBGene00000165	2353.36	-0.0706423	0.973767
WBGene00000166	22.695	0.0534604	0.850094
WBGene00000168	2886.77	-0.0532059	0.999838
WBGene00000169	1354.14	0.0325499	0.999838
WBGene00000170	5559.82	0.0083708	0.999838
WBGene00000171	12.2841	-0.0214706	0.999838
WBGene00000172	489.959	-0.0156052	0.999838
WBGene00000173	3.5846	0.0214358	NA
WBGene00000174	22.7956	0.00963764	0.999838
WBGene00000175	6291.95	-0.00311829	0.999838
WBGene00000176	1529.81	0.0681951	0.87946
WBGene00000177	110.689	-0.00545888	0.999838
WBGene00000178	1404.96	-0.0170887	0.999838
WBGene00000179	1412.48	0.00520125	0.999838
WBGene00000180	428.85	0.0361386	0.999838
WBGene00000181	4788.44	0.0114968	0.999838
WBGene00000182	11087.2	-0.0733179	0.977568
WBGene00000183	10800.6	-0.0734146	0.969181
WBGene00000184	1182.48	-0.0653921	0.993983
WBGene00000185	0.199454	0.00427882	NA
WBGene00000186	1179.07	0.00391898	0.999838
WBGene00000187	986.167	-0.0583136	0.999838
WBGene00000188	51.7914	0.0426299	0.999838
WBGene00000189	380.543	-0.0228119	0.999838
WBGene00000190	195.424	0.0246551	0.999838
WBGene00000191	19.1987	0.0177354	0.999838
WBGene00000192	3815.99	-0.0511204	0.999838
WBGene00000193	10.2754	0.00323553	0.999838
WBGene00000195	551.036	-0.0341997	0.999838
WBGene00000196	436.718	0.011057	0.999838
WBGene00000197	9328.55	-0.104504	0.718903
WBGene00000198	6270.07	-0.00929105	0.999838
WBGene00000199	3145.58	-0.03796	0.999838
WBGene00000200	3246.77	-0.0616789	0.999838
WBGene00000201	3107.6	-0.0475156	0.999838
WBGene00000202	1218.06	-0.0537512	0.999838
WBGene00000203	1482.79	-0.0728242	0.971932
WBGene00000204	1798.25	-0.0264805	0.999838
WBGene00000205	1160.82	-0.0613618	0.999838
WBGene00000206	7504.65	-0.0602062	0.999838
WBGene00000207	8031.73	0.00550796	0.999838
WBGene00000208	1233.48	-0.0847882	0.899983
WBGene00000209	3431.54	-0.0854867	0.841
WBGene00000210	3214.98	0.000635211	0.999838
WBGene00000211	220.765	0.0220287	0.999838
WBGene00000212	221.463	-0.125832	0.349702
WBGene00000213	459.191	-0.572912	0.0817859
WBGene00000214	70795.1	-0.00977185	0.999838
WBGene00000215	16602.4	-0.00671129	0.999838
WBGene00000216	31668.7	-0.00690027	0.999838
WBGene00000217	9970.41	0.0133191	0.999838
WBGene00000218	16091.3	-0.00810376	0.999838
WBGene00000219	44006.2	0.0267234	0.999838
WBGene00000220	550.042	0.0211499	0.999838
WBGene00000221	1441.44	-0.00646767	0.999838
WBGene00000222	386.349	0.0139194	0.999838
WBGene00000223	5686	-0.087846	0.878098
WBGene00000224	1245.03	0.0533556	0.999838
WBGene00000225	947.504	0.00840798	0.999838
WBGene00000226	659.953	0.0557764	0.822242
WBGene00000227	1323.94	-0.0329208	0.999838
WBGene00000228	4315.12	0.00194452	0.999838
WBGene00000229	72648.5	-0.0524922	0.999838
WBGene00000230	15657.9	0.012381	0.999838
WBGene00000231	9314.55	-0.0903796	0.849181
WBGene00000232	79.6246	-0.0158897	0.999838
WBGene00000233	178.022	0.0119797	0.999838
WBGene00000235	3005	-0.0428591	0.999838
WBGene00000236	928.819	-0.0954159	0.741117
WBGene00000237	751.605	0.344848	9.80589e-05
WBGene00000238	321.467	0.0355088	0.999838
WBGene00000239	638.656	0.00208321	0.999838
WBGene00000240	2123.09	0.06104	0.999838
WBGene00000241	31.7746	0.0187303	0.999838
WBGene00000242	10.5559	0.0283213	0.999838
WBGene00000244	25.1723	0.055172	0.811256
WBGene00000245	777.508	0.0161995	0.999838
WBGene00000246	63.9924	0.0882734	0.728403
WBGene00000247	867.94	0.0269275	0.999838
WBGene00000248	1155.21	-0.0191118	0.999838
WBGene00000249	1194.19	-0.0587789	0.989667
WBGene00000250	869.486	-0.0732893	0.92223
WBGene00000251	965.208	-0.00106161	0.999838
WBGene00000252	831.185	-0.000777331	0.999838
WBGene00000253	640.287	0.0588267	0.999838
WBGene00000254	5623.59	-0.115682	0.545721
WBGene00000255	35.7665	-0.000358052	0.999838
WBGene00000256	3465.48	-0.0026223	0.999838
WBGene00000257	1666.69	-0.000979777	0.999838
WBGene00000259	559.974	0.0231053	0.999838
WBGene00000262	265.38	-0.00160052	0.999838
WBGene00000263	6522.18	-0.022531	0.999838
WBGene00000264	973.685	-0.0692286	0.971555
WBGene00000265	927.277	-0.0599711	0.974942
WBGene00000266	735.961	0.0216236	0.999838
WBGene00000267	47.1262	0.0508261	0.956578
WBGene00000268	2176.57	-0.0920195	0.824297
WBGene00000269	735.658	0.187733	0.107744
WBGene00000270	305.61	-0.0505424	0.999838
WBGene00000271	903.074	0.0051413	0.999838
WBGene00000272	31.5553	0.00424839	0.999838
WBGene00000273	9770.74	-0.0107905	0.999838
WBGene00000274	1992.58	-0.0596586	0.999838
WBGene00000275	4275.13	-0.0901067	0.82975
WBGene00000276	2931.53	-0.156685	0.0928164
WBGene00000277	2315.73	0.0588923	0.999838
WBGene00000279	34.5785	0.0201301	0.999838
WBGene00000280	23.8448	-0.00281994	0.999838
WBGene00000281	1445.72	-0.00320477	0.999838
WBGene00000282	3611.41	-0.184539	0.112484
WBGene00000283	820.76	-0.0855592	0.796456
WBGene00000284	92.144	-0.0352099	0.999838
WBGene00000285	65.2553	0.0393358	0.999838
WBGene00000286	95.154	0.0103986	0.999838
WBGene00000287	26.4056	-0.00513559	0.999838
WBGene00000288	67.2166	0.00187338	0.999838
WBGene00000289	2799.43	-0.00957473	0.999838
WBGene00000292	2963.75	-0.0446828	0.999838
WBGene00000293	3623.68	-0.0514349	0.999838
WBGene00000294	3252.81	0.0699855	0.999187
WBGene00000295	45.99	-0.0174517	0.999838
WBGene00000296	19.1131	-0.00786058	0.999838
WBGene00000298	1172.87	-0.224331	0.0442327
WBGene00000301	4754.78	-0.00608691	0.999838
WBGene00000302	70.4108	0.00428214	0.999838
WBGene00000366	4524.09	0.00646942	0.999838
WBGene00000367	216.741	0.0749091	0.894476
WBGene00000368	377.633	0.264921	0.00863932
WBGene00000369	3700.71	-0.0952571	0.654423
WBGene00000370	1712.46	-0.0251792	0.999838
WBGene00000371	8888.71	-0.013192	0.999838
WBGene00000372	18.068	1.72993	0.00453852
WBGene00000373	231.228	0.0475419	0.956578
WBGene00000374	301.054	0.0729159	0.940703
WBGene00000375	888.456	-0.0272195	0.999838
WBGene00000376	7953.14	-0.0255587	0.999838
WBGene00000377	12118.5	-0.104722	0.688311
WBGene00000378	9939.59	-0.137403	0.345178
WBGene00000379	9371.19	-0.187374	0.0354658
WBGene00000380	15053.9	-0.173414	0.148497
WBGene00000381	10485	-0.099928	0.747328
WBGene00000382	1597.42	-0.00434142	0.999838
WBGene00000383	3159.05	-0.00261708	0.999838
WBGene00000386	6076.76	-0.119703	0.518217
WBGene00000387	2162.59	-0.0186035	0.999838
WBGene00000388	661.857	-0.0279592	0.999838
WBGene00000389	29.7276	0.00373327	0.999838
WBGene00000390	5278.07	-0.0437409	0.999838
WBGene00000391	198.158	-0.0191643	0.999838
WBGene00000392	1090.33	-0.0828097	0.887892
WBGene00000393	597.939	-0.0489618	0.999838
WBGene00000395	177.231	0.040423	0.92676
WBGene00000396	929.596	0.0376117	0.953559
WBGene00000397	165.013	0.0310115	0.999838
WBGene00000399	151.788	-0.00384209	0.999838
WBGene00000401	164.425	0.0120794	0.999838
WBGene00000402	262.906	-0.00323361	0.999838
WBGene00000403	1338.21	-0.0756386	0.949737
WBGene00000405	5562.57	-0.0488531	0.999838
WBGene00000406	306.463	-0.0337367	0.999838
WBGene00000407	1269.17	-0.151768	0.275755
WBGene00000408	1179.32	-0.0352846	0.999838
WBGene00000409	779.389	0.00818443	0.999838
WBGene00000410	1335.94	-0.0869693	0.858551
WBGene00000411	5956.73	-0.0396489	0.999838
WBGene00000412	42.2061	-0.0585766	0.926279
WBGene00000413	1373.07	-0.00377879	0.999838
WBGene00000414	791.887	-0.0158921	0.999838
WBGene00000415	2837.8	0.00431415	0.999838
WBGene00000416	2302.1	-0.0679364	0.935044
WBGene00000417	4461.77	-0.0537886	0.999838
WBGene00000418	704.282	0.00934643	0.999838
WBGene00000419	1233.68	0.0232819	0.999838
WBGene00000420	1631.43	-0.0267745	0.999838
WBGene00000421	1961.31	0.0127002	0.999838
WBGene00000422	123.304	-0.00282601	0.999838
WBGene00000423	2067.31	-0.0781465	0.795486
WBGene00000424	1597.2	-0.0270663	0.999838
WBGene00000425	200.614	0.00696754	0.999838
WBGene00000426	911.638	0.0368932	0.999838
WBGene00000427	0.216889	0.00453915	NA
WBGene00000428	4.3654	-0.0053144	NA
WBGene00000429	17.4596	0.0126478	0.999838
WBGene00000430	23.6012	-0.00281311	0.999838
WBGene00000431	62.7769	0.0154659	0.999838
WBGene00000432	0	0	NA
WBGene00000433	17.5674	3.95512e-05	0.999838
WBGene00000434	3.01011	0.0413567	NA
WBGene00000435	31.7547	-0.00409254	0.999838
WBGene00000436	0.754263	-0.0046851	NA
WBGene00000437	231.847	-0.0086815	0.999838
WBGene00000438	68.2682	0.0156854	0.999838
WBGene00000439	50.1051	-0.00230763	0.999838
WBGene00000440	10.7903	0.0190477	0.999838
WBGene00000441	374.25	0.00863629	0.999838
WBGene00000442	14.6942	0.0089825	0.999838
WBGene00000443	663.746	0.01493	0.999838
WBGene00000444	481.843	-0.0512751	0.961824
WBGene00000445	56.6089	0.00972578	0.999838
WBGene00000446	11.1911	0.0115171	0.999838
WBGene00000447	16.4586	0.0351141	0.999838
WBGene00000448	213.95	0.0143567	0.999838
WBGene00000449	159.237	0.00234997	0.999838
WBGene00000450	0.786552	-0.00186317	NA
WBGene00000451	62.3578	-0.000902465	0.999838
WBGene00000452	23.1286	-0.000871247	0.999838
WBGene00000453	382.424	0.0023774	0.999838
WBGene00000454	10.546	-0.0025406	0.999838
WBGene00000455	154.691	0.00814443	0.999838
WBGene00000457	95.654	-0.00839634	0.999838
WBGene00000458	279.855	0.00413298	0.999838
WBGene00000459	2160.86	0.00594318	0.999838
WBGene00000460	743.024	-0.0565121	0.926279
WBGene00000461	111.806	-0.0220397	0.999838
WBGene00000462	219.785	-0.0562734	0.907985
WBGene00000463	398.907	-0.00731151	0.999838
WBGene00000464	1514.38	0.0185419	0.999838
WBGene00000465	43346.4	-0.0329394	0.999838
WBGene00000466	916.407	0.0156508	0.999838
WBGene00000467	637.92	0.00819195	0.999838
WBGene00000468	24.9508	0.000885766	0.999838
WBGene00000469	370.32	0.00885675	0.999838
WBGene00000472	17069	-0.0257629	0.999838
WBGene00000473	48619.5	-0.0815031	0.838653
WBGene00000474	19140.4	-0.0551032	0.999838
WBGene00000475	17442.1	-0.0686207	0.9697
WBGene00000476	97.1575	0.0473912	0.971932
WBGene00000477	33.3527	0.0359356	0.999838
WBGene00000478	435.743	0.00805834	0.999838
WBGene00000479	59154.3	-0.107469	0.674322
WBGene00000480	4245.77	-0.030161	0.999838
WBGene00000481	80.5763	0.0243711	0.999838
WBGene00000482	1480.98	0.00904559	0.999838
WBGene00000483	1.98321	0.00263846	NA
WBGene00000484	22.7845	0.0354961	0.9697
WBGene00000485	38.0972	0.0272927	0.999838
WBGene00000487	2.60435	-0.00220149	NA
WBGene00000488	18.3112	0.0119987	0.999838
WBGene00000490	16.0092	0.0183027	0.999838
WBGene00000491	33.6725	0.00244278	0.999838
WBGene00000492	19.5287	0.0215888	0.999838
WBGene00000493	116.913	0.0314003	0.999838
WBGene00000496	6137.59	-0.0044424	0.999838
WBGene00000497	287.492	-0.0616336	0.999838
WBGene00000498	2761.32	-0.0465762	0.999838
WBGene00000499	292.308	-0.0773939	0.764608
WBGene00000500	1308.94	-0.0112958	0.999838
WBGene00000501	67.9482	0.00517936	0.999838
WBGene00000502	1284.76	-0.133769	0.411945
WBGene00000503	2731.78	0.00223446	0.999838
WBGene00000506	520.509	-0.0288554	0.999838
WBGene00000507	1098.84	-0.0503318	0.999838
WBGene00000508	1359.88	-0.0510826	0.999838
WBGene00000509	1508.99	-0.0236971	0.999838
WBGene00000510	154.09	0.0205912	0.999838
WBGene00000511	100.712	0.0307932	0.999838
WBGene00000512	283.517	0.00711614	0.999838
WBGene00000513	1.31724	0.00525726	NA
WBGene00000514	312.66	-0.0275884	0.999838
WBGene00000515	383.387	-0.0221486	0.999838
WBGene00000516	380.606	0.0157887	0.999838
WBGene00000517	1736.87	-0.0755515	0.936552
WBGene00000518	93.9589	0.00642342	0.999838
WBGene00000519	1228.01	-0.0193223	0.999838
WBGene00000520	585.09	0.030596	0.999838
WBGene00000521	50.6024	0.00929211	0.999838
WBGene00000522	790.214	0.0861594	0.559048
WBGene00000523	92.015	0.0203676	0.999838
WBGene00000524	115.094	0.0432621	0.999838
WBGene00000525	7.29544	0.0501597	0.838867
WBGene00000526	110.835	0.0420767	0.999838
WBGene00000527	1406.15	0.0264434	0.999838
WBGene00000528	1521.4	-0.00864515	0.999838
WBGene00000529	73.1026	0.0118566	0.999838
WBGene00000530	555.927	-0.0120472	0.999838
WBGene00000531	57.189	0.0287945	0.999838
WBGene00000532	2543.14	-0.104276	0.688311
WBGene00000533	1191.19	-0.00687092	0.999838
WBGene00000534	3073.61	0.0071281	0.999838
WBGene00000535	2193.37	-0.00816156	0.999838
WBGene00000536	562.758	0.0185623	0.999838
WBGene00000537	679.73	-3.32538e-05	0.999838
WBGene00000539	173.034	-0.0391987	0.999838
WBGene00000540	386.438	2.94441e-05	0.999838
WBGene00000541	172.438	-0.0591669	0.999838
WBGene00000542	4895.72	-0.00220051	0.999838
WBGene00000543	672.145	0.0209673	0.999838
WBGene00000544	70.8667	0.00517274	0.999838
WBGene00000545	884.901	0.0728527	0.949737
WBGene00000546	187.225	-0.00370404	0.999838
WBGene00000547	2514.31	-0.0466574	0.999838
WBGene00000548	2451.83	-0.00432864	0.999838
WBGene00000549	2761.45	-0.0738379	0.974771
WBGene00000550	4958.52	-0.0260324	0.999838
WBGene00000551	2.2327	-0.029195	NA
WBGene00000552	10230.6	-0.0407118	0.999838
WBGene00000553	159.321	-0.0174833	0.999838
WBGene00000554	887.342	0.0188405	0.999838
WBGene00000555	0	0	NA
WBGene00000556	52.0807	-0.0329933	0.99492
WBGene00000557	110.628	-0.0172321	0.999838
WBGene00000558	108.932	0.00612324	0.999838
WBGene00000559	0	0	NA
WBGene00000560	0.450357	-0.0089333	NA
WBGene00000561	50.2937	0.00677927	0.999838
WBGene00000562	23.7533	0.0140733	0.999838
WBGene00000563	2.55909	0.0161463	NA
WBGene00000564	2095.96	0.00705253	0.999838
WBGene00000565	1665.93	-0.0997248	0.72121
WBGene00000566	2687.79	-0.0163559	0.999838
WBGene00000567	3688.95	0.021241	0.999838
WBGene00000583	45.5336	0.056674	0.859437
WBGene00000584	81.511	0.0416849	0.999838
WBGene00000585	1247.25	-0.000320957	0.999838
WBGene00000591	936.633	-0.0405304	0.999838
WBGene00000592	808.931	-0.104978	0.710673
WBGene00000593	1227.39	0.0215608	0.999838
WBGene00000594	9459.49	-0.00736524	0.999838
WBGene00000596	1592.73	-0.0102988	0.999838
WBGene00000597	29849.2	0.0732143	0.977568
WBGene00000598	0.633119	0.00701292	NA
WBGene00000599	6959.92	-0.00718082	0.999838
WBGene00000601	7036.59	-0.00551882	0.999838
WBGene00000602	3599.48	-0.00431766	0.999838
WBGene00000603	3750.67	-0.000789176	0.999838
WBGene00000606	2661.24	-0.00253547	0.999838
WBGene00000608	37531.6	0.0172671	0.999838
WBGene00000609	51486.2	0.0269853	0.999838
WBGene00000610	171.843	0.023876	0.999838
WBGene00000611	502.918	0.00543952	0.999838
WBGene00000612	175.583	0.0138906	0.999838
WBGene00000613	1318.7	0.0109351	0.999838
WBGene00000614	791.828	0.0144052	0.999838
WBGene00000615	3389.8	-0.0017827	0.999838
WBGene00000616	4328.33	-0.00697049	0.999838
WBGene00000617	1633.22	0.02275	0.999838
WBGene00000618	624.025	-0.000174746	0.999838
WBGene00000620	1591.08	0.0217088	0.999838
WBGene00000621	189.157	0.0231147	0.999838
WBGene00000622	274.365	0.0286085	0.977831
WBGene00000623	65.7009	0.0004014	0.999838
WBGene00000624	12.1308	-0.0044164	0.999838
WBGene00000625	1661.72	-0.000877654	0.999838
WBGene00000626	2018.13	-0.00102654	0.999838
WBGene00000627	516.246	0.0151438	0.999838
WBGene00000628	438.799	0.0153555	0.999838
WBGene00000629	0.373159	0.00213885	NA
WBGene00000630	20.4283	-0.0199334	0.999838
WBGene00000631	86.9424	0.00349281	0.999838
WBGene00000632	0.116501	-0.0031622	NA
WBGene00000633	4.78125	0.00718605	0.999838
WBGene00000634	182.499	-0.00614036	0.999838
WBGene00000636	1530.29	-0.00462666	0.999838
WBGene00000637	35.1335	-0.003083	0.999838
WBGene00000638	1572.49	-0.00991865	0.999838
WBGene00000639	2524.28	-0.00198646	0.999838
WBGene00000640	11.4973	0.0193425	0.999838
WBGene00000641	1001.93	-0.00477562	0.999838
WBGene00000642	0	0	NA
WBGene00000644	67.8716	-0.0301139	0.999838
WBGene00000645	25.176	-0.00801463	0.999838
WBGene00000646	167.53	0.00421523	0.999838
WBGene00000647	4356.8	-0.00124629	0.999838
WBGene00000648	131.805	0.0165251	0.999838
WBGene00000649	7438.43	-0.00137785	0.999838
WBGene00000650	559.83	-0.00934478	0.999838
WBGene00000651	6.24183	-0.00734568	0.999838
WBGene00000652	846.06	0.0121745	0.999838
WBGene00000653	4972.44	-0.00292638	0.999838
WBGene00000654	0.527137	-0.0010366	NA
WBGene00000655	148.751	-0.000719359	0.999838
WBGene00000656	39152.5	0.000725214	0.999838
WBGene00000657	14145.8	-0.00713587	0.999838
WBGene00000658	13.7615	0.00638563	0.999838
WBGene00000659	714.927	0.0192115	0.999838
WBGene00000660	563.742	0.0321243	0.937136
WBGene00000661	5.27431	0.0117093	0.999838
WBGene00000662	3.65359	0.0373843	NA
WBGene00000663	2054.17	-0.00431043	0.999838
WBGene00000664	181.026	0.0111908	0.999838
WBGene00000665	578.414	-0.000968811	0.999838
WBGene00000666	1131.87	-0.00267699	0.999838
WBGene00000667	8474.83	-0.00571945	0.999838
WBGene00000668	43200.6	0.00484242	0.999838
WBGene00000669	8316.72	0.00347343	0.999838
WBGene00000670	9022.64	-0.0250331	0.999838
WBGene00000671	602.428	0.0025248	0.999838
WBGene00000672	4248.15	-0.000606598	0.999838
WBGene00000673	16092.3	0.0347142	0.999838
WBGene00000674	429.248	-0.00649108	0.999838
WBGene00000675	28979.4	-0.028692	0.999838
WBGene00000676	905.94	0.0125335	0.999838
WBGene00000677	16237.7	0.0236946	0.999838
WBGene00000678	2678.9	-0.00274352	0.999838
WBGene00000679	11.8345	0.00442024	0.999838
WBGene00000680	37627.1	2.91004e-05	0.999838
WBGene00000681	3205.71	-0.0027471	0.999838
WBGene00000682	47.6377	0.354824	0.095286
WBGene00000683	2144.25	0.000302142	0.999838
WBGene00000684	320.94	0.00151534	0.999838
WBGene00000685	416.56	-0.00268439	0.999838
WBGene00000687	323.189	-0.00278063	0.999838
WBGene00000688	168.77	0.0138887	0.999838
WBGene00000689	174.776	-0.00550112	0.999838
WBGene00000690	34.2903	0.0731207	0.699525
WBGene00000691	7279.37	-0.00674284	0.999838
WBGene00000692	1006.49	-0.00415212	0.999838
WBGene00000693	66765.9	0.0341704	0.999838
WBGene00000694	1637.22	-0.00410379	0.999838
WBGene00000695	393.57	0.00433909	0.999838
WBGene00000696	64627.3	0.00275216	0.999838
WBGene00000697	138.969	0.00970949	0.999838
WBGene00000698	60634.1	0.00746211	0.999838
WBGene00000699	6815.89	-0.00418842	0.999838
WBGene00000700	704.09	-0.00297779	0.999838
WBGene00000702	65.0566	-0.00101189	0.999838
WBGene00000703	19550	-0.00668567	0.999838
WBGene00000704	1213.92	-0.00528659	0.999838
WBGene00000705	72.0812	-0.00649628	0.999838
WBGene00000706	4.13433	0.00505984	NA
WBGene00000707	4420.76	-0.00391963	0.999838
WBGene00000708	402.448	-0.0570642	0.883613
WBGene00000709	0.386807	0.00298532	NA
WBGene00000710	475.393	-0.0041529	0.999838
WBGene00000711	4280.7	-0.00105841	0.999838
WBGene00000712	15774.2	-0.0066175	0.999838
WBGene00000713	62097.1	0.00968685	0.999838
WBGene00000714	92.9061	-0.0099266	0.999838
WBGene00000715	5890.99	-0.00423253	0.999838
WBGene00000716	25197.2	0.00338448	0.999838
WBGene00000717	7326.08	-0.00532424	0.999838
WBGene00000718	2152.38	-0.00342951	0.999838
WBGene00000719	1495.63	-0.00419397	0.999838
WBGene00000720	3035.33	-0.00797258	0.999838
WBGene00000721	1.29329	-0.015315	NA
WBGene00000722	1823.48	-0.0157684	0.999838
WBGene00000723	358.013	-0.0169168	0.999838
WBGene00000724	8.74899	0.0378627	0.941457
WBGene00000725	47.1574	-0.00114259	0.999838
WBGene00000726	176.235	-0.00369119	0.999838
WBGene00000727	1835.6	-0.00553899	0.999838
WBGene00000728	2472.89	-0.00415412	0.999838
WBGene00000729	530.208	0.000277503	0.999838
WBGene00000730	1041.81	-0.000943822	0.999838
WBGene00000731	1292.65	0.0209407	0.999838
WBGene00000732	8543.11	-0.00536115	0.999838
WBGene00000733	29901	0.0082427	0.999838
WBGene00000734	3309.52	-0.00307236	0.999838
WBGene00000735	2337.04	-0.00300136	0.999838
WBGene00000736	34.0825	0.0252127	0.999838
WBGene00000737	206.703	0.0164025	0.999838
WBGene00000738	907.254	-0.0132183	0.999838
WBGene00000739	4516.18	-0.00881633	0.999838
WBGene00000740	6023.63	-0.00624239	0.999838
WBGene00000741	2059.66	-0.00436814	0.999838
WBGene00000742	975.032	-0.00559854	0.999838
WBGene00000743	1103.61	-0.0021809	0.999838
WBGene00000744	0.255236	0.00506934	NA
WBGene00000745	97.6775	0.00994896	0.999838
WBGene00000746	195.558	0.00188046	0.999838
WBGene00000747	123.353	0.00912561	0.999838
WBGene00000748	2121.22	-0.00203865	0.999838
WBGene00000749	556.773	-0.000972918	0.999838
WBGene00000750	16.1336	-0.0381621	0.9697
WBGene00000751	43863.6	-0.00140269	0.999838
WBGene00000752	11807	0.0379999	0.999838
WBGene00000753	1683.92	-0.00532038	0.999838
WBGene00000754	61158.8	0.00386318	0.999838
WBGene00000755	45.9034	-0.0128375	0.999838
WBGene00000756	353.336	0.0182542	0.999838
WBGene00000757	37593.5	0.00328127	0.999838
WBGene00000758	177.051	0.0164379	0.999838
WBGene00000759	93.1716	-0.00868833	0.999838
WBGene00000760	8.54201	0.00546092	0.999838
WBGene00000761	985.948	-0.00907905	0.999838
WBGene00000762	669.815	-0.00805258	0.999838
WBGene00000763	620.271	-0.0417251	0.999838
WBGene00000764	369.807	-0.00606032	0.999838
WBGene00000765	1222.33	-0.0590526	0.999838
WBGene00000766	795.061	-0.0110341	0.999838
WBGene00000767	1452.07	0.0519145	0.999838
WBGene00000768	731.579	0.00472596	0.999838
WBGene00000770	1532.3	-0.041116	0.999838
WBGene00000771	97.2581	0.00324341	0.999838
WBGene00000772	4647.5	-0.0422775	0.999838
WBGene00000773	1762.09	-0.0781646	0.885868
WBGene00000774	1845.69	-0.0563906	0.999838
WBGene00000775	176.521	0.0878784	0.728403
WBGene00000776	36584.3	-0.0639979	0.999838
WBGene00000777	4568.65	-0.101897	0.68909
WBGene00000778	305.096	0.0525111	0.999838
WBGene00000779	7984.29	-0.00342477	0.999838
WBGene00000780	966.376	0.00259975	0.999838
WBGene00000781	16791.3	-0.0620327	0.826981
WBGene00000782	0.58053	-0.00291677	NA
WBGene00000783	419.124	0.261985	0.160298
WBGene00000784	6365.06	-0.0100383	0.999838
WBGene00000785	8054.26	-0.0398078	0.967706
WBGene00000786	26131.8	-0.0491717	0.999838
WBGene00000787	1072.18	-0.0161159	0.999838
WBGene00000788	11175.1	-0.0896878	0.726396
WBGene00000789	1473.99	0.0131508	0.999838
WBGene00000792	505.697	0.021345	0.999838
WBGene00000793	931.6	-0.000282336	0.999838
WBGene00000794	2844.62	-0.0471085	0.999838
WBGene00000795	413.305	-0.0682404	0.999838
WBGene00000796	1041.52	0.0286951	0.999838
WBGene00000797	408.746	-0.0820355	0.774409
WBGene00000798	610.95	-0.0728455	0.973158
WBGene00000799	201.173	-0.101241	0.58201
WBGene00000800	4920.57	-0.122015	0.477723
WBGene00000801	176.45	0.0817249	0.872845
WBGene00000802	34114.4	-0.0522167	0.999838
WBGene00000803	575.493	0.00804426	0.999838
WBGene00000804	2829.29	-0.0863759	0.823625
WBGene00000812	1980.23	-0.00774618	0.999838
WBGene00000813	1604.87	-0.0493367	0.999838
WBGene00000814	942.631	0.0383298	0.999838
WBGene00000815	1355.36	-0.0154927	0.999838
WBGene00000816	1584.06	-0.028121	0.999838
WBGene00000817	2210.45	-0.0881023	0.861357
WBGene00000818	1584.53	-0.0483268	0.999838
WBGene00000819	17.4738	-0.0121263	0.999838
WBGene00000820	56.7561	0.033354	0.974771
WBGene00000821	3.56447	0.0258863	NA
WBGene00000822	4158.69	0.000547966	0.999838
WBGene00000829	28441	0.0662249	0.998665
WBGene00000830	1847.95	0.104125	0.633604
WBGene00000831	2257.51	0.0120664	0.999838
WBGene00000832	866.507	-0.0103072	0.999838
WBGene00000833	30201.4	-0.00632941	0.999838
WBGene00000834	2023.54	0.0421192	0.999838
WBGene00000835	624.316	0.0123435	0.999838
WBGene00000836	3746.76	-0.059031	0.999838
WBGene00000837	5688.35	-0.0640137	0.999838
WBGene00000838	6595.5	-0.0848429	0.894476
WBGene00000839	866.374	0.0327791	0.999838
WBGene00000840	1159.75	0.0237787	0.999838
WBGene00000841	46.1886	0.130241	0.366733
WBGene00000843	3115.7	-0.037753	0.999838
WBGene00000845	147.247	0.035759	0.999838
WBGene00000846	1601.17	-0.0304269	0.999838
WBGene00000851	855.964	0.0227352	0.999838
WBGene00000853	165.394	0.0424394	0.995673
WBGene00000854	652.508	0.0170684	0.999838
WBGene00000857	275.464	0.00968857	0.999838
WBGene00000858	107.59	0.0241134	0.999838
WBGene00000859	1.20828	0.0157483	NA
WBGene00000860	0.472477	0.000832111	NA
WBGene00000861	0.113051	-0.0031622	NA
WBGene00000862	14.8468	0.00476837	0.999838
WBGene00000863	2207.15	-0.00765391	0.999838
WBGene00000864	10.5257	0.0298467	0.999838
WBGene00000865	9401.31	-0.0732071	0.92223
WBGene00000866	2921.19	-0.0267436	0.999838
WBGene00000867	5030.85	-0.0272884	0.999838
WBGene00000868	23252.9	-0.0371129	0.999838
WBGene00000869	11251.7	-0.00301126	0.999838
WBGene00000870	442.524	-0.0243779	0.999838
WBGene00000871	3037.22	-0.0887565	0.829321
WBGene00000872	1507.43	-0.00807629	0.999838
WBGene00000874	2069.56	-0.0723052	0.977752
WBGene00000875	6296.3	-0.0733424	0.935521
WBGene00000876	1744.89	-0.0288159	0.999838
WBGene00000877	3605.03	-0.0390734	0.999838
WBGene00000878	414.992	-0.000317643	0.999838
WBGene00000879	7090.44	-0.0493832	0.999838
WBGene00000880	804.141	0.00464092	0.999838
WBGene00000881	12393.9	-0.0176338	0.999838
WBGene00000882	1294.19	0.000688896	0.999838
WBGene00000883	37598	-0.133352	0.402411
WBGene00000884	580.813	-0.0482831	0.993983
WBGene00000885	627.405	-0.0395602	0.999838
WBGene00000886	660.471	0.00666764	0.999838
WBGene00000887	867.505	-0.0579494	0.98621
WBGene00000888	892.732	-0.0374374	0.999838
WBGene00000889	2200.33	-0.0108017	0.999838
WBGene00000890	817.276	-0.0168672	0.999838
WBGene00000891	1277.07	-0.0155803	0.999838
WBGene00000892	492.168	0.0424092	0.999838
WBGene00000893	151.447	-0.0107385	0.999838
WBGene00000894	8345.43	-0.043282	0.999838
WBGene00000895	33.2927	0.000683292	0.999838
WBGene00000896	2469.97	-0.0664145	0.999838
WBGene00000897	1166.98	0.0435284	0.999838
WBGene00000898	2387.58	0.0279621	0.999838
WBGene00000899	658.55	0.0102465	0.999838
WBGene00000900	912.449	-0.033232	0.999838
WBGene00000901	1074.95	-0.0604432	0.999838
WBGene00000902	86.0538	0.00597882	0.999838
WBGene00000903	195.981	0.0227786	0.999838
WBGene00000904	302.422	0.0191125	0.999838
WBGene00000905	40.5944	-0.00400534	0.999838
WBGene00000906	17.3185	0.045923	0.880657
WBGene00000907	10.4022	0.0243888	0.999838
WBGene00000908	571.907	0.00336597	0.999838
WBGene00000910	190.681	0.039579	0.999838
WBGene00000911	1571.93	0.0305545	0.999838
WBGene00000912	3838.44	-0.0356443	0.999838
WBGene00000913	7036.85	-0.0013577	0.999838
WBGene00000914	638.805	-0.00214513	0.999838
WBGene00000915	88052.3	-0.141077	0.355557
WBGene00000917	964.943	-0.115987	0.561743
WBGene00000920	153.541	0.00792386	0.999838
WBGene00000923	2007.92	-0.163059	0.125506
WBGene00000928	2188.05	0.0954535	0.774409
WBGene00000929	1247.39	-0.128874	0.465456
WBGene00000930	200.113	-0.00154258	0.999838
WBGene00000931	7721.21	-0.0933144	0.760102
WBGene00000932	13.9925	-0.00605728	0.999838
WBGene00000933	1297.21	-0.128764	0.449779
WBGene00000934	42.8631	-0.0116228	0.999838
WBGene00000935	7843.05	-0.112306	0.58201
WBGene00000936	200.433	0.00735795	0.999838
WBGene00000937	771.239	-0.0315026	0.999838
WBGene00000938	1446.3	0.0317658	0.999838
WBGene00000939	1256.91	0.0265529	0.999838
WBGene00000940	1291.41	-0.0834642	0.797682
WBGene00000941	1231.58	-0.032101	0.999838
WBGene00000942	3125.63	-0.00467189	0.999838
WBGene00000950	75.8716	0.00244941	0.999838
WBGene00000951	59.1092	-0.0103477	0.999838
WBGene00000952	22.0478	0.00904378	0.999838
WBGene00000953	14.938	0.0167743	0.999838
WBGene00000955	75.4092	0.0123912	0.999838
WBGene00000958	236.284	0.103785	0.660951
WBGene00000959	1001.02	0.00569152	0.999838
WBGene00000960	11.7416	0.0234323	0.999838
WBGene00000961	1539.95	-0.00625284	0.999838
WBGene00000962	5107.46	0.00160082	0.999838
WBGene00000963	280.99	0.0342222	0.999838
WBGene00000964	406.904	0.0215033	0.999838
WBGene00000965	1215.87	-0.0595031	0.999838
WBGene00000966	285.608	0.021436	0.999838
WBGene00000967	1750.95	0.0257147	0.999838
WBGene00000968	74.741	0.000325736	0.999838
WBGene00000969	342.461	0.105897	0.698796
WBGene00000970	2063.03	-0.0167613	0.999838
WBGene00000971	71.9773	0.0291185	0.999838
WBGene00000972	99.8305	0.00399766	0.999838
WBGene00000973	806.183	0.111218	0.650607
WBGene00000974	819.499	-0.00954254	0.999838
WBGene00000975	1383.84	-0.111137	0.65186
WBGene00000976	2635.86	-0.0857928	0.85496
WBGene00000977	541.09	0.164577	0.183159
WBGene00000978	20.705	-0.0180915	0.999838
WBGene00000979	41.2762	0.0243671	0.999838
WBGene00000980	333.231	-0.114314	0.545721
WBGene00000981	502.761	0.0240161	0.999838
WBGene00000982	507.368	-0.0289532	0.999838
WBGene00000983	264.701	0.011213	0.999838
WBGene00000984	537.54	0.124333	0.354135
WBGene00000985	2596.01	-0.0134532	0.999838
WBGene00000986	56.457	-0.225178	0.224951
WBGene00000987	1322.03	-0.149772	0.238778
WBGene00000988	4168.76	-0.0841052	0.690052
WBGene00000989	36.798	-0.512184	0.0928164
WBGene00000990	411.265	0.0121576	0.999838
WBGene00000991	3884.1	0.00478198	0.999838
WBGene00000992	290.336	0.0763297	0.962591
WBGene00000993	984.42	-0.0262261	0.999838
WBGene00000994	644.267	0.00739103	0.999838
WBGene00000995	1929.36	-0.0253483	0.999838
WBGene00000996	3067.78	-0.134908	0.409133
WBGene00000998	1022.11	0.0146092	0.999838
WBGene00001000	9199.97	-0.0060571	0.999838
WBGene00001001	1508.55	0.00118974	0.999838
WBGene00001002	2174.68	-0.0528784	0.999838
WBGene00001005	7989.38	-0.164232	0.191542
WBGene00001006	2409.26	0.0159969	0.999838
WBGene00001007	3053.32	-0.0700607	0.971932
WBGene00001008	1108.24	0.0647859	0.999838
WBGene00001016	1983.08	-0.0455203	0.999838
WBGene00001017	1696.4	0.0179735	0.999838
WBGene00001018	1005.82	-0.00960924	0.999838
WBGene00001019	1181.35	-0.0081526	0.999838
WBGene00001020	859.101	-0.00888632	0.999838
WBGene00001021	202.59	0.00889279	0.999838
WBGene00001022	285.243	0.0150574	0.999838
WBGene00001023	7652.28	-0.0541111	0.999838
WBGene00001025	1052.75	-0.0550625	0.999838
WBGene00001026	1311.69	0.0315099	0.999838
WBGene00001027	1146.18	-0.134797	0.411524
WBGene00001028	843.933	-0.0175643	0.999838
WBGene00001029	2994.68	0.00981721	0.999838
WBGene00001030	7516.35	-0.12369	0.51195
WBGene00001031	7545.43	-0.10308	0.726396
WBGene00001032	642.056	-0.0389924	0.999838
WBGene00001033	386.929	0.0149022	0.999838
WBGene00001034	1338.1	-0.0246131	0.999838
WBGene00001035	600.218	0.0040352	0.999838
WBGene00001036	414.049	-0.000686939	0.999838
WBGene00001037	6096.83	-0.244214	0.0143085
WBGene00001038	6725.7	-0.013022	0.999838
WBGene00001039	418.829	0.0318005	0.999838
WBGene00001040	575.683	0.0089042	0.999838
WBGene00001041	1778.68	-0.0757203	0.898311
WBGene00001042	557.148	-0.00836174	0.999838
WBGene00001043	1801.51	-0.097608	0.748162
WBGene00001044	166.901	0.0441354	0.924568
WBGene00001045	1163.32	-0.0183639	0.999838
WBGene00001046	600.374	0.0172721	0.999838
WBGene00001047	4763.11	-0.099103	0.662615
WBGene00001048	648.084	-0.0414063	0.999838
WBGene00001049	1283.83	-0.0479197	0.999838
WBGene00001050	414.673	0.0268406	0.999838
WBGene00001051	3178.41	-0.0186106	0.999838
WBGene00001052	40.1733	0.0270866	0.999838
WBGene00001053	37.6709	-0.0123081	0.999838
WBGene00001054	148.289	0.00691901	0.999838
WBGene00001055	597.277	-0.0073023	0.999838
WBGene00001056	4322.23	-0.0166899	0.999838
WBGene00001057	1612.07	0.0294829	0.999838
WBGene00001058	6407.69	-0.184503	0.125506
WBGene00001059	153.041	0.0240155	0.999838
WBGene00001060	1131.11	-0.0394482	0.999838
WBGene00001061	2524.21	-0.0460473	0.999838
WBGene00001062	0.417568	0.00763257	NA
WBGene00001063	292.884	0.0192053	0.999838
WBGene00001064	834.306	0.0341703	0.999838
WBGene00001065	851.707	0.0343032	0.999838
WBGene00001066	5581.77	-0.00185863	0.999838
WBGene00001067	3977.15	-0.00128569	0.999838
WBGene00001068	156.879	-0.00230823	0.999838
WBGene00001069	998.085	0.0306002	0.999838
WBGene00001070	510.869	-0.00239955	0.999838
WBGene00001071	388.206	0.00112315	0.999838
WBGene00001072	1203.32	0.0169238	0.999838
WBGene00001073	3867.42	-0.0435107	0.999838
WBGene00001074	4930.89	-0.00129744	0.999838
WBGene00001075	4165.5	0.00654017	0.999838
WBGene00001076	5559.83	0.00611548	0.999838
WBGene00001077	2500.15	0.0207845	0.999838
WBGene00001078	193.189	-0.0134236	0.999838
WBGene00001079	32.3219	-0.0097932	0.999838
WBGene00001080	2524.59	-0.0227099	0.999838
WBGene00001081	808.041	0.0231895	0.999838
WBGene00001082	1595.25	-0.0538528	0.999838
WBGene00001085	1863.18	0.01524	0.999838
WBGene00001086	1228.4	0.0198296	0.999838
WBGene00001087	2366.17	-0.0143676	0.999838
WBGene00001088	3724.82	-0.0932456	0.790536
WBGene00001089	1310.09	0.00669293	0.999838
WBGene00001090	733.282	0.00828994	0.999838
WBGene00001091	295.084	0.0329675	0.999838
WBGene00001092	1230.25	-0.099233	0.718903
WBGene00001093	3529.08	-0.101728	0.736401
WBGene00001094	5948.43	-0.173828	0.0468951
WBGene00001095	428.385	0.00113924	0.999838
WBGene00001096	2.16456	0.00864257	NA
WBGene00001099	1908.4	0.0392468	0.999838
WBGene00001101	761.919	-0.0197763	0.999838
WBGene00001102	2187.27	-0.0316983	0.999838
WBGene00001103	63.4162	-0.017904	0.999838
WBGene00001104	288.131	-0.0189075	0.999838
WBGene00001105	282.307	0.00402373	0.999838
WBGene00001106	0.137218	-0.0031622	NA
WBGene00001107	1.42225	0.0091082	NA
WBGene00001108	106.766	0.0102119	0.999838
WBGene00001109	23.8207	0.0308072	0.999838
WBGene00001110	688.64	-0.0207423	0.999838
WBGene00001111	3.07172	0.00573987	NA
WBGene00001112	815.513	0.0329898	0.999838
WBGene00001113	889.424	-0.00433292	0.999838
WBGene00001115	224.13	0.0554384	0.97677
WBGene00001116	250.484	0.00702742	0.999838
WBGene00001117	32.9795	0.0166446	0.999838
WBGene00001118	78.5446	0.0418708	0.999838
WBGene00001119	282.964	1.90178	6.48898e-11
WBGene00001121	21.6899	0.0142559	0.999838
WBGene00001122	29.7931	0.00716044	0.999838
WBGene00001123	174.443	0.0220185	0.999838
WBGene00001127	15.3911	0.00734132	0.999838
WBGene00001129	8.70068	0.0237372	0.999838
WBGene00001130	2620.01	-0.0424868	0.999838
WBGene00001131	1924.45	0.119748	0.55468
WBGene00001132	3042.95	0.00347277	0.999838
WBGene00001133	16.4647	-0.00587352	0.999838
WBGene00001134	1425.64	0.0243123	0.999838
WBGene00001135	78.4534	-0.00186432	0.999838
WBGene00001136	13.9111	0.0201931	0.999838
WBGene00001137	27204.9	-0.0403484	0.999838
WBGene00001145	416.075	0.0154751	0.999838
WBGene00001147	18.1215	0.0388509	0.949737
WBGene00001148	1228.26	-0.0652022	0.963598
WBGene00001149	5451.63	-0.0501798	0.999838
WBGene00001150	246.147	-0.00203185	0.999838
WBGene00001151	965.638	-0.078157	0.94558
WBGene00001152	136.745	0.0647483	0.982979
WBGene00001153	2749.41	-0.0731263	0.974771
WBGene00001154	1639.34	-0.0495491	0.999838
WBGene00001155	16296.1	-0.0595615	0.999838
WBGene00001156	2131	0.0560577	0.94558
WBGene00001157	196.223	0.0449702	0.999838
WBGene00001158	46.2622	0.0222245	0.999838
WBGene00001159	142.767	-0.00916573	0.999838
WBGene00001160	2357.95	0.0442427	0.999838
WBGene00001161	1589.97	-0.0586084	0.999838
WBGene00001162	609.652	-0.0484042	0.999838
WBGene00001163	249.346	0.0138297	0.999838
WBGene00001164	99.317	-0.00804613	0.999838
WBGene00001165	345.636	0.0086967	0.999838
WBGene00001166	4227.67	-0.07973	0.930341
WBGene00001167	127077	-0.0436348	0.999838
WBGene00001168	281123	-0.06958	0.963598
WBGene00001169	18901.3	0.040506	0.999838
WBGene00001170	27.8894	0.00186615	0.999838
WBGene00001171	92.6242	0.0155215	0.999838
WBGene00001172	1962.34	0.0439429	0.999838
WBGene00001173	8886.64	-0.0476542	0.999838
WBGene00001174	60.1503	0.0147368	0.999838
WBGene00001175	151.09	0.000136994	0.999838
WBGene00001177	1941.08	0.0343508	0.999838
WBGene00001178	807.096	0.0130373	0.999838
WBGene00001179	399.009	-0.0175283	0.999838
WBGene00001182	430.273	0.0249833	0.999838
WBGene00001184	165.644	0.0458687	0.96496
WBGene00001185	12.5829	-0.0100684	0.999838
WBGene00001186	1485.35	-0.00863571	0.999838
WBGene00001187	454.643	0.0244178	0.999838
WBGene00001188	111.959	-0.00821501	0.999838
WBGene00001189	1996.62	0.0187254	0.999838
WBGene00001190	93.8064	0.00186386	0.999838
WBGene00001193	473.264	-0.0287482	0.999838
WBGene00001194	2960.8	-0.001896	0.999838
WBGene00001196	4554.82	-0.0615595	0.999838
WBGene00001202	45.5174	0.00549381	0.999838
WBGene00001204	53.2306	0.0367106	0.999838
WBGene00001207	177.325	0.00859829	0.999838
WBGene00001208	673.487	0.0970354	0.781007
WBGene00001209	8895.48	-0.117515	0.504587
WBGene00001210	445.994	0.0113563	0.999838
WBGene00001211	12.0307	-0.0105883	0.999838
WBGene00001214	950.2	0.0200916	0.999838
WBGene00001215	2581.47	-0.085852	0.894177
WBGene00001223	3.8739	0.000792691	NA
WBGene00001224	1799.18	-0.0477362	0.999838
WBGene00001225	8737.8	-0.103401	0.670137
WBGene00001226	6438.2	-0.0931724	0.802435
WBGene00001227	6403.69	-0.0695794	0.999838
WBGene00001228	5130.94	-0.0743234	0.966004
WBGene00001229	3417.06	-0.0930129	0.771891
WBGene00001230	3422.32	-0.0516262	0.999838
WBGene00001231	3095.29	-0.123684	0.363596
WBGene00001232	5069.34	-0.0640387	0.999838
WBGene00001233	3094.6	-0.113132	0.629155
WBGene00001234	3316.84	-0.0247921	0.999838
WBGene00001235	1197.34	-0.0251796	0.999838
WBGene00001236	679.81	0.014234	0.999838
WBGene00001237	2.27508	0.00856491	NA
WBGene00001239	9343.96	0.00152644	0.999838
WBGene00001240	4659.79	0.000252924	0.999838
WBGene00001241	2849.43	-0.034103	0.999838
WBGene00001242	157.867	0.0266442	0.999838
WBGene00001243	2773.85	0.0464111	0.999838
WBGene00001244	6068.4	0.0258361	0.999838
WBGene00001245	44.6003	-0.00767762	0.999838
WBGene00001246	87.579	0.00685996	0.999838
WBGene00001247	205.372	-0.0946684	0.714195
WBGene00001248	206.285	0.0669899	0.999838
WBGene00001249	430.697	0.00121505	0.999838
WBGene00001250	504.019	0.0525599	0.999838
WBGene00001251	673.602	0.0433496	0.999838
WBGene00001252	5.5158	0.0303774	0.999838
WBGene00001253	171.779	-0.00290243	0.999838
WBGene00001258	3708.51	-0.209582	0.0084873
WBGene00001259	3313.03	0.0263116	0.999838
WBGene00001262	4495.87	0.0566548	0.999838
WBGene00001263	15828.5	0.00432563	0.999838
WBGene00001281	1457.98	-0.0586927	0.974771
WBGene00001284	959.79	0.0261426	0.999838
WBGene00001303	5978.54	-0.0508208	0.999838
WBGene00001309	1841.27	-0.0720192	0.887892
WBGene00001310	19.0225	0.00796599	0.999838
WBGene00001311	9.39764	0.0266156	0.999838
WBGene00001320	4214.33	-0.151734	0.276198
WBGene00001324	1251.71	-0.0213228	0.999838
WBGene00001325	462.926	-0.00410766	0.999838
WBGene00001328	2573.07	0.0348846	0.999838
WBGene00001329	4034.86	-0.0458333	0.999838
WBGene00001330	2514.17	0.0546549	0.999838
WBGene00001331	1915.87	-0.103122	0.690141
WBGene00001332	737.945	-0.000822368	0.999838
WBGene00001333	8142.13	-0.0419913	0.999838
WBGene00001334	2004.09	-0.000601962	0.999838
WBGene00001335	509.445	-0.0488588	0.999838
WBGene00001336	5254.12	-0.145329	0.294786
WBGene00001337	5241.3	-0.0936783	0.811974
WBGene00001338	458.798	0.0248763	0.999838
WBGene00001340	2702.24	-0.0212628	0.999838
WBGene00001345	540.114	0.00901824	0.999838
WBGene00001352	906.115	0.03935	0.99708
WBGene00001358	408.184	-0.0812832	0.832746
WBGene00001365	828.001	-0.00181131	0.999838
WBGene00001366	196.596	0.0484531	0.956578
WBGene00001368	529.422	0.0626134	0.999838
WBGene00001371	774.856	-0.0209039	0.999838
WBGene00001372	2190.24	-0.0544213	0.999838
WBGene00001373	15.423	0.0142408	0.999838
WBGene00001374	94.1701	0.0241145	0.999838
WBGene00001377	389.429	0.000492458	0.999838
WBGene00001385	20566.7	-0.0423873	0.999838
WBGene00001386	60111	-0.0428949	0.999838
WBGene00001387	928.913	0.0211757	0.999838
WBGene00001388	7.09501	-0.000572696	0.999838
WBGene00001389	106.85	-0.00545549	0.999838
WBGene00001390	1484.43	-0.162786	0.189955
WBGene00001391	140.922	0.118076	0.401842
WBGene00001392	1158.51	-0.146504	0.306224
WBGene00001393	11557.1	-0.0631239	0.999838
WBGene00001394	10959.7	0.00497979	0.999838
WBGene00001395	2355.06	-0.0890781	0.631863
WBGene00001396	6556.09	0.00412047	0.999838
WBGene00001397	1734.8	0.0516825	0.998542
WBGene00001398	8341.29	0.0135553	0.999838
WBGene00001399	1327.02	-0.176828	0.294786
WBGene00001400	29.486	0.00424766	0.999838
WBGene00001401	676.816	-0.0176993	0.999838
WBGene00001402	603.895	-0.0437967	0.999838
WBGene00001403	462.211	0.0104779	0.999838
WBGene00001404	6047.42	-0.0175093	0.999838
WBGene00001405	2120.9	-0.0014043	0.999838
WBGene00001406	748.31	-0.130429	0.445874
WBGene00001410	268.792	-0.0301915	0.999838
WBGene00001411	1688.55	-0.0784105	0.941457
WBGene00001412	3409.58	-0.0911239	0.741117
WBGene00001413	836.225	0.0140071	0.999838
WBGene00001414	117.811	0.00422413	0.999838
WBGene00001423	18189.1	-0.0421016	0.999838
WBGene00001424	37.7077	-0.000851994	0.999838
WBGene00001425	597.093	0.036231	0.999838
WBGene00001426	2860.27	-0.0196064	0.999838
WBGene00001427	9571.94	-0.0991123	0.755154
WBGene00001428	733.25	-0.0238457	0.999838
WBGene00001429	133.793	-0.00108969	0.999838
WBGene00001430	1432.25	-0.00965755	0.999838
WBGene00001431	7974.68	-0.143727	0.334743
WBGene00001432	149.284	0.0224266	0.999838
WBGene00001433	110.045	0.00965423	0.999838
WBGene00001434	105.241	-0.00025804	0.999838
WBGene00001435	200.024	-0.0273969	0.999838
WBGene00001436	158.403	-0.0142838	0.999838
WBGene00001437	19.6024	0.0114184	0.999838
WBGene00001438	89.9911	-0.0113078	0.999838
WBGene00001439	754.623	-0.00632821	0.999838
WBGene00001440	31.794	0.0301069	0.999838
WBGene00001441	1252.09	0.0042963	0.999838
WBGene00001442	11.7354	0.0173224	0.999838
WBGene00001443	1027.96	0.0413045	0.999838
WBGene00001444	570.35	0.0624468	0.907985
WBGene00001445	107.932	0.0213259	0.999838
WBGene00001446	252.01	-0.0207187	0.999838
WBGene00001447	99.5117	0.00344351	0.999838
WBGene00001448	165.346	-0.00662512	0.999838
WBGene00001449	274.407	-0.0348196	0.999838
WBGene00001450	113.19	-0.00813578	0.999838
WBGene00001451	178.448	0.0302488	0.999838
WBGene00001452	416.712	0.0111026	0.999838
WBGene00001453	272.56	0.0450827	0.999838
WBGene00001454	403.31	0.00482514	0.999838
WBGene00001455	211.562	0.011457	0.999838
WBGene00001456	166.617	0.00362139	0.999838
WBGene00001457	383.147	0.0286698	0.999838
WBGene00001458	152.887	0.0116246	0.999838
WBGene00001459	189.491	0.0103035	0.999838
WBGene00001460	172.033	0.00688323	0.999838
WBGene00001461	334.467	0.0135987	0.999838
WBGene00001462	131.174	-0.00526926	0.999838
WBGene00001463	54.865	0.0114919	0.999838
WBGene00001464	76.8752	0.0357691	0.999838
WBGene00001465	113.575	0.00897034	0.999838
WBGene00001466	40.4047	0.012048	0.999838
WBGene00001468	83.6162	0.00483293	0.999838
WBGene00001470	459.397	0.0243556	0.999838
WBGene00001475	349.507	0.02634	0.999838
WBGene00001476	236.384	0.148751	0.294786
WBGene00001477	134.402	0.0496468	0.84496
WBGene00001478	331.809	0.00526866	0.999838
WBGene00001479	781.814	0.0100941	0.999838
WBGene00001480	355.809	-0.0268875	0.999838
WBGene00001481	640.015	0.0366163	0.999838
WBGene00001482	621.196	-0.0191082	0.999838
WBGene00001483	170.455	1.23328	0.0223255
WBGene00001484	643.828	-0.0199735	0.999838
WBGene00001485	1165.62	-0.101252	0.686953
WBGene00001486	339.641	-0.00434095	0.999838
WBGene00001487	67.8299	-0.000479122	0.999838
WBGene00001488	5642.01	-0.0352777	0.999838
WBGene00001489	615.894	0.0611582	0.999838
WBGene00001490	200.429	0.0174434	0.999838
WBGene00001491	1857.68	0.00268474	0.999838
WBGene00001492	1598.86	-0.0273798	0.999838
WBGene00001493	2246.16	0.0347615	0.999838
WBGene00001494	263.921	0.00632963	0.999838
WBGene00001495	59.442	0.00817169	0.999838
WBGene00001496	966.318	0.0785554	0.802435
WBGene00001497	4169.22	-0.22307	0.0140958
WBGene00001498	3874.94	-0.0873364	0.795486
WBGene00001499	3028.37	-0.0635718	0.974771
WBGene00001500	104.968	0.0570807	0.804841
WBGene00001501	4579.83	-0.00793109	0.999838
WBGene00001502	12114.9	-0.0216219	0.999838
WBGene00001503	8988.43	-0.0121413	0.999838
WBGene00001505	282.259	0.00749176	0.999838
WBGene00001506	35.2117	0.0260735	0.999838
WBGene00001507	31.8147	0.0572844	0.794195
WBGene00001508	182.678	0.0300857	0.999838
WBGene00001509	1561.77	-0.0114305	0.999838
WBGene00001510	2993.48	-0.0351884	0.999838
WBGene00001511	4150.77	-0.0444974	0.999838
WBGene00001512	19.108	0.0366714	0.999838
WBGene00001513	2452.95	-0.0666566	0.941457
WBGene00001514	3721.23	-0.143643	0.342934
WBGene00001515	69.3359	-0.009074	0.999838
WBGene00001516	1616.33	-0.0290845	0.999838
WBGene00001517	40.3595	0.0273319	0.999838
WBGene00001518	76.2848	-0.031053	0.999838
WBGene00001519	91.2586	0.0306066	0.999838
WBGene00001520	4185.98	0.00927099	0.999838
WBGene00001522	319.513	0.0119723	0.999838
WBGene00001523	165.79	0.0773147	0.800059
WBGene00001526	2287.09	-0.0305599	0.999838
WBGene00001527	2278.22	0.0217185	0.999838
WBGene00001528	0.182104	0.00401898	NA
WBGene00001529	1.08108	0.00673214	NA
WBGene00001530	0.997658	0.0131743	NA
WBGene00001531	1.78488	-0.00991198	NA
WBGene00001532	1.43875	-0.01484	NA
WBGene00001533	1.53513	0.000132354	NA
WBGene00001534	3.26708	0.00617078	NA
WBGene00001535	8.53073	0.0178641	0.999838
WBGene00001536	19.1913	0.000643401	0.999838
WBGene00001537	74.3708	0.0517571	0.999838
WBGene00001538	728.92	-0.00440879	0.999838
WBGene00001539	0.718641	-0.010273	NA
WBGene00001540	3.04952	0.00322598	NA
WBGene00001541	22.52	0.0205498	0.999838
WBGene00001542	5.48774	0.0491899	0.811974
WBGene00001543	23.6363	0.0119522	0.999838
WBGene00001544	40.0904	0.0354497	0.999838
WBGene00001545	5.58028	0.0057544	0.999838
WBGene00001546	66.4723	0.0630035	0.94558
WBGene00001547	10.609	0.0288471	0.999838
WBGene00001548	23.517	-0.00565355	0.999838
WBGene00001549	2.10586	0.00830879	NA
WBGene00001550	0.919918	-0.0320901	NA
WBGene00001551	14.1749	0.0212827	0.999838
WBGene00001552	8.80295	0.00529805	0.999838
WBGene00001553	16.6875	0.0345104	0.999838
WBGene00001554	8.742	0.00283125	0.999838
WBGene00001555	18.9868	0.0348775	0.999838
WBGene00001556	13.272	0.0154715	0.999838
WBGene00001557	15.5207	0.0165808	0.999838
WBGene00001558	11917	-0.0474635	0.999838
WBGene00001559	901.896	0.0720561	0.92223
WBGene00001560	1623.88	-7.09041e-05	0.999838
WBGene00001561	4714.39	0.00162945	0.999838
WBGene00001562	3034.33	-0.0327408	0.999838
WBGene00001563	2327.41	-0.0568444	0.999838
WBGene00001564	23030.5	0.0731661	0.844665
WBGene00001565	1028.79	0.0125675	0.999838
WBGene00001566	1292.66	-0.127144	0.418757
WBGene00001568	1659.83	-0.0169465	0.999838
WBGene00001569	1618.49	-0.0904489	0.653
WBGene00001570	778.913	0.0211379	0.999838
WBGene00001571	948.453	-0.00908797	0.999838
WBGene00001572	629.469	-0.026684	0.999838
WBGene00001574	2502.29	0.00353014	0.999838
WBGene00001575	12.9776	0.0224169	0.999838
WBGene00001577	161.394	0.0612829	0.748162
WBGene00001578	824.167	0.197658	0.0772709
WBGene00001579	2913.88	0.779758	0.00143961
WBGene00001580	1500.3	-0.00420442	0.999838
WBGene00001581	22913.9	-0.00212617	0.999838
WBGene00001582	2541.35	-0.00761576	0.999838
WBGene00001583	709.734	-0.0310256	0.999838
WBGene00001584	1071.52	0.0222907	0.999838
WBGene00001585	563.272	-0.0309815	0.999838
WBGene00001586	13.7569	0.0425729	0.927488
WBGene00001587	12.0115	-0.0166447	0.999838
WBGene00001588	14.6227	0.00677356	0.999838
WBGene00001589	1791.82	-0.110034	0.657744
WBGene00001590	286.777	0.0126003	0.999838
WBGene00001591	305.739	0.0880014	0.564196
WBGene00001592	253.262	-0.0132548	0.999838
WBGene00001593	12.7198	0.0283419	0.999838
WBGene00001594	82.5554	-0.0255431	0.999838
WBGene00001595	26816	-0.115664	0.584064
WBGene00001596	4043.05	-0.0584875	0.999838
WBGene00001597	5456.19	-0.0413154	0.999838
WBGene00001598	11177.1	-0.04106	0.999838
WBGene00001599	4876.65	-0.175821	0.115454
WBGene00001600	1079.21	-0.0502805	0.999838
WBGene00001601	4597.3	-0.072093	0.981451
WBGene00001602	558.863	-0.197416	0.0536345
WBGene00001603	477.854	0.00156775	0.999838
WBGene00001604	5188.27	0.00335816	0.999838
WBGene00001605	34.7754	0.00396993	0.999838
WBGene00001606	7964.23	-0.0404548	0.999838
WBGene00001607	16334.8	-0.0145571	0.999838
WBGene00001608	27.679	-0.0219728	0.999838
WBGene00001609	3067.85	-0.00143161	0.999838
WBGene00001612	26.784	-0.00432498	0.999838
WBGene00001613	12.9724	0.0754642	0.631863
WBGene00001614	2.99127	0.022609	NA
WBGene00001615	39.5903	-0.0100884	0.999838
WBGene00001616	48.7922	0.0192743	0.999838
WBGene00001617	81.9156	0.0060461	0.999838
WBGene00001618	4.88731	0.0327097	0.989679
WBGene00001619	6.36991	-0.0194938	0.999838
WBGene00001620	2797.12	-0.00722685	0.999838
WBGene00001621	145.604	-0.0437386	0.999838
WBGene00001622	149.998	-0.0261667	0.999838
WBGene00001623	86.1825	0.0105328	0.999838
WBGene00001624	80.6865	-0.0240359	0.999838
WBGene00001625	36.4598	0.011577	0.999838
WBGene00001626	9.68114	0.00950818	0.999838
WBGene00001627	137.54	0.0245748	0.999838
WBGene00001628	2073.42	-0.0472934	0.999838
WBGene00001629	1885.28	0.0109209	0.999838
WBGene00001630	2448.58	-0.0160581	0.999838
WBGene00001631	939.1	0.0205543	0.999838
WBGene00001632	3401.27	-0.0565856	0.999838
WBGene00001633	1755.38	0.000596559	0.999838
WBGene00001635	2212.51	-0.109459	0.659486
WBGene00001636	191.516	0.0104291	0.999838
WBGene00001637	196.903	-0.0751843	0.967706
WBGene00001638	625.573	0.114816	0.60687
WBGene00001639	44.8688	0.0944227	0.553354
WBGene00001640	1.01109	-0.000441285	NA
WBGene00001641	0	0	NA
WBGene00001642	0	0	NA
WBGene00001643	5.70043	0.0108944	0.999838
WBGene00001644	77.385	0.0853831	0.68513
WBGene00001645	1707.91	-0.0136007	0.999838
WBGene00001646	119.395	0.0103535	0.999838
WBGene00001647	2220.97	-0.0371865	0.999838
WBGene00001648	5400.75	-0.0471875	0.999838
WBGene00001649	1346.88	-0.0661729	0.999838
WBGene00001650	590.506	0.0115525	0.999838
WBGene00001651	975.387	0.0470933	0.999838
WBGene00001653	757.285	0.0288031	0.999838
WBGene00001660	483.5	-0.0135131	0.999838
WBGene00001661	1158.01	-0.00763506	0.999838
WBGene00001662	1938.85	-0.0625444	0.999838
WBGene00001663	16.3687	0.0444159	0.92223
WBGene00001664	15.7066	0.0129492	0.999838
WBGene00001665	15.7641	0.0162176	0.999838
WBGene00001666	32.2849	0.00118374	0.999838
WBGene00001667	3.61105	-0.000683095	NA
WBGene00001668	3.39378	-0.011695	NA
WBGene00001669	92.4103	0.00809506	0.999838
WBGene00001670	1.55922	0.0126609	NA
WBGene00001671	15.2858	0.00755932	0.999838
WBGene00001672	3.75134	-0.0266337	NA
WBGene00001673	7.07282	-0.0145261	0.999838
WBGene00001674	136.278	0.0159555	0.999838
WBGene00001675	11.4421	0.0254302	0.999838
WBGene00001676	5.4869	0.0168249	0.999838
WBGene00001677	13.5652	0.0591234	0.759346
WBGene00001678	1124.37	-0.0360541	0.999838
WBGene00001679	8058.59	-0.0631468	0.999838
WBGene00001680	391.354	0.0302879	0.999838
WBGene00001681	24.3552	0.0054125	0.999838
WBGene00001682	997.277	0.0290899	0.999838
WBGene00001683	11588.7	-0.0156269	0.999838
WBGene00001684	13075	0.0240255	0.999838
WBGene00001685	17026.4	0.0475789	0.999838
WBGene00001686	7195.08	-0.0245257	0.999838
WBGene00001687	45.6753	-0.0151681	0.999838
WBGene00001688	461.751	-0.0623261	0.999838
WBGene00001689	634.401	-0.0590653	0.999838
WBGene00001690	148.942	-0.00147777	0.999838
WBGene00001691	69.0424	-0.0149622	0.999838
WBGene00001692	2508.54	0.00614486	0.999838
WBGene00001693	64.8284	0.0376544	0.972556
WBGene00001694	2262.07	-0.00624802	0.999838
WBGene00001695	376.774	-0.0121557	0.999838
WBGene00001696	43.7522	0.0247729	0.999838
WBGene00001697	0.592962	0.00236025	NA
WBGene00001698	8.02329	0.00709747	0.999838
WBGene00001699	254.316	-0.0108432	0.999838
WBGene00001700	21.8394	-0.0637845	0.801175
WBGene00001701	31.1587	0.000535663	0.999838
WBGene00001702	255.776	-0.00746287	0.999838
WBGene00001703	768.885	-0.0065013	0.999838
WBGene00001704	10.07	-0.00396432	0.999838
WBGene00001705	30.8495	0.0117883	0.999838
WBGene00001706	6.94783	-0.00620563	0.999838
WBGene00001707	363.614	0.0516497	0.999838
WBGene00001708	882.21	-0.0735164	0.92223
WBGene00001709	204.828	-0.0208913	0.999838
WBGene00001710	31.6265	-0.060671	0.806657
WBGene00001711	19.8383	0.00326011	0.999838
WBGene00001712	14.0068	0.0152282	0.999838
WBGene00001713	1168.88	-0.0296759	0.999838
WBGene00001714	461.717	0.000520952	0.999838
WBGene00001715	8.27354	-0.00480541	0.999838
WBGene00001716	864.522	0.00127692	0.999838
WBGene00001717	14.8423	0.026368	0.999838
WBGene00001718	127.407	0.027432	0.999838
WBGene00001719	175.939	-0.00213066	0.999838
WBGene00001720	3.10846	-0.00683827	NA
WBGene00001721	10.4498	-0.0221067	0.999838
WBGene00001722	1.37119	0.000487601	NA
WBGene00001723	12.498	0.0107141	0.999838
WBGene00001724	318.818	0.00264042	0.999838
WBGene00001725	4137.05	-0.00319841	0.999838
WBGene00001726	97.7853	0.029735	0.996205
WBGene00001727	9.89092	-0.0328579	0.999838
WBGene00001728	20.9228	0.0139515	0.999838
WBGene00001729	450.515	0.0253981	0.999838
WBGene00001730	187.652	-0.0105609	0.999838
WBGene00001731	75.4584	0.0106464	0.999838
WBGene00001732	224.104	0.0185346	0.999838
WBGene00001733	1.05744	0.010326	NA
WBGene00001734	1216.05	0.0215469	0.999838
WBGene00001735	5.04017	0.0439481	0.883613
WBGene00001736	84.5214	0.00172587	0.999838
WBGene00001737	1.00902	0.0120362	NA
WBGene00001738	0	0	NA
WBGene00001739	1.29112	0.011228	NA
WBGene00001740	234.67	0.0251905	0.999838
WBGene00001743	1013.39	0.0237501	0.999838
WBGene00001744	4555.88	-0.227627	0.0400552
WBGene00001745	476.58	-0.00330409	0.999838
WBGene00001746	3061.73	-0.059033	0.999838
WBGene00001747	7199.84	-0.0746058	0.971932
WBGene00001748	10846.8	-0.071076	0.98621
WBGene00001749	4934.96	-0.0215103	0.999838
WBGene00001750	13.0275	0.0309307	0.999838
WBGene00001751	28.189	0.0581209	0.774409
WBGene00001752	722.739	0.604633	0.00652696
WBGene00001753	872.094	-0.0168943	0.999838
WBGene00001754	346.047	0.0186462	0.999838
WBGene00001755	4438.57	-0.0314537	0.999838
WBGene00001756	8.63404	0.00461152	0.999838
WBGene00001757	47.9913	0.0537234	0.941457
WBGene00001758	1524.06	-0.0199948	0.999838
WBGene00001759	13.074	-0.00856116	0.999838
WBGene00001760	63.8954	0.131179	0.344109
WBGene00001761	1695.15	0.162347	0.192123
WBGene00001762	9.02599	0.00574782	0.999838
WBGene00001763	72.7457	0.0306114	0.999838
WBGene00001764	86.9202	0.111165	0.541848
WBGene00001765	1.54052	-0.0197324	NA
WBGene00001766	0.930988	-0.00520294	NA
WBGene00001767	43.4392	0.0179877	0.999838
WBGene00001768	534.945	-0.0229672	0.999838
WBGene00001769	34.4061	-0.00395354	0.999838
WBGene00001770	127.798	0.0984623	0.499716
WBGene00001771	22.5386	0.0855243	0.563469
WBGene00001772	180.248	0.679963	0.0143085
WBGene00001773	3.68877	0.0908793	NA
WBGene00001774	981.206	0.01356	0.999838
WBGene00001775	1670.24	0.0470316	0.999838
WBGene00001776	477.221	-0.00049181	0.999838
WBGene00001777	32.1627	0.043377	0.999838
WBGene00001778	42.9569	0.101839	0.51195
WBGene00001779	13.9419	-0.00522972	0.999838
WBGene00001780	9.18127	0.00373449	0.999838
WBGene00001781	42.7498	-0.0796305	0.595089
WBGene00001782	3.47047	0.00602827	NA
WBGene00001783	57.2487	-0.0401027	0.999838
WBGene00001784	1242.75	-0.0140955	0.999838
WBGene00001785	0.796539	0.00353147	NA
WBGene00001786	145.501	0.0662307	0.692312
WBGene00001787	353.42	0.0642374	0.785038
WBGene00001788	22.8554	-0.0324722	0.999838
WBGene00001789	49.0705	0.0357954	0.999838
WBGene00001790	648.321	0.108521	0.667488
WBGene00001791	160.133	0.0406126	0.999838
WBGene00001792	42.82	-0.055859	0.846404
WBGene00001793	6764.79	-0.0860428	0.85776
WBGene00001794	8647.44	0.0587134	0.999838
WBGene00001795	283.007	0.0337543	0.999838
WBGene00001796	33.0427	0.0428909	0.949737
WBGene00001803	57.3461	0.00952647	0.999838
WBGene00001804	0.527062	0.000349693	NA
WBGene00001805	34.9785	0.00347623	0.999838
WBGene00001806	5.88355	0.0198114	0.999838
WBGene00001808	938.936	-0.149055	0.256084
WBGene00001811	113.839	0.0220278	0.999838
WBGene00001812	1980.83	-0.038115	0.999838
WBGene00001813	2243.06	-0.0169044	0.999838
WBGene00001814	1530.94	-0.00234985	0.999838
WBGene00001815	1815.63	-0.0597015	0.999838
WBGene00001816	1219.34	-0.0318345	0.999838
WBGene00001817	214.006	0.114836	0.588686
WBGene00001818	0	0	NA
WBGene00001819	1342.03	-0.00604739	0.999838
WBGene00001820	636.264	0.00144201	0.999838
WBGene00001821	292.258	0.0117906	0.999838
WBGene00001823	390.188	-0.0426601	0.999838
WBGene00001824	1977.62	0.0171725	0.999838
WBGene00001827	4190.39	-0.0213333	0.999838
WBGene00001828	996.22	0.00989263	0.999838
WBGene00001829	4378.77	-0.00587016	0.999838
WBGene00001830	2124.58	-0.00260131	0.999838
WBGene00001831	2582.51	-0.0730851	0.938633
WBGene00001832	2836.98	-0.0451814	0.999838
WBGene00001833	1665.87	0.00418117	0.999838
WBGene00001834	5967.99	-0.0399192	0.999838
WBGene00001835	736.875	-0.0102515	0.999838
WBGene00001836	1743.93	-0.0298439	0.999838
WBGene00001837	889.977	0.00597204	0.999838
WBGene00001838	1099.12	-0.0270351	0.999838
WBGene00001839	58.4505	0.000970407	0.999838
WBGene00001840	14948.3	-0.0841636	0.895091
WBGene00001841	13.5591	-0.0215457	0.999838
WBGene00001842	7.05183	-0.0348254	0.967706
WBGene00001843	2337.27	0.0982749	0.753616
WBGene00001844	731.761	-0.00105141	0.999838
WBGene00001851	4901.77	0.00418912	0.999838
WBGene00001852	146.987	0.0405411	0.987071
WBGene00001853	3648.98	0.00591233	0.999838
WBGene00001854	1184.65	-0.0256239	0.999838
WBGene00001855	8696.86	-0.0935831	0.686953
WBGene00001856	6327.04	-0.0790132	0.926279
WBGene00001857	14.1346	0.0171911	0.999838
WBGene00001858	946.735	-3.88307e-05	0.999838
WBGene00001859	11.2401	0.0456166	0.894476
WBGene00001860	2587.99	0.0169552	0.999838
WBGene00001862	2029.2	-0.0856499	0.894476
WBGene00001863	812.263	-0.011159	0.999838
WBGene00001864	233.416	0.0170836	0.999838
WBGene00001865	1240.5	-0.0410195	0.999838
WBGene00001867	499.15	0.0108472	0.999838
WBGene00001869	1088.33	0.0284306	0.999838
WBGene00001872	358.143	0.0121954	0.999838
WBGene00001874	2013.45	-0.013798	0.999838
WBGene00001875	11.2476	-0.0471597	0.875413
WBGene00001876	9.4521	0.00545084	0.999838
WBGene00001877	38.8681	-0.0161621	0.999838
WBGene00001878	21.1908	-0.0313118	0.999838
WBGene00001879	27.5847	0.00111313	0.999838
WBGene00001880	33.8761	-0.0444898	0.999838
WBGene00001881	18.5255	-0.0166254	0.999838
WBGene00001882	15.9499	-0.00901294	0.999838
WBGene00001883	8.36235	-0.0116345	0.999838
WBGene00001884	26.8264	0.0530049	0.887892
WBGene00001885	135.757	0.0652515	0.701056
WBGene00001886	54.7893	0.135067	0.323765
WBGene00001889	26.1734	0.039271	0.935521
WBGene00001890	0	0	NA
WBGene00001891	19.5645	-0.0340269	0.999838
WBGene00001892	15.7554	-0.000191362	0.999838
WBGene00001893	82.181	0.00614997	0.999838
WBGene00001894	0	0	NA
WBGene00001898	7443.55	-0.00903253	0.999838
WBGene00001899	113.697	0.236516	0.125506
WBGene00001901	18.0522	-0.004512	0.999838
WBGene00001902	6.4618	0.00545662	0.999838
WBGene00001903	8.21065	0.00743077	0.999838
WBGene00001904	3.79828	-0.014209	NA
WBGene00001905	15.7282	-0.0352398	0.999838
WBGene00001906	72.1382	-0.0041979	0.999838
WBGene00001909	1402.36	0.00162407	0.999838
WBGene00001910	307.263	-0.00247898	0.999838
WBGene00001911	1199.79	0.129343	0.459695
WBGene00001912	93.1799	-0.0193249	0.999838
WBGene00001913	0	0	NA
WBGene00001914	69.5113	-0.034803	0.999838
WBGene00001915	946.39	0.0392676	0.999838
WBGene00001916	0.477147	0.000667958	NA
WBGene00001919	68.0572	0.0192808	0.999838
WBGene00001920	59.0244	-0.0312794	0.999838
WBGene00001921	32.1503	-0.0181097	0.999838
WBGene00001922	221.514	-0.0297454	0.999838
WBGene00001928	47.3362	0.0311539	0.999838
WBGene00001929	64.7505	-0.267211	0.152326
WBGene00001931	12.9088	0.0251674	0.999838
WBGene00001932	177.436	-0.0447946	0.999838
WBGene00001933	122.211	-0.0045169	0.999838
WBGene00001934	207.251	-0.00514435	0.999838
WBGene00001935	141.838	-0.0293432	0.999838
WBGene00001936	108.859	-0.0291356	0.999838
WBGene00001937	70.9279	-7.04792e-05	0.999838
WBGene00001938	38.0862	0.0264357	0.999838
WBGene00001939	189.746	0.000706917	0.999838
WBGene00001940	157.721	-0.00224563	0.999838
WBGene00001941	80.3525	-0.0201623	0.999838
WBGene00001942	528.706	-0.020583	0.999838
WBGene00001943	3.19072	0.0235767	NA
WBGene00001944	74.6047	-0.000873859	0.999838
WBGene00001945	786.87	-0.0164394	0.999838
WBGene00001946	6847.4	-0.0262578	0.999838
WBGene00001947	5.10437	-0.00526165	0.999838
WBGene00001948	213.539	0.0191211	0.999838
WBGene00001949	925.374	-0.0110344	0.999838
WBGene00001950	146.028	0.000582417	0.999838
WBGene00001951	8.65265	0.00574999	0.999838
WBGene00001952	14.5638	-0.000748167	0.999838
WBGene00001953	19.0622	0.0178242	0.999838
WBGene00001954	3.90582	0.0146645	NA
WBGene00001955	1373.22	0.0343919	0.999838
WBGene00001956	3.95691	-0.0103988	NA
WBGene00001957	7.81112	0.00808776	0.999838
WBGene00001958	82.1608	-0.00160907	0.999838
WBGene00001959	2.15857	0.00836379	NA
WBGene00001960	27.7345	0.0135356	0.999838
WBGene00001961	3.40668	-0.027046	NA
WBGene00001962	4.24237	0.00628759	NA
WBGene00001963	20.8803	-0.0201897	0.999838
WBGene00001964	4.43948	0.0219202	0.999838
WBGene00001965	0.932426	-0.0158547	NA
WBGene00001966	6.23003	-0.0132679	0.999838
WBGene00001967	0.255236	0.00506934	NA
WBGene00001968	3.58516	-0.03488	NA
WBGene00001971	16267.1	-0.0848703	0.748162
WBGene00001972	2818.47	-0.0280791	0.999838
WBGene00001973	2179.79	0.0151297	0.999838
WBGene00001974	1748.02	0.0190633	0.999838
WBGene00001975	842.287	0.00497834	0.999838
WBGene00001976	1263.93	-0.00600396	0.999838
WBGene00001977	8955.7	-0.0591739	0.977568
WBGene00001978	1931.35	-0.0193552	0.999838
WBGene00001979	3376.47	-0.0459533	0.999838
WBGene00001980	7302.71	-0.00418232	0.999838
WBGene00001981	107.766	-0.00314419	0.999838
WBGene00001983	1799.59	0.000351219	0.999838
WBGene00001984	79.1138	-0.00853422	0.999838
WBGene00001985	727.737	-0.00960867	0.999838
WBGene00001986	112.135	0.00946336	0.999838
WBGene00001987	29.1987	0.00646661	0.999838
WBGene00001988	14.3429	-0.0193307	0.999838
WBGene00001989	36.0012	0.0742839	0.742209
WBGene00001990	21.8545	0.032941	0.999838
WBGene00001991	69.3396	0.052484	0.999838
WBGene00001992	9.45055	-0.00972113	0.999838
WBGene00001993	5390.23	0.0521573	0.999838
WBGene00001994	2122.48	0.0223898	0.999838
WBGene00001995	196.273	-0.0379075	0.999838
WBGene00001996	1645.56	-0.0445715	0.999838
WBGene00001997	431.561	-0.0265645	0.999838
WBGene00001998	1115.97	-0.0987957	0.661439
WBGene00001999	13293.3	-0.045212	0.999838
WBGene00002000	11652.4	-0.114631	0.597668
WBGene00002001	2852.92	-0.0829389	0.903148
WBGene00002002	1507.28	-0.0188042	0.999838
WBGene00002003	1262.58	-0.00543457	0.999838
WBGene00002004	2148.47	-0.0589105	0.999838
WBGene00002005	92791.6	-0.0710108	0.941457
WBGene00002006	9.01025	-0.0261841	0.999838
WBGene00002007	22128.9	-0.0417412	0.999838
WBGene00002008	10663.7	-0.0571937	0.999838
WBGene00002010	21604.8	0.0395117	0.999838
WBGene00002011	1178.33	-0.0195086	0.999838
WBGene00002012	61.4085	0.0190719	0.999838
WBGene00002013	8.53288	0.0448328	0.894476
WBGene00002015	0	0	NA
WBGene00002016	1052.3	0.0244224	0.999838
WBGene00002017	3716.46	0.0953719	0.698796
WBGene00002018	918.311	0.170764	0.161897
WBGene00002019	3352.39	0.128003	0.442762
WBGene00002021	623.168	0.0328549	0.999838
WBGene00002023	3082.47	0.014421	0.999838
WBGene00002024	2719.08	-0.0168016	0.999838
WBGene00002025	14942.3	-0.0540106	0.999838
WBGene00002026	1288.69	0.0308876	0.999838
WBGene00002027	6372.59	-0.0125202	0.999838
WBGene00002028	896.814	0.00427808	0.999838
WBGene00002029	222.419	-0.0251191	0.999838
WBGene00002030	21.8401	0.0588003	0.827514
WBGene00002031	289.006	-0.0282907	0.999838
WBGene00002032	2223.79	-0.129866	0.439323
WBGene00002033	1503.18	-0.0602399	0.999838
WBGene00002034	2032.65	-0.203741	0.0610223
WBGene00002035	1402.05	0.0230587	0.999838
WBGene00002036	3039.34	0.0444605	0.999838
WBGene00002037	1059.25	0.0566726	0.999838
WBGene00002038	1673.79	0.0550379	0.999838
WBGene00002039	403.111	0.0518069	0.95348
WBGene00002040	551.535	-0.0135808	0.999838
WBGene00002041	502.687	0.0759162	0.736401
WBGene00002042	369.984	-0.022343	0.999838
WBGene00002043	2028.39	-0.0754516	0.962591
WBGene00002044	1453.43	-0.0704998	0.995916
WBGene00002045	27779	-0.138879	0.370937
WBGene00002046	1057.59	-0.0164234	0.999838
WBGene00002047	3818.01	-0.0550267	0.999838
WBGene00002048	1180.43	0.0240952	0.999838
WBGene00002050	1743.08	-0.00214121	0.999838
WBGene00002051	338.205	0.0137985	0.999838
WBGene00002052	1547.57	0.0379826	0.999838
WBGene00002053	4573.48	-0.0109521	0.999838
WBGene00002054	4972.73	0.00499669	0.999838
WBGene00002055	1000.25	-0.0296127	0.999838
WBGene00002056	5373.01	0.00707569	0.999838
WBGene00002057	275.91	0.0159457	0.999838
WBGene00002058	434.443	0.0461386	0.999838
WBGene00002059	6028.63	-0.0551473	0.999838
WBGene00002060	1102.47	-0.0303929	0.999838
WBGene00002061	8542.52	-0.0890718	0.774409
WBGene00002062	264.356	-0.0174682	0.999838
WBGene00002063	298.83	0.0791126	0.894177
WBGene00002064	19885.6	-0.158816	0.198505
WBGene00002065	5744.29	-0.00206049	0.999838
WBGene00002066	9624.77	-0.053919	0.999838
WBGene00002067	349.285	-0.017818	0.999838
WBGene00002068	4865.56	-0.119905	0.445874
WBGene00002069	168.587	0.113438	0.504587
WBGene00002070	5155.79	-0.108822	0.566372
WBGene00002071	1544.34	-0.0614985	0.999838
WBGene00002072	1482.99	0.0265511	0.999838
WBGene00002073	12450.6	-0.0519113	0.999838
WBGene00002074	10215.4	-0.109431	0.653734
WBGene00002075	4361.43	-0.104098	0.720984
WBGene00002076	6244	-0.0864409	0.838504
WBGene00002077	17583.1	-0.105388	0.656111
WBGene00002078	11318.1	-0.111683	0.645008
WBGene00002079	8702.63	-0.0942684	0.728403
WBGene00002080	2088.73	-0.00342059	0.999838
WBGene00002081	704.875	0.047275	0.966004
WBGene00002083	22071.8	-0.107851	0.584064
WBGene00002084	54.2812	0.0141605	0.999838
WBGene00002085	33.7403	0.00627289	0.999838
WBGene00002086	23.4523	0.00777917	0.999838
WBGene00002087	34.1241	-0.00905013	0.999838
WBGene00002088	20.1182	0.0010238	0.999838
WBGene00002089	41.1659	0.0034928	0.999838
WBGene00002090	22.1042	0.0329694	0.999838
WBGene00002091	0	0	NA
WBGene00002092	3.66629	-0.0176846	NA
WBGene00002093	5.15074	-0.0105775	0.999838
WBGene00002094	2.86061	0.0424693	NA
WBGene00002095	3.11323	-0.0319841	NA
WBGene00002096	0.127618	0.00192805	NA
WBGene00002097	3.93312	0.0107923	NA
WBGene00002098	0.326574	0.00638784	NA
WBGene00002099	0.793913	-0.00310005	NA
WBGene00002100	212.049	0.0283007	0.999838
WBGene00002101	42.349	0.0419679	0.999838
WBGene00002102	95.3552	0.0281576	0.999838
WBGene00002103	0.182104	0.00401898	NA
WBGene00002104	0.127618	0.00192805	NA
WBGene00002105	7.49791	0.0154338	0.999838
WBGene00002106	4.42674	0.00662393	NA
WBGene00002107	23.0516	0.0163439	0.999838
WBGene00002108	0.171988	-0.0031622	NA
WBGene00002109	39.3831	0.00351078	0.999838
WBGene00002110	88.8165	0.0030658	0.999838
WBGene00002111	23.3121	-0.0188013	0.999838
WBGene00002112	9.25951	0.00157254	0.999838
WBGene00002113	18.3488	-0.0127595	0.999838
WBGene00002114	19.6677	0.0660323	0.673674
WBGene00002115	0.412752	0.000153194	NA
WBGene00002116	35.4845	0.00247777	0.999838
WBGene00002117	139.526	-0.0169209	0.999838
WBGene00002118	29.1009	0.0155696	0.999838
WBGene00002119	0.116501	-0.0031622	NA
WBGene00002120	44.7737	-0.0058589	0.999838
WBGene00002121	0	0	NA
WBGene00002123	353.864	-0.0441315	0.999838
WBGene00002124	1519.73	-0.00308856	0.999838
WBGene00002125	3093.62	-0.0129701	0.999838
WBGene00002127	991.246	0.0476666	0.999838
WBGene00002128	158.813	-0.000591256	0.999838
WBGene00002129	435.234	-0.026916	0.999838
WBGene00002130	2078.37	-0.012815	0.999838
WBGene00002131	373.891	-0.0581877	0.999838
WBGene00002132	144.832	0.0862488	0.68513
WBGene00002133	245.887	-0.0471113	0.999838
WBGene00002134	1973.58	0.000489351	0.999838
WBGene00002135	1597.84	-0.0106139	0.999838
WBGene00002136	2336.33	-0.0236271	0.999838
WBGene00002137	861.687	0.0470744	0.999838
WBGene00002138	882.816	0.0404111	0.999838
WBGene00002139	306.528	0.0273891	0.999838
WBGene00002140	65.1262	-0.0126544	0.999838
WBGene00002141	26.4697	0.00502023	0.999838
WBGene00002142	20.3529	0.0269942	0.999838
WBGene00002143	782.132	-0.00894715	0.999838
WBGene00002144	2668.03	-0.0348777	0.999838
WBGene00002146	351.075	-0.0249581	0.999838
WBGene00002147	1770.57	0.0270208	0.999838
WBGene00002148	2185.38	-0.0102884	0.999838
WBGene00002149	30.823	-0.0131268	0.999838
WBGene00002150	30.4214	0.0111648	0.999838
WBGene00002151	72.7834	-0.0581539	0.983437
WBGene00002152	5502.61	-0.0167885	0.999838
WBGene00002153	1541.92	0.0230741	0.999838
WBGene00002162	12157.7	-0.0029781	0.999838
WBGene00002163	136.759	0.0454594	0.999838
WBGene00002169	3444.23	-0.0126756	0.999838
WBGene00002173	621.517	0.107886	0.428885
WBGene00002174	1066.35	0.0541164	0.955039
WBGene00002175	1406.06	0.0168516	0.999838
WBGene00002176	197.277	0.0227673	0.999838
WBGene00002177	20.1658	0.0180026	0.999838
WBGene00002178	96.4396	0.0460795	0.999838
WBGene00002179	617.009	0.0160113	0.999838
WBGene00002180	609.455	-0.0588529	0.999838
WBGene00002181	544.758	0.0072408	0.999838
WBGene00002182	78.9287	0.035721	0.999838
WBGene00002183	8893.74	-0.0828218	0.871437
WBGene00002184	94.3825	-0.0049677	0.999838
WBGene00002185	817.48	0.00552716	0.999838
WBGene00002186	313.623	0.00158212	0.999838
WBGene00002187	809.529	0.0356188	0.999838
WBGene00002188	51.0424	0.326222	0.101185
WBGene00002189	1860.88	-0.00165784	0.999838
WBGene00002190	2919.65	-0.0274076	0.999838
WBGene00002191	6758.49	-0.0998316	0.718698
WBGene00002192	4404.98	-0.018177	0.999838
WBGene00002193	75.7003	0.0019763	0.999838
WBGene00002194	0	0	NA
WBGene00002195	38.7797	0.023612	0.999838
WBGene00002196	5756.39	-0.117233	0.58201
WBGene00002198	122.484	0.00896839	0.999838
WBGene00002199	95.4135	0.0337704	0.999838
WBGene00002200	89.6295	-0.00503983	0.999838
WBGene00002201	2089.43	0.00666917	0.999838
WBGene00002202	10917.3	-0.0844382	0.894476
WBGene00002203	1492.99	-0.116543	0.576676
WBGene00002204	19.6458	-0.00863553	0.999838
WBGene00002205	1.01279	-0.0206931	NA
WBGene00002206	48.718	-0.00170764	0.999838
WBGene00002207	1703.69	-0.0833535	0.898311
WBGene00002208	31.6528	0.00246594	0.999838
WBGene00002210	717.272	-0.0203194	0.999838
WBGene00002211	15.1139	0.0264661	0.999838
WBGene00002212	52.1191	-0.000286642	0.999838
WBGene00002213	387.095	0.0235809	0.999838
WBGene00002214	2296.12	-0.00732747	0.999838
WBGene00002215	1207.57	0.00533127	0.999838
WBGene00002216	205.734	0.0544276	0.903218
WBGene00002217	721.913	0.0249158	0.999838
WBGene00002218	5.5894	0.0529693	0.770729
WBGene00002219	4413.75	-0.0758007	0.907985
WBGene00002220	273.267	-0.0227672	0.999838
WBGene00002221	956.345	-0.090228	0.829044
WBGene00002222	217.365	0.100656	0.505148
WBGene00002223	1325.43	0.0469683	0.99681
WBGene00002224	24.3642	0.0092324	0.999838
WBGene00002225	4755.49	-0.126397	0.417071
WBGene00002226	4965.69	-0.0882032	0.848123
WBGene00002227	48.7767	0.00469969	0.999838
WBGene00002228	3364.9	-0.105787	0.68909
WBGene00002229	6201.38	-0.0840337	0.894177
WBGene00002230	391.778	-0.0305221	0.999838
WBGene00002231	1884.28	0.0135373	0.999838
WBGene00002232	1228.46	0.0681828	0.92223
WBGene00002233	49.0767	0.0134212	0.999838
WBGene00002234	188.178	0.0428825	0.999838
WBGene00002235	184.147	0.00644809	0.999838
WBGene00002238	12990.2	-0.139502	0.342533
WBGene00002239	379.671	-0.0257193	0.999838
WBGene00002240	1333.11	-0.0613536	0.999838
WBGene00002241	1192.92	0.00597357	0.999838
WBGene00002242	34.0777	-0.0534039	0.943892
WBGene00002243	177.062	0.0757997	0.804841
WBGene00002244	6553.82	-0.0890249	0.858162
WBGene00002245	2660.79	-0.0467827	0.999838
WBGene00002246	30.1024	-0.0242451	0.999838
WBGene00002247	3002.56	0.0333729	0.999838
WBGene00002248	625.457	0.0483696	0.838653
WBGene00002249	5092.3	-0.026149	0.999838
WBGene00002250	11389.1	-0.008577	0.999838
WBGene00002251	3980.19	0.00626829	0.999838
WBGene00002252	105.36	-0.0199738	0.999838
WBGene00002253	2289.99	-3.03273e-05	0.999838
WBGene00002254	5550.07	-0.0160359	0.999838
WBGene00002255	1399.71	0.119115	0.553354
WBGene00002256	644.765	-0.0330335	0.999838
WBGene00002257	504.509	0.0444228	0.978673
WBGene00002258	5031.26	0.0376029	0.999838
WBGene00002259	375.849	0.0557763	0.882219
WBGene00002260	49.6798	-0.478557	0.0733168
WBGene00002261	1180.44	-0.0088306	0.999838
WBGene00002262	3429.19	0.00371311	0.999838
WBGene00002263	12739.5	2.88761e-05	0.999838
WBGene00002264	14078.2	-0.00911861	0.999838
WBGene00002265	8843.37	0.0115201	0.999838
WBGene00002266	1157.13	-0.0102156	0.999838
WBGene00002267	1577.5	-0.0131803	0.999838
WBGene00002268	3939.51	-0.0231204	0.999838
WBGene00002269	9232.2	0.0361537	0.999838
WBGene00002270	13.2491	0.0262103	0.999838
WBGene00002271	4024.08	0.0891174	0.729914
WBGene00002272	4286.05	0.00844436	0.999838
WBGene00002273	4385.97	0.0130423	0.999838
WBGene00002274	319.679	-0.00822601	0.999838
WBGene00002275	2405.14	-0.0327254	0.999838
WBGene00002276	1392.35	0.015268	0.999838
WBGene00002278	740.296	-0.221972	0.0223255
WBGene00002280	23564.4	-0.00345507	0.999838
WBGene00002282	377.962	0.0520657	0.999838
WBGene00002295	857.247	0.0291741	0.999838
WBGene00002297	3215.55	-0.0769941	0.903989
WBGene00002299	149.297	0.0494048	0.913896
WBGene00002324	809.822	-0.0848723	0.811256
WBGene00002335	2664.43	-0.0557137	0.999838
WBGene00002344	18772.1	-0.108784	0.67637
WBGene00002348	2730.03	-0.0234309	0.999838
WBGene00002363	9489.05	-0.0977286	0.755805
WBGene00002368	2478.72	-0.037393	0.999838
WBGene00002393	87.199	0.0443578	0.999838
WBGene00002497	597.11	0.0690881	0.977568
WBGene00002583	1921.1	0.0290909	0.999838
WBGene00002601	48.763	0.0147758	0.999838
WBGene00002632	789.646	0.0201537	0.999838
WBGene00002637	3983.45	0.00259711	0.999838
WBGene00002694	2511.19	0.00738376	0.999838
WBGene00002696	2263.5	-0.0441439	0.999838
WBGene00002717	6687.74	-0.0186935	0.999838
WBGene00002783	4063.88	-0.0284235	0.999838
WBGene00002804	1896.06	-0.14161	0.349103
WBGene00002827	340.636	0.0631513	0.971555
WBGene00002845	14083	-0.0438737	0.999838
WBGene00002850	1890.93	0.0272763	0.999838
WBGene00002855	3164.3	0.0221019	0.999838
WBGene00002879	4570.46	-0.0835819	0.83546
WBGene00002881	221.609	0.0435844	0.999838
WBGene00002889	2975.75	-0.0437439	0.999838
WBGene00002891	8789.45	0.0169099	0.999838
WBGene00002915	4846.11	-0.0192195	0.999838
WBGene00002957	2148.12	-0.074209	0.938633
WBGene00002974	134.333	0.000737799	0.999838
WBGene00002975	61.7604	0.0166265	0.999838
WBGene00002976	78.3695	-0.0278267	0.999838
WBGene00002977	652.385	-0.0137353	0.999838
WBGene00002978	26904.8	-0.00776004	0.999838
WBGene00002979	924.262	-0.00779024	0.999838
WBGene00002980	8981.5	0.023117	0.999838
WBGene00002981	3336.86	0.0144285	0.999838
WBGene00002982	635.272	-0.0234638	0.999838
WBGene00002983	465.838	0.0245877	0.999838
WBGene00002985	1738.59	0.00274214	0.999838
WBGene00002986	587.729	0.019665	0.999838
WBGene00002987	31.1417	0.0123329	0.999838
WBGene00002988	99.4989	0.0177022	0.999838
WBGene00002989	199.541	-0.00914824	0.999838
WBGene00002990	474.353	0.0528348	0.999838
WBGene00002991	278.685	0.012122	0.999838
WBGene00002992	1187.01	-0.0348642	0.999838
WBGene00002994	3038.32	-0.0303051	0.999838
WBGene00002996	914.091	0.000933275	0.999838
WBGene00002997	344.634	-0.0286648	0.999838
WBGene00002998	1154.28	-0.0054163	0.999838
WBGene00002999	1502.16	-0.010105	0.999838
WBGene00003000	160.031	0.02986	0.999838
WBGene00003001	189.86	0.0121262	0.999838
WBGene00003002	3220.4	0.00668339	0.999838
WBGene00003003	516.778	-0.039445	0.999838
WBGene00003006	491.069	0.0372992	0.999838
WBGene00003007	364.726	-0.00474545	0.999838
WBGene00003008	16.7421	0.0140454	0.999838
WBGene00003009	3894.01	-0.0580219	0.999838
WBGene00003010	1316.71	-0.0188882	0.999838
WBGene00003011	241.647	0.0512891	0.83956
WBGene00003012	2386.1	-0.025932	0.999838
WBGene00003014	917.698	-0.00783955	0.999838
WBGene00003015	256.325	0.00305891	0.999838
WBGene00003017	56.4237	0.0304865	0.999838
WBGene00003018	34.6522	0.00231232	0.999838
WBGene00003019	308.905	0.0885906	0.873249
WBGene00003020	1124.06	0.0276557	0.999838
WBGene00003021	2920.46	-0.00922022	0.999838
WBGene00003022	1252.28	-0.0146673	0.999838
WBGene00003024	200.356	0.0264002	0.999838
WBGene00003025	4859.57	-0.026015	0.999838
WBGene00003026	10788	-0.0740777	0.903148
WBGene00003029	68.1453	-0.0228754	0.999838
WBGene00003030	2886.62	-0.087424	0.858821
WBGene00003031	16.2269	-3.49136e-05	0.999838
WBGene00003033	15.8839	-0.0207891	0.999838
WBGene00003034	1054.93	0.0442391	0.999838
WBGene00003035	672.529	-0.00531958	0.999838
WBGene00003036	5895.08	-0.027931	0.999838
WBGene00003037	2068.48	-0.0309941	0.999838
WBGene00003038	281.147	0.0199809	0.999838
WBGene00003040	1638.55	0.00823207	0.999838
WBGene00003041	1186.28	-0.0146712	0.999838
WBGene00003043	2412.41	-0.104123	0.588686
WBGene00003044	1347.14	-0.0455676	0.999838
WBGene00003045	401.831	0.0124311	0.999838
WBGene00003046	88.2305	-0.00965264	0.999838
WBGene00003047	2979.18	-0.101738	0.710673
WBGene00003048	3692.78	-0.00608132	0.999838
WBGene00003052	7840.78	-0.100107	0.749151
WBGene00003053	4361.68	-0.0370354	0.999838
WBGene00003055	2046.12	-0.0414121	0.999838
WBGene00003056	553.494	-0.00613269	0.999838
WBGene00003057	744.361	-0.00313745	0.999838
WBGene00003058	0.968491	0.00819431	NA
WBGene00003059	396.719	0.0164176	0.999838
WBGene00003060	1282.87	0.0298941	0.999838
WBGene00003061	2434.96	-0.0197899	0.999838
WBGene00003062	3061.09	-0.0672062	0.999838
WBGene00003063	4070.04	-0.0551254	0.999838
WBGene00003064	923.62	0.0163	0.999838
WBGene00003065	2337.69	-0.00865136	0.999838
WBGene00003066	1428.11	-0.0266901	0.999838
WBGene00003067	430.364	-0.0554489	0.999838
WBGene00003068	938.427	0.0399885	0.999838
WBGene00003071	930.181	0.0784323	0.637642
WBGene00003072	986.648	0.0304812	0.999838
WBGene00003073	4368.3	0.0268556	0.999838
WBGene00003074	421.183	0.0365956	0.999838
WBGene00003075	55.9589	-0.00663865	0.999838
WBGene00003076	1235.94	-0.0598398	0.999838
WBGene00003077	919.444	-0.0520762	0.999838
WBGene00003078	1137.34	-0.0784572	0.927873
WBGene00003079	780.005	-0.0707641	0.974771
WBGene00003080	574.507	-0.0401874	0.999838
WBGene00003081	1007.09	-0.0342701	0.999838
WBGene00003082	1304.11	-0.149347	0.25495
WBGene00003083	3233.38	-0.0691682	0.879064
WBGene00003084	733.704	0.00328977	0.999838
WBGene00003085	7611.91	-0.115559	0.573485
WBGene00003086	3126.42	-0.0310919	0.999838
WBGene00003087	849.213	-0.00837057	0.999838
WBGene00003089	199.454	0.0242838	0.999838
WBGene00003090	10149.9	0.0573655	0.858162
WBGene00003091	4204.55	0.370203	0.098004
WBGene00003092	16.9283	0.377579	0.133658
WBGene00003093	2408.94	-0.149287	0.345014
WBGene00003094	21.5692	-0.398626	0.118655
WBGene00003095	73.0284	-0.142487	0.349103
WBGene00003096	2742.22	0.202428	0.101891
WBGene00003097	5755.41	0.0885949	0.781007
WBGene00003098	0	0	NA
WBGene00003099	21.6167	-0.0508546	0.826981
WBGene00003100	47.5453	0.0175803	0.999838
WBGene00003102	79.8792	0.00853915	0.999838
WBGene00003104	221.372	0.00334462	0.999838
WBGene00003106	21.3019	-0.00929819	0.999838
WBGene00003107	441.16	-0.0171884	0.999838
WBGene00003111	1441.22	-0.0044601	0.999838
WBGene00003112	120.142	0.0547395	0.999838
WBGene00003114	1.50594	0.00132544	NA
WBGene00003119	2207.81	-0.0959303	0.764608
WBGene00003123	3044.41	-0.0567245	0.999838
WBGene00003124	234.505	0.000570261	0.999838
WBGene00003129	1469.74	-0.0481532	0.999838
WBGene00003130	5191.33	-0.0218881	0.999838
WBGene00003132	4214.74	-0.0700538	0.970454
WBGene00003133	2043.4	-0.0209976	0.999838
WBGene00003134	1773.58	-0.104201	0.661439
WBGene00003136	818.932	0.005768	0.999838
WBGene00003142	294.526	0.0298537	0.999838
WBGene00003143	122.59	0.0302656	0.999838
WBGene00003144	5218.33	-0.0525477	0.999838
WBGene00003148	3924.72	-0.155109	0.246841
WBGene00003149	959.121	-0.00972748	0.999838
WBGene00003150	11218.1	-0.0409802	0.999838
WBGene00003151	3193.16	-0.0427824	0.999838
WBGene00003153	10018.4	-0.0642293	0.999838
WBGene00003154	9693.25	-0.0533954	0.999838
WBGene00003155	7068.58	-0.0520817	0.999838
WBGene00003156	7138.58	-0.0518967	0.991466
WBGene00003157	5830.97	-0.0407449	0.999838
WBGene00003158	5458.82	-0.0227284	0.999838
WBGene00003159	11644.6	-0.0400584	0.999838
WBGene00003160	1282.22	0.0205197	0.999838
[truncated: 19,802 more rows]
