# Supplementary material for: A SET domain-containing protein and HCF-1 maintain transgenerational epigenetic memory
Source: Nat Commun. 2026 Jan 9;17:1462. doi: 10.1038/s41467-025-68200-7 (PMC12886896; doi:10.1038/s41467-025-68200-7)
Supplement: Supplementary file 6 — Supplementary Data 4 [file 41467_2025_68200_MOESM6_ESM.xlsx]

## Sheet: Supplementary Data 4
Supplementary Data 4. Lists of H3K4me3 enriched genes with upregulated mRNAs, upregulated 22G-RNA targets or downregulated 22G-RNA targets in set-24(syb7014)
H3K4me3 enriched genes with upreagulated mRNAs	H3K4me3 enriched genes with upreagulated 22G RNAs	H3K4me3 enriched genes with downreagulated 22G RNAs
Y59C2A.3	F54D5.17	ubc-3
Y39G8B.2	ztf-29	T28B8.1
F19B10.1	F54D5.24	Y59C2A.3
F33H2.3	icl-1	tub-2
dyf-3	his-24	rab-6.2
gex-2	Y39G8B.2	act-4
ubc-19	W03H9.2	mrps-28
W03A5.2	noah-2	clec-266
fbxa-60	F19B10.1	Y22D7AL.10
lgmn-1	T24B8.3	dpy-7
sop-2	igcm-3	Y82E9BR.3
Y32H12A.8	htz-1	R06C1.4
	F33H2.3	rpl-1
	trap-3	F58D5.5
	inx-2	mev-1
	his-63	ftt-2
	his-31	metl-2
	his-17	atp-3
	tiar-2	set-16
	tbx-2	rpl-7
	Y39G10AR.11	lgg-2
	his-5	unc-84
	serp-1.1	nsun-5
	gex-2	his-18
	M142.5	Y53G8AR.6
	ife-2	Y38E10A.22
	F57G12.1	ift-43
	C18B2.4	hil-3
	nhr-35	Y65B4BM.3
	cht-1	T04D3.5
	cpl-1	sec-16A.2
	Y17G7B.8	hil-7
	zipt-7.2	rde-10
	R07E4.3	fubl-3
	sup-12	bra-2
	dpy-17	unc-97
	T10B5.4	dyf-3
	ZK112.4	cox-5A
	F48F7.6	lsy-2
	erd-2.1	F35G12.7
	W03A5.2	pole-4
	ceh-43	ubc-19
	Y25C1A.13	T02E9.5
	gmeb-1	daf-41
	C53B4.3	Y57E12AL.6
	ZK484.6	Y55B1AR.2
	hbl-1	Y54E5A.5
	mrp-5	hat-1
	lgmn-1	F54A3.6
	rbg-1	Y71H2AM.20
	F16B12.6	daf-19
	kbp-4	mlt-11
	ZK899.2	rpl-31
	Y55F3AM.9	C16C4.18
	Y37A1B.17	wrb-1
	gid-7	Y50D4A.4
	cas-1	T02E1.2
	Y71G12B.35	dcs-1
	unc-78	dpy-23
	vab-23	tufm-1
	bath-36	C09F9.2
	col-71	bet-2
	clec-63	W05H9.4
	Y65A5A.1	Y92H12BR.2
	spe-6	T16G1.18
	Y43F8C.3	snb-1
	Y59A8B.24	F35D2.3
	epg-2	let-504
	dlg-1	mxl-2
	W04D12.1	tag-266
	Y37D8A.16	spcs-2
	F58H1.5	cisd-3.2
	his-2	H20J04.6
	Y39B6A.34	epn-1
	C15H9.5	C46C2.7
	fbxc-23	pcf-11
	Y47D3A.1	D1037.1
	lron-11	C14B9.2
	sop-2	T09B4.5
	F53B1.2	C39E9.12
	Y32H12A.8	vhl-1
		unc-75
		kal-1
		utx-1
		F55A11.1
		cec-5
		sti-1
		asb-2
		inx-3
		F53E10.6
		dnc-3
		mec-6
		R10E4.1
		smr-1
		T09B9.4
		F47B7.2
		K09E9.3
		flwr-1
		mcm-10
		myo-3
		ttb-1
		tost-1
		fib-1
		ostd-1
		mrps-10
		pat-9
		F53H1.3
		Y6B3B.4
		rpl-23
		T28D9.1
		C39F7.5
		ccf-1
		R03D7.2
		W02D7.6
		seip-1
		H28G03.2
		rps-22
		sorf-1
		eor-2
		T28H10.2
		taf-11.1
		snt-2
		eef-1A.1
		abtm-1
		dot-1.1
		rnp-5
		ubl-1
		rps-6
		nlp-77
		ncs-2
		cox-6A
		Y47D3A.20
		erh-1
		rabn-5
		act-2
		hst-3.2
		csn-1
		rps-13
		pqn-70
