# Supplementary material for: A SET domain-containing protein and HCF-1 maintain transgenerational epigenetic memory
Source: Nat Commun. 2026 Jan 9;17:1462. doi: 10.1038/s41467-025-68200-7 (PMC12886896; doi:10.1038/s41467-025-68200-7)
Supplement: Supplementary file 7 — Supplementary Data 5 [file 41467_2025_68200_MOESM7_ESM.xlsx]

## Sheet: H3K4me3enriched_mRNAUp
Supplementary Data 5 WormExp enrichment analysis of H3K4me3 enriched genes with upregulated mRNAs, upregulated 22G-RNA targets, or downregulated 22G-RNA targets
Category	Term	Counts	ListSize	PopHit	Pop Size	Pvalue	Bonferroni	FDR	OverlappedID	uniqueIDofInput	uniqueIDofCuratedset	Refs
TF Targets	MDL-1 L1 Targets	9	12	3213	30409	5.15e-06	0.0152111	0.00943584	WBGene00021986;WBGene00012723;WBGene00017583;WBGene00009367;WBGene00001119;WBGene00001579;WBGene00006714;WBGene00020967;WBGene00004945	WBGene00020456;WBGene00012144;WBGene00021316	vpr-1;gpcp-2;saps-1;sos-1;arle-14;R10D12.13;abi-1;sel-1;mom-5;T04C12.1;nhr-122;ZC477.4;ZC477.3;F21D5.7;Y71H2AM.3;snx-6;lst-2;hip-1;mca-3;W08E12.8;nola-3;H14E04.2;W09D10.1;vem-1;tag-124;K12H6.6;R10E4.1;fbxa-1;emc-1;fbxa-134;Y39G10AR.9;mnat-1;frm-1;lido-7;lido-8;R12B2.7;die-1;zyg-9;arr-1;F54D11.4;K05C4.7;T20D3.5;spt-5;irld-34;got-2.2;rbm-39;act-2;snpc-1.1;F35C5.1;C10G8.8;C47E12.13;B0410.1;ckb-3;Y39…	http://www.ncbi.nlm.nih.gov/pubmed/21177963
Mutants	UP by mes-2 mutant (Seelk)	5	12	347	30409	7.67e-06	0.0226605	0.00943584	WBGene00017583;WBGene00001119;WBGene00020967;WBGene00004945;WBGene00021316	WBGene00021986;WBGene00012723;WBGene00009367;WBGene00001579;WBGene00006714;WBGene00020456;WBGene00012144	aakg-2;R10E4.1;fbxa-64;R12B2.2;pmk-1;frpr-14;daf-1;chd-3;trpp-9;F42A6.1;flh-2;C06G3.6;frm-2;C46C2.3;lido-8;sek-1;T05A12.4;W04G3.5;F54D11.3;C34B4.5;bra-1;R08E3.3;egal-1;nsy-1;F55A3.6;F59F4.3;usp-33;F59D12.5;M04G7.3;F28F8.7;rga-8;iglr-3;C31E10.5;C06A6.2;kin-32;ZK652.8;rbc-1;acs-20;B0353.1;D1007.15;vps-41;C34F6.9;Y37F4.6;T22F7.1;C46F11.6;fbxc-54;F35A5.8;trak-1	https://www.ncbi.nlm.nih.gov/pubmed/27602485
Mutants	UP wdr-5 mutant Day2	6	12	854	30409	1.16e-05	0.0342674	0.00943584	WBGene00017583;WBGene00001119;WBGene00006714;WBGene00020456;WBGene00012144;WBGene00004945	WBGene00021986;WBGene00012723;WBGene00009367;WBGene00001579;WBGene00020967;WBGene00021316	Y39A1A.3;wrb-1;C37A2.8;F41H10.4;mus-81;Y73F8A.13;dhs-16;rheb-1;Y17G7B.3;exl-1;cgp-1;ets-6;F54C9.3;C30H6.8;ZK829.7;D1037.1;pdhk-2;aha-1;Y119D3B.12;sago-1;cox-4;fbxa-58;nhr-280;rig-4;F28H6.4;C26B9.2;F35C8.5;fkb-6;sph-1;D2096.9;Y71F9B.2;Y43F4B.10;R12C12.5;nfyc-1;eak-7;T22C1.1;lido-10;Y47G6A.7;strl-1;tbc-11;dnj-22;Y52B11A.3;pnk-1;ccf-1;W06D11.1;eat-18;Y119C1B.10;mek-1;mdt-9;asp-4;C27D8.4;C28A5.1;grl-…	http://www.ncbi.nlm.nih.gov/pubmed/22012258
Mutants	Down in F1 morc-1	5	12	395	30409	1.28e-05	0.0377434	0.00943584	WBGene00021986;WBGene00012723;WBGene00001119;WBGene00001579;WBGene00021316	WBGene00017583;WBGene00009367;WBGene00006714;WBGene00020967;WBGene00020456;WBGene00012144;WBGene00004945	Y37H2A.10;cdc-25.2;C46F11.6;pygl-1;F54D11.3;ppw-1;mop-25.3;mrp-7;Y49G5B.1;W07E11.1;F22G12.5;pqn-82;pyr-1;mex-3;klp-7;perm-4;xpo-2;lido-7;daf-1;die-1;Y71A12B.12;Y11D7A.7;chc-1;F52D2.6;usp-5;T27F6.7;gld-4;rga-3;egl-18;maph-1.3;lin-66;B0393.6;unc-84;ebp-2;uba-1;rog-1;Y50D4C.5;hil-4;hda-10;F49C12.9;C07D8.6;C52B9.8;fasn-1;M01E5.3;pod-1;ccct-1;Y45G5AL.1;pitr-1;ecps-1;hgap-1;lem-2;tlk-1;F31C3.3;ubxn-1;p…	https://pubmed.ncbi.nlm.nih.gov/28535375/
Mutants	UP by set-2 mutant	5	12	432	30409	1.82e-05	0.0536472	0.0097806	WBGene00017583;WBGene00001119;WBGene00006714;WBGene00020967;WBGene00004945	WBGene00021986;WBGene00012723;WBGene00009367;WBGene00001579;WBGene00020456;WBGene00012144;WBGene00021316	F53G2.3;R12B2.2;F11A5.18;ntr-1;F07A11.1;M01A12.4;F42A6.1;C26B9.5;Y39B6A.9;Y75B8A.19;C54E4.1;Y73B6BL.12;T05A12.4;asp-4;ntr-2;inx-19;F08D12.12;R119.5;col-128;nhr-230;sri-14;F59D12.5;cest-15;C09F5.1;grl-17;amt-2;fbxc-54;F07B7.7;srsx-8;Y66D12A.1;srt-13;F16B12.7;lips-2;Y53G8B.3;snx-1;C18G1.6;phlp-2;F36H9.7;lgc-10;Y71G12B.5;Y37H2A.10;lron-13;let-381;ifas-3;rip-1;K04F10.1;VT23B5.1;dyb-1;pad-2;clec-104;T…	http://www.ncbi.nlm.nih.gov/pubmed/25310986
Mutants	wdr-5 positively regulated	5	12	442	30409	1.99e-05	0.0586836	0.0097806	WBGene00017583;WBGene00001119;WBGene00020456;WBGene00012144;WBGene00004945	WBGene00021986;WBGene00012723;WBGene00009367;WBGene00001579;WBGene00006714;WBGene00020967;WBGene00021316	Y39A1A.3;wrb-1;F41H10.4;mus-81;Y73F8A.13;mafr-1;rheb-1;exl-1;cgp-1;F54C9.3;use-1;fbxa-58;rig-4;C26B9.2;fkb-6;ets-6;lido-7;Y43F4B.10;R12C12.5;eak-7;T22C1.1;lido-10;strl-1;dnj-22;pbs-2;Y52B11A.3;pnk-1;C34D4.4;C37A2.8;W06D11.1;Y119C1B.10;mek-1;mdt-9;C27D8.4;C28A5.1;his-49;K03B4.1;his-52;F26H11.4;C35D10.6;Y48E1C.2;eng-1;D1046.2;cpn-1;F44E2.3;nfya-1;ZK632.4;C30H6.8;Y40C5A.4;sdha-2;nuaf-1;C56A3.6;ZK688…	http://www.ncbi.nlm.nih.gov/pubmed/22012258
Mutants	down by osm-9 (King)	6	12	999	30409	2.47e-05	0.0730837	0.0104405	WBGene00017583;WBGene00009367;WBGene00001579;WBGene00012144;WBGene00004945;WBGene00021316	WBGene00021986;WBGene00012723;WBGene00001119;WBGene00006714;WBGene00020967;WBGene00020456	egl-26;Y20F4.4;sup-26;dhs-16;21ur-15383;Y54G2A.19;chd-3;cgp-1;mca-3;Y119C1B.3;W08E12.8;tra-3;dkf-1;C23H5.12;21ur-13876;T26H5.11;rme-6;vha-19;flh-2;clec-6;21ur-4368;F07E5.9;frm-2;lgc-27;R12C12.5;21ur-11898;Y46G5A.6;tpst-1;21ur-13453;ced-10;got-2.2;W07E11.1;rad-50;fbxb-96;rfth-1;C39B10.3;21ur-10213;nhr-211;Y26G10.7;col-128;21ur-14961;unc-84;21ur-14806;21ur-12525;21ur-10259;B0348.2;F58D5.9;M57.2;F56…	https://www.ncbi.nlm.nih.gov/pubmed/27111894
Mutants	UP by isp-1 mutant	7	12	1805	30409	2.94e-05	0.086724	0.0108405	WBGene00012723;WBGene00017583;WBGene00009367;WBGene00001119;WBGene00001579;WBGene00004945;WBGene00021316	WBGene00021986;WBGene00006714;WBGene00020967;WBGene00020456;WBGene00012144	gpaa-1;Y38H8A.7;pfkb-1.2;pqn-39;C47G2.3;rbm-26;arle-14;mom-1;C07D10.5;strl-1;M117.1;F21D5.5;Y71H2AM.3;Y54G2A.19;Y81G3A.1;Y116A8A.2;Y116A8A.7;dkf-1;ucp-4;fbxa-13;ceh-58;fgt-1;hlh-6;Y39G10AR.9;frm-2;R02F11.4;D2096.9;F27C1.4;R12C12.5;pmk-1;E02H9.3;enri-2;har-2;got-2.2;fezf-1;tbc-11;T05G5.5;sorf-2;F46F11.7;F02H6.3;Y71G12B.23;W06D11.1;B0284.3;F15A4.10;Y48G1BM.8;Y54F10AR.2;C35D10.5;hil-8;atx-3;lido-1;d…	http://www.ncbi.nlm.nih.gov/pubmed/24813612
TF Targets	PHA-4 emb Targets	8	12	2858	30409	3.33e-05	0.0982082	0.010912	WBGene00021986;WBGene00012723;WBGene00017583;WBGene00001119;WBGene00001579;WBGene00006714;WBGene00020967;WBGene00004945	WBGene00009367;WBGene00020456;WBGene00012144;WBGene00021316	vpr-1;arle-14;R10D12.13;abi-1;sek-1;mom-1;sptl-1;ZC477.4;ZC477.3;Y71H2AM.3;snx-6;Y81G3A.1;hip-1;uba-2;ZC13.1;nola-3;sre-38;H14E04.2;cox-4;W09D10.1;sorf-1;tag-124;fbxa-13;chup-1;R10E4.1;fgt-1;fbxa-1;ccep-290;emc-1;hcf-1;ptr-19;cox-6C;T27A1.1;Y39G10AR.9;frm-2;C09E9.1;lido-7;F27C1.4;ceh-21;R12C12.5;die-1;C01B10.9;arr-1;ehs-1;T20D3.5;K05C4.8;spt-5;usp-46;act-2;bra-1;snpc-1.1;pifk-1;tbc-11;C10G8.8;F52…	http://www.ncbi.nlm.nih.gov/pubmed/21177963
TF Targets	LIN-13 Emb Targets	6	12	1171	30409	5.3e-05	0.156577	0.0156577	WBGene00021986;WBGene00012723;WBGene00017583;WBGene00001119;WBGene00006714;WBGene00004945	WBGene00009367;WBGene00001579;WBGene00020967;WBGene00020456;WBGene00012144;WBGene00021316	atrn-1;wrb-1;ari-1.4;srpa-72;F36D4.5;T27A1.1;F41H10.4;R10D12.13;gmeb-1;Y73F8A.13;C52B9.4;F21D5.7;hsp-6;nhr-255;rheb-1;Y50D4A.4;sax-3;hxk-3;Y81G3A.1;T22C1.11;unc-76;ZC13.1;zipt-9;pdhk-2;lem-2;smg-8;agt-2;cox-4;his-8;cdf-1;chup-1;gex-3;F32D8.14;R10E4.1;slcr-46.3;emc-1;T14B4.3;fkb-6;M199.2;chst-1;T02E1.2;lido-7;lido-8;cogc-3;ZK154.4;supr-1;rsp-7;C36E8.1;die-1;cec-5;mes-6;ZK829.7;W04G3.5;arr-1;Y32B12…	http://www.ncbi.nlm.nih.gov/pubmed/21177963
Mutants	Up in set-25; met-2	5	12	661	30409	9.53e-05	0.281429	0.0255845	WBGene00021986;WBGene00009367;WBGene00020967;WBGene00004945;WBGene00021316	WBGene00012723;WBGene00017583;WBGene00001119;WBGene00001579;WBGene00006714;WBGene00020456;WBGene00012144	F07B7.1;srbc-15;irld-35;Y19D10A.5;irld-53;Y54G2A.19;Y19D10A.16;abt-2;ccf-1;clp-1;daf-5;dyb-1;fum-1;lin-66;let-504;lin-17;lst-2;mrp-7;nhr-70;ntl-2;pad-1;pnk-1;pod-1;pod-2;pqn-27;ran-2;rha-1;rnp-7;smg-6;src-1;tfg-1;unc-84;mdt-29;B0285.3;C17E4.6;maph-1.3;C54E10.1;F22G12.5;F23B12.7;F26H11.4;F28F8.7;F53H2.1;eak-7;R01H10.7;R10E4.1;fbxa-209;enu-3.5;Y39B6A.42;eif-3.J;hrpu-1;ani-3;B0348.2;gtf-2F1;C09B9.7;…	https://pubmed.ncbi.nlm.nih.gov/28294943/
TF Targets	PHA-4 lemb Targets	8	12	3466	30409	0.000117	0.344806	0.0287338	WBGene00021986;WBGene00012723;WBGene00017583;WBGene00001119;WBGene00001579;WBGene00006714;WBGene00020967;WBGene00004945	WBGene00009367;WBGene00020456;WBGene00012144;WBGene00021316	vpr-1;arle-14;R10D12.13;abi-1;sek-1;M117.1;ZC477.4;ZC477.3;Y71H2AM.3;snx-6;hip-1;ZC13.1;nola-3;sre-38;K11H12.5;W09D10.1;sorf-1;tag-124;fbxa-13;chup-1;K12H6.6;ceh-58;F36D4.5;R10E4.1;fgt-1;fbxa-1;emc-1;hcf-1;cox-6C;T27A1.1;mnat-1;frm-2;frm-1;taf-7.2;C09E9.1;lido-7;F27C1.4;die-1;ufd-1;arr-1;F54D11.4;K05C4.7;K05C4.8;got-2.2;usp-46;act-2;bra-1;rad-50;pifk-1;F35C5.1;C10G8.8;F52D2.7;C47E12.13;sdn-1;T01B…	http://www.ncbi.nlm.nih.gov/pubmed/21177963
TF Targets	LIN-15B L3 Targets	7	12	2364	30409	0.000134	0.396915	0.0305319	WBGene00021986;WBGene00012723;WBGene00017583;WBGene00009367;WBGene00001119;WBGene00020967;WBGene00004945	WBGene00001579;WBGene00006714;WBGene00020456;WBGene00012144;WBGene00021316	vpr-1;gpcp-2;pqn-39;C47G2.3;R10E4.1;F41H10.4;R10D12.13;ZC477.3;F21D5.7;Y71H2AM.3;snx-6;Y54G2A.19;kcmf-1;hip-1;ZC13.1;nola-3;H14E04.2;cox-4;W09D10.1;sorf-1;tag-124;fbxa-13;F36D4.5;nemp-1;fbxa-1;emc-1;hcf-1;cox-6A;C35E7.2;cox-6C;T27A1.1;Y39G10AR.9;taf-7.2;lido-7;ceh-21;C01B10.9;ufd-1;arr-1;F54D11.4;K05C4.7;T20D3.5;spt-5;D1065.3;got-2.2;usp-46;act-2;bra-1;snpc-1.1;pifk-1;F35C5.1;T05H10.1;C10G8.8;ddx…	http://www.ncbi.nlm.nih.gov/pubmed/21177963
Mutants	Down pie-1 mutant 23 min after 4 cell stage	6	12	1609	30409	0.000239	0.704804	0.0503431	WBGene00021986;WBGene00012723;WBGene00017583;WBGene00009367;WBGene00001579;WBGene00004945	WBGene00001119;WBGene00006714;WBGene00020967;WBGene00020456;WBGene00012144;WBGene00021316	C07D8.6;pqn-39;saps-1;abi-1;mom-5;mom-1;prp-38;nhr-122;F21D5.7;tes-1;hip-1;mca-3;orc-2;sac-2;W09D10.1;chup-1;K12H6.6;atln-1;emc-1;C35E7.3;clk-2;frm-1;fre-1;F27C1.4;ceh-21;R12C12.5;set-23;arr-1;art-1;spt-5;W09C3.1;egal-1;sorf-2;trul-1;F02E9.10;F02E9.7;F02H6.3;nhr-243;ZK1248.15;dhhc-9;M01B12.4;set-13;gfi-2;Y48E1C.2;rml-1;spr-4;riok-3;adr-1;mpk-1;brf-1;C06A6.2;Y48C3A.14;W03G1.3;bath-4;rha-1;C09D4.4;…	http://www.ncbi.nlm.nih.gov/pubmed/15772128
Mutants	Up in let-418(ts)	4	12	333	30409	0.000266	0.785695	0.0523797	WBGene00021986;WBGene00017583;WBGene00009367;WBGene00001119	WBGene00012723;WBGene00001579;WBGene00006714;WBGene00020967;WBGene00020456;WBGene00012144;WBGene00004945;WBGene00021316	ZK816.3;T12B5.15;ace-3;cwn-2;his-4;his-8;his-21;his-22;his-28;his-29;his-33;his-34;his-39;his-49;his-50;his-51;his-52;his-53;his-54;lin-12;pes-2.1;pmk-1;srm-1;sup-26;C17E4.2;sdz-14;F14B6.3;fbxb-102;F26H11.4;phlp-2;pap-3;pad-2;T26E3.8;W01B6.3;Y37H2A.10;Y39A1A.16;Y39B6A.9;mltn-2;Y57A10B.6;B0496.2;fbxb-13;C08F1.6;C35E7.3;C44B12.3;C53A3.1;F07E5.9;F10E7.1;fbxb-71;gadr-3;F54D11.3;eme-1;fbxc-21;fbxc-26;…	https://pubmed.ncbi.nlm.nih.gov/28294943/
TF Targets	dot-1.1 targets	7	12	2825	30409	0.000361	1	0.066535	WBGene00021986;WBGene00012723;WBGene00009367;WBGene00001119;WBGene00001579;WBGene00006714;WBGene00004945	WBGene00017583;WBGene00020967;WBGene00020456;WBGene00012144;WBGene00021316	rab-30;vpr-1;rbm-26;mom-1;T04C10.3;M117.1;smy-2;F56H6.14;ZC477.4;F21D5.5;hip-1;mpk-1;vab-7;C02B4.3;Y116A8B.1;W09C5.9;cox-4;W09D10.1;T03F7.8;grl-10;JC8.15;ceh-58;F10C1.1;ccep-290;F29B9.11;cox-6C;F49E10.2;frm-2;R03G5.6;lido-7;ZK154.5;F27C1.4;R12B2.7;die-1;eak-7;K08E7.6;ZK930.6;arrd-4;arr-1;arx-1;K05C4.7;K05C4.8;Y62H9A.9;F40G12.14;F40G12.13;got-2.2;usp-46;act-2;pifk-1;sls-2.4;sls-2.2;M117.3;R10D12.8…	http://www.ncbi.nlm.nih.gov/pubmed/23806335
TF Targets	CEH-30 Emb targets	5	12	1036	30409	0.000533	1	0.0925045	WBGene00021986;WBGene00012723;WBGene00017583;WBGene00001119;WBGene00006714	WBGene00009367;WBGene00001579;WBGene00020967;WBGene00020456;WBGene00012144;WBGene00004945;WBGene00021316	sos-1;vpr-1;gpcp-2;pat-4;pqn-39;F36D4.5;R10E4.1;ZK154.5;gmeb-1;EGAP2.2;C50H11.17;mekk-3;ecps-1;cyl-1;chst-1;C35E7.8;Y71H2AM.3;hsp-6;rheb-1;hxk-3;C56G2.3;unc-76;pafo-1;uba-2;exoc-8;ZC13.1;nola-3;pdhk-2;aha-1;agt-2;W09D10.1;spop-1;F56A8.3;tlk-1;sup-35;zer-1;K12H6.6;tlf-1;C34D4.4;C31E10.5;F28H6.7;uggt-1;slcr-46.3;C56G2.9;smc-4;cox-6C;pad-1;srh-269;rsp-7;C36E8.1;cec-5;rfp-1;mev-1;ZK829.7;plp-2;arr-1;…	http://www.ncbi.nlm.nih.gov/pubmed/21177963

## Sheet: H3K4m3enriched_22GRNAUp
Supplementary Data 5 WormExp enrichment analysis of H3K4me3 enriched genes with upregulated mRNAs, upregulated 22G-RNA targets, or downregulated 22G-RNA targets
Category	Term	Counts	ListSize	PopHit	Pop Size	Pvalue	Bonferroni	FDR	OverlappedID	Refs
TF Targets	dot-1.1 targets	55	81	2825	30409	2.156723049272134E-36	6.1250934599328606E-33	6.1250934599328606E-33	ztf-29;icl-1;his-24;Y39G8B.2;T24B8.3;igcm-3;htz-1;F33H2.3;trap-3;inx-2;his-63;his-31;his-17;tbx-2;Y39G10AR.11;his-5;serp-1.1;gex-2;ife-2;F57G12.1;C18B2.4;nhr-35;cht-1;zipt-7.2;R07E4.3;sup-12;dpy-17;T10B5.4;F48F7.6;erd-2.1;ceh-43;Y25C1A.13;gmeb-1;ZK484.6;mrp-5;rbg-1;F16B12.6;Y55F3AM.9;Y37A1B.17;gid-7;cas-1;unc-78;col-71;Y65A5A.1;Y43F8C.3;Y59A8B.24;epg-2;dlg-1;W04D12.1;Y37D8A.16;F58H1.5;his-2;C15H9…	http://www.ncbi.nlm.nih.gov/pubmed/23806335
TF Targets	zfp-1 targets	43	81	2505	30409	1.7159243381011596E-24	4.873225120207293E-21	2.4366125601036466E-21	ztf-29;icl-1;his-24;T24B8.3;igcm-3;htz-1;F33H2.3;trap-3;inx-2;his-63;his-31;his-17;Y39G10AR.11;his-5;serp-1.1;ife-2;F57G12.1;C18B2.4;nhr-35;dpy-17;T10B5.4;F48F7.6;erd-2.1;ceh-43;Y25C1A.13;gmeb-1;ZK484.6;rbg-1;F16B12.6;Y37A1B.17;gid-7;bath-36;Y65A5A.1;Y43F8C.3;Y59A8B.24;epg-2;dlg-1;W04D12.1;Y37D8A.16;his-2;C15H9.5;lron-11;sop-2	http://www.ncbi.nlm.nih.gov/pubmed/23806335
TF Targets	PHA-4 lemb Targets	46	81	3466	30409	5.455878851080948E-22	1.549469593706989E-18	5.164898645689964E-19	ztf-29;his-24;Y39G8B.2;F19B10.1;T24B8.3;igcm-3;inx-2;his-63;his-31;tbx-2;Y39G10AR.11;his-5;gex-2;ife-2;F57G12.1;C18B2.4;cht-1;R07E4.3;sup-12;T10B5.4;F48F7.6;W03A5.2;gmeb-1;C53B4.3;hbl-1;mrp-5;rbg-1;F16B12.6;ZK899.2;Y55F3AM.9;Y37A1B.17;gid-7;cas-1;unc-78;col-71;spe-6;Y43F8C.3;Y59A8B.24;epg-2;dlg-1;W04D12.1;Y37D8A.16;Y39B6A.34;fbxc-23;Y47D3A.1;sop-2	http://www.ncbi.nlm.nih.gov/pubmed/21177963
Mutants	UP by pgl-1 mutant (Knutson)	42	81	2869	30409	3.3364764601811566E-21	9.475593146914485E-18	2.3688982867286214E-18	icl-1;his-24;noah-2;F19B10.1;T24B8.3;igcm-3;inx-2;his-17;his-5;ife-2;F57G12.1;C18B2.4;nhr-35;cht-1;cpl-1;zipt-7.2;R07E4.3;sup-12;dpy-17;erd-2.1;W03A5.2;Y25C1A.13;gmeb-1;hbl-1;mrp-5;lgmn-1;rbg-1;F16B12.6;ZK899.2;Y37A1B.17;gid-7;cas-1;unc-78;bath-36;col-71;clec-63;Y43F8C.3;his-2;C15H9.5;lron-11;sop-2;F53B1.2	https://www.ncbi.nlm.nih.gov/pubmed/28258184
TF Targets	LIN-13 Emb Targets	30	81	1171	30409	8.118163728665705E-21	2.30555849894106E-17	4.61111699788212E-18	his-24;Y39G8B.2;F19B10.1;T24B8.3;inx-2;his-63;his-31;tiar-2;his-5;F57G12.1;R07E4.3;T10B5.4;gmeb-1;C53B4.3;mrp-5;rbg-1;F16B12.6;Y55F3AM.9;Y37A1B.17;gid-7;cas-1;bath-36;col-71;Y43F8C.3;epg-2;dlg-1;his-2;fbxc-23;Y47D3A.1;sop-2	http://www.ncbi.nlm.nih.gov/pubmed/21177963
TF Targets	PHA-4 emb Targets	41	81	2858	30409	2.838292544622107E-20	8.060750826726783E-17	1.3434584711211306E-17	his-24;Y39G8B.2;F19B10.1;T24B8.3;inx-2;his-63;his-31;Y39G10AR.11;his-5;gex-2;M142.5;ife-2;F57G12.1;C18B2.4;cht-1;R07E4.3;sup-12;T10B5.4;F48F7.6;W03A5.2;Y25C1A.13;gmeb-1;ZK484.6;hbl-1;mrp-5;rbg-1;F16B12.6;ZK899.2;Y55F3AM.9;Y37A1B.17;cas-1;col-71;Y43F8C.3;Y59A8B.24;epg-2;dlg-1;Y37D8A.16;his-2;fbxc-23;Y47D3A.1;sop-2	http://www.ncbi.nlm.nih.gov/pubmed/21177963
Chemicals/stress	down by nicotinic acid (NA)	21	81	606	30409	1.0844163602420896E-16	3.0797424630875345E-13	4.3996320901250494E-14	icl-1;his-24;noah-2;T24B8.3;igcm-3;inx-2;tbx-2;Y39G10AR.11;cht-1;dpy-17;ceh-43;hbl-1;lgmn-1;ZK899.2;vab-23;Y65A5A.1;Y43F8C.3;epg-2;dlg-1;F58H1.5;lron-11	http://www.ncbi.nlm.nih.gov/pubmed/24077178
Chemicals/stress	down by 1-methylnicotinamide (MNA)	22	81	719	30409	1.9076185555458667E-16	5.417636697750261E-13	6.772045872187827E-14	icl-1;his-24;noah-2;T24B8.3;igcm-3;inx-2;tbx-2;Y39G10AR.11;F57G12.1;cht-1;dpy-17;ceh-43;hbl-1;lgmn-1;ZK899.2;vab-23;Y65A5A.1;Y43F8C.3;epg-2;dlg-1;F58H1.5;lron-11	http://www.ncbi.nlm.nih.gov/pubmed/24077178
TF Targets	MEP-1 Emb Targets	32	81	2130	30409	9.55878884610893E-16	2.7146960322949364E-12	3.016328924772151E-13	Y39G8B.2;F19B10.1;T24B8.3;igcm-3;inx-2;his-31;Y39G10AR.11;his-5;gex-2;ife-2;F57G12.1;C18B2.4;T10B5.4;ZK112.4;F48F7.6;W03A5.2;rbg-1;F16B12.6;Y55F3AM.9;Y37A1B.17;bath-36;col-71;spe-6;Y43F8C.3;Y59A8B.24;dlg-1;Y37D8A.16;his-2;Y39B6A.34;fbxc-23;Y47D3A.1;sop-2	http://www.ncbi.nlm.nih.gov/pubmed/21177963
Chemicals/stress	Down in worms fed with E. Coli at 15C	17	81	389	30409	5.963453868941158E-15	1.693620898779289E-11	1.693620898779289E-12	his-24;T24B8.3;igcm-3;F33H2.3;inx-2;Y39G10AR.11;F57G12.1;cht-1;ceh-43;ZK899.2;Y65A5A.1;Y43F8C.3;epg-2;F58H1.5;Y47D3A.1;lron-11;sop-2	https://pubmed.ncbi.nlm.nih.gov/29515753/
TF Targets	LIN-15B L3 Targets	32	81	2364	30409	1.6574208290201103E-14	4.707075154417113E-11	4.279159231288285E-12	his-24;Y39G8B.2;F19B10.1;T24B8.3;F33H2.3;trap-3;his-31;tiar-2;Y39G10AR.11;M142.5;ife-2;F57G12.1;C18B2.4;R07E4.3;T10B5.4;F48F7.6;W03A5.2;gmeb-1;C53B4.3;mrp-5;rbg-1;F16B12.6;Y55F3AM.9;Y37A1B.17;cas-1;col-71;spe-6;Y43F8C.3;Y59A8B.24;fbxc-23;Y47D3A.1;sop-2	http://www.ncbi.nlm.nih.gov/pubmed/21177963
TF Targets	eor-1 L3 targets	33	81	2600	30409	3.078786962272581E-14	8.743754972854129E-11	7.28646247737844E-12	icl-1;his-24;Y39G8B.2;noah-2;F19B10.1;T24B8.3;Y39G10AR.11;ife-2;F57G12.1;C18B2.4;nhr-35;R07E4.3;T10B5.4;ZK112.4;F48F7.6;W03A5.2;gmeb-1;C53B4.3;hbl-1;mrp-5;rbg-1;F16B12.6;Y55F3AM.9;Y37A1B.17;col-71;spe-6;Y43F8C.3;Y59A8B.24;dlg-1;W04D12.1;Y37D8A.16;Y39B6A.34;sop-2	http://www.ncbi.nlm.nih.gov/pubmed/21177963
TF Targets	MDL-1 L1 Targets	36	81	3213	30409	4.296658463527936E-14	1.2202510036419339E-10	9.386546181861029E-12	icl-1;Y39G8B.2;F19B10.1;T24B8.3;F33H2.3;tbx-2;Y39G10AR.11;his-5;gex-2;M142.5;ife-2;F57G12.1;C18B2.4;nhr-35;cpl-1;T10B5.4;ZK112.4;F48F7.6;W03A5.2;gmeb-1;C53B4.3;ZK484.6;hbl-1;F16B12.6;Y55F3AM.9;Y37A1B.17;gid-7;cas-1;col-71;Y65A5A.1;Y43F8C.3;Y59A8B.24;W04D12.1;Y39B6A.34;fbxc-23;sop-2	http://www.ncbi.nlm.nih.gov/pubmed/21177963
DAF/Insulin/food	Fasting-Induced	27	81	1634	30409	5.1333504088312014E-14	1.4578715161080612E-10	1.0413367972200437E-11	ztf-29;icl-1;his-24;F19B10.1;T24B8.3;igcm-3;F33H2.3;inx-2;serp-1.1;ife-2;F57G12.1;C18B2.4;cht-1;zipt-7.2;dpy-17;F48F7.6;erd-2.1;ceh-43;mrp-5;lgmn-1;rbg-1;unc-78;epg-2;dlg-1;Y37D8A.16;Y47D3A.1;sop-2	http://www.ncbi.nlm.nih.gov/pubmed/23352664
TF Targets	HLH-1 Emb targets	18	81	606	30409	3.8933547349696234E-13	1.1057127447313731E-9	7.371418298209154E-11	F19B10.1;T24B8.3;his-31;his-5;F57G12.1;nhr-35;R07E4.3;sup-12;mrp-5;cas-1;unc-78;vab-23;Y65A5A.1;Y43F8C.3;Y59A8B.24;W04D12.1;F58H1.5;his-2	http://www.ncbi.nlm.nih.gov/pubmed/21177963
Chemicals/stress	Down by Quercetin 200um	22	81	1098	30409	7.381296276125754E-13	2.0962881424197142E-9	1.3101800890123214E-10	his-24;noah-2;T24B8.3;igcm-3;F33H2.3;inx-2;tbx-2;cht-1;Y17G7B.8;zipt-7.2;dpy-17;erd-2.1;ceh-43;F16B12.6;ZK899.2;vab-23;Y65A5A.1;dlg-1;F58H1.5;Y47D3A.1;lron-11;F53B1.2	http://www.ncbi.nlm.nih.gov/pubmed/22493606
Mutants	UP unc-32(e189);dcr-1(ok247) vs. unc-32(e189)	22	81	1114	30409	9.722434262462066E-13	2.761171330539227E-9	1.624218429728957E-10	icl-1;his-24;noah-2;T24B8.3;igcm-3;inx-2;F57G12.1;cht-1;zipt-7.2;dpy-17;erd-2.1;ceh-43;hbl-1;lgmn-1;cas-1;unc-78;vab-23;clec-63;Y65A5A.1;dlg-1;Y37D8A.16;lron-11	http://www.ncbi.nlm.nih.gov/pubmed/17526642
TF Targets	SKN-1 L1 Targets	29	81	2221	30409	1.2552278037544163E-12	3.5648469626625425E-9	1.9804705348125234E-10	his-24;Y39G8B.2;T24B8.3;tiar-2;Y39G10AR.11;ife-2;F57G12.1;C18B2.4;nhr-35;R07E4.3;T10B5.4;F48F7.6;W03A5.2;gmeb-1;hbl-1;mrp-5;rbg-1;F16B12.6;Y37A1B.17;cas-1;col-71;spe-6;Y43F8C.3;Y59A8B.24;dlg-1;Y37D8A.16;Y39B6A.34;Y47D3A.1;sop-2	http://www.ncbi.nlm.nih.gov/pubmed/21177963
TF Targets	Rb/E2F (dpl-1, efl-1, lin-35) targets, intestine	15	81	386	30409	1.8823530353996698E-12	5.3458826205350624E-9	2.813622431860559E-10	icl-1;his-24;T24B8.3;ife-2;F57G12.1;C18B2.4;nhr-35;ZK112.4;gmeb-1;lgmn-1;rbg-1;Y43F8C.3;Y59A8B.24;dlg-1;sop-2	http://www.ncbi.nlm.nih.gov/pubmed/23347407
Chemicals/stress	Down treated by Quercetin 100um	21	81	1027	30409	2.072455526167975E-12	5.8857736943170495E-9	2.9428868471585246E-10	his-24;noah-2;T24B8.3;igcm-3;F33H2.3;inx-2;tbx-2;cht-1;Y17G7B.8;zipt-7.2;dpy-17;erd-2.1;ceh-43;ZK899.2;vab-23;Y65A5A.1;dlg-1;F58H1.5;Y47D3A.1;lron-11;F53B1.2	http://www.ncbi.nlm.nih.gov/pubmed/22493606
TF Targets	PES-1 L4 Targets	28	81	2220	30409	8.335520673619662E-12	2.3672878713079842E-8	1.1272799387180876E-9	his-24;Y39G8B.2;F19B10.1;T24B8.3;tiar-2;his-5;M142.5;ife-2;F57G12.1;C18B2.4;nhr-35;Y17G7B.8;R07E4.3;T10B5.4;gmeb-1;C53B4.3;rbg-1;F16B12.6;Y55F3AM.9;Y37A1B.17;cas-1;col-71;Y65A5A.1;spe-6;Y43F8C.3;Y39B6A.34;fbxc-23;sop-2	http://www.ncbi.nlm.nih.gov/pubmed/21177963
Mutants	UP by crh-1(tz2) mutant	17	81	649	30409	1.4348865838682063E-11	4.075077898185706E-8	1.8523081355389572E-9	ztf-29;his-24;noah-2;T24B8.3;F33H2.3;inx-2;tbx-2;cht-1;dpy-17;F48F7.6;ceh-43;F16B12.6;Y65A5A.1;epg-2;dlg-1;F58H1.5;Y47D3A.1	http://www.ncbi.nlm.nih.gov/pubmed/17900898
Chemicals/stress	UP by MWCNT 24H vs. 0H	19	81	940	30409	4.134850252446932E-11	1.1742974716949286E-7	5.105641181282298E-9	his-24;noah-2;T24B8.3;igcm-3;his-63;his-17;tbx-2;F57G12.1;nhr-35;sup-12;dpy-17;hbl-1;lgmn-1;Y55F3AM.9;clec-63;epg-2;Y37D8A.16;F58H1.5;his-2	http://www.ncbi.nlm.nih.gov/geo/query/acc.cgi?acc=GSE24847
Development/Dauer/Aging	Down Embryo vs. Young	21	81	1274	30409	9.831662721696618E-11	2.7921922129618393E-7	1.163413422067433E-8	his-24;noah-2;F19B10.1;T24B8.3;igcm-3;htz-1;F33H2.3;inx-2;his-63;his-17;Y39G10AR.11;dpy-17;T10B5.4;ceh-43;hbl-1;Y37A1B.17;vab-23;epg-2;dlg-1;his-2;Y47D3A.1	http://www.ncbi.nlm.nih.gov/pubmed/17472752
Development/Dauer/Aging	UP by aging on day 3	25	81	2016	30409	2.61586502148737E-10	7.42905666102413E-7	2.971622664409652E-8	noah-2;T24B8.3;igcm-3;inx-2;his-17;Y39G10AR.11;F57G12.1;C18B2.4;cht-1;sup-12;dpy-17;hbl-1;mrp-5;lgmn-1;rbg-1;ZK899.2;unc-78;vab-23;Y43F8C.3;dlg-1;Y37D8A.16;his-2;fbxc-23;Y47D3A.1;lron-11	http://www.ncbi.nlm.nih.gov/pubmed/26623667
Mutants	UP by mes-4 mutant (germline)	15	81	569	30409	3.1794640994206676E-10	9.029678042354696E-7	3.4729530932133444E-8	F19B10.1;igcm-3;inx-2;F57G12.1;zipt-7.2;R07E4.3;Y25C1A.13;mrp-5;rbg-1;F16B12.6;ZK899.2;Y37A1B.17;cas-1;unc-78;F53B1.2	http://www.ncbi.nlm.nih.gov/pubmed/24281426
TF Targets	PHA-4 L2 Targets	28	81	2640	30409	4.2398244975348376E-10	1.2041101572998939E-6	4.459667249258866E-8	icl-1;Y39G8B.2;T24B8.3;tiar-2;tbx-2;ife-2;F57G12.1;C18B2.4;nhr-35;R07E4.3;sup-12;T10B5.4;ZK112.4;F48F7.6;C53B4.3;mrp-5;rbg-1;F16B12.6;Y37A1B.17;cas-1;col-71;spe-6;Y43F8C.3;Y59A8B.24;dlg-1;W04D12.1;Y37D8A.16;Y47D3A.1	http://www.ncbi.nlm.nih.gov/pubmed/21177963
Tissue	Up Day 2 AdultP-granule depleted UNC-119::GFP(+) vs. Day 2 Adult P-granule depleted UNC-119::GFP(-)	14	81	521	30409	1.2270020340532443E-9	3.4846857767112137E-6	1.2445306345397191E-7	his-24;noah-2;T24B8.3;igcm-3;F57G12.1;cht-1;ceh-43;hbl-1;vab-23;Y65A5A.1;Y43F8C.3;epg-2;dlg-1;F58H1.5	https://pubmed.ncbi.nlm.nih.gov/28258184/
Chemicals/stress	Up by Tunicamycin (Koh)	16	81	760	30409	1.4263606913080637E-9	4.050864363314901E-6	1.396849780453414E-7	ztf-29;his-24;T24B8.3;F33H2.3;inx-2;tbx-2;his-5;cht-1;dpy-17;F48F7.6;ceh-43;vab-23;Y65A5A.1;epg-2;F58H1.5;lron-11	https://pubmed.ncbi.nlm.nih.gov/30333136/
Tissue	Up Day 2 Adult P-granule depleted UNC-119::GFP(+)	47	81	7689	30409	1.6184410131028895E-9	4.596372477212206E-6	1.4901143415885163E-7	F54D5.17;icl-1;his-24;noah-2;F19B10.1;T24B8.3;igcm-3;his-17;tbx-2;Y39G10AR.11;his-5;serp-1.1;ife-2;F57G12.1;C18B2.4;nhr-35;cht-1;cpl-1;zipt-7.2;R07E4.3;sup-12;dpy-17;F48F7.6;erd-2.1;ceh-43;Y25C1A.13;C53B4.3;hbl-1;mrp-5;lgmn-1;ZK899.2;gid-7;cas-1;unc-78;vab-23;clec-63;Y65A5A.1;Y43F8C.3;epg-2;dlg-1;Y37D8A.16;F58H1.5;his-2;C15H9.5;fbxc-23;Y47D3A.1;lron-11	https://pubmed.ncbi.nlm.nih.gov/28258184/
TF Targets	CEH-30 Emb targets	18	81	1036	30409	1.6265332601846482E-9	4.619354458924401E-6	1.4901143415885163E-7	his-24;Y39G8B.2;F19B10.1;T24B8.3;his-31;ife-2;F57G12.1;T10B5.4;F48F7.6;gmeb-1;rbg-1;F16B12.6;Y55F3AM.9;Y37A1B.17;col-71;Y43F8C.3;Y59A8B.24;fbxc-23	http://www.ncbi.nlm.nih.gov/pubmed/21177963
Chemicals/stress	down by UV (Choi)	23	81	1918	30409	3.5141923711614255E-9	9.98030633409845E-6	3.1188457294057654E-7	icl-1;his-24;noah-2;T24B8.3;igcm-3;tbx-2;serp-1.1;F57G12.1;nhr-35;cpl-1;sup-12;dpy-17;erd-2.1;ceh-43;hbl-1;lgmn-1;vab-23;clec-63;Y65A5A.1;epg-2;dlg-1;Y37D8A.16;F58H1.5	https://www.ncbi.nlm.nih.gov/geo/query/acc.cgi?acc=GSE84441
Mutants	Down mex-3;skn-1 RNAi mutant 101min	16	81	825	30409	4.316110889276604E-9	1.2257754925545555E-5	3.714471189559259E-7	icl-1;F19B10.1;T24B8.3;F33H2.3;trap-3;tiar-2;ife-2;C18B2.4;cht-1;cpl-1;T10B5.4;ceh-43;Y25C1A.13;gid-7;col-71;F58H1.5	http://www.ncbi.nlm.nih.gov/pubmed/15772128
Tissue	N2 Enriched Genes vs unc-4 GFP, motor neurons	20	81	1445	30409	5.852154242720203E-9	1.6620118049325378E-5	4.888270014507464E-7	ztf-29;icl-1;his-24;noah-2;igcm-3;inx-2;serp-1.1;cht-1;cpl-1;sup-12;dpy-17;ceh-43;mrp-5;ZK899.2;vab-23;Y65A5A.1;epg-2;dlg-1;Y37D8A.16;F58H1.5	http://www.ncbi.nlm.nih.gov/pubmed/15780142
Microbes	Up Myzocytiopsis humicola in JU2519 24h after exposure	25	81	2429	30409	1.0610953125751947E-8	3.013510687713553E-5	8.610030536324437E-7	his-24;noah-2;T24B8.3;igcm-3;inx-2;tbx-2;Y39G10AR.11;F57G12.1;cht-1;zipt-7.2;sup-12;dpy-17;ceh-43;hbl-1;cas-1;unc-78;vab-23;clec-63;Y65A5A.1;epg-2;dlg-1;Y37D8A.16;F58H1.5;C15H9.5;lron-11	https://www.sciencedirect.com/science/article/pii/S0960982218300319#app2
Mutants	Down gld-1 mutant, polysomal	12	81	428	30409	1.893008366073066E-8	5.376143759647507E-5	1.4933732665687519E-6	his-24;noah-2;igcm-3;inx-2;gex-2;cht-1;dpy-17;ceh-43;F16B12.6;Y65A5A.1;epg-2;dlg-1	http://www.ncbi.nlm.nih.gov/pubmed/22693456
TF Targets	SUP-26::FLAG CLIP Peaks	15	81	792	30409	2.1405378130539305E-8	6.079127389073163E-5	1.643007402452206E-6	icl-1;his-24;noah-2;T24B8.3;htz-1;trap-3;serp-1.1;F57G12.1;cpl-1;hbl-1;lgmn-1;cas-1;bath-36;clec-63;dlg-1	https://www.ncbi.nlm.nih.gov/pubmed/28279983
TF Targets	daf-12 targets, within 1k bps	19	81	1418	30409	2.7174515741078887E-8	7.717562470466403E-5	2.0309374922280013E-6	his-24;T24B8.3;htz-1;trap-3;F57G12.1;ZK112.4;gmeb-1;C53B4.3;ZK484.6;hbl-1;mrp-5;F16B12.6;Y37A1B.17;cas-1;bath-36;Y43F8C.3;Y59A8B.24;W04D12.1;C15H9.5	http://www.ncbi.nlm.nih.gov/pubmed/21814518
TF Targets	Targets of DEAD box (mut-14, smut-1) influenced endogenous siRNAs	22	81	1995	30409	3.852278660362544E-8	1.0940471395429625E-4	2.8052490757511858E-6	his-24;W03H9.2;noah-2;his-31;tiar-2;Y39G10AR.11;his-5;C18B2.4;T10B5.4;ceh-43;Y25C1A.13;mrp-5;Y37A1B.17;gid-7;cas-1;Y71G12B.35;col-71;epg-2;Y37D8A.16;fbxc-23;Y47D3A.1;lron-11	http://www.ncbi.nlm.nih.gov/pubmed/24684932
TF Targets	PHA-4 L1 Targets	28	81	3284	30409	4.721892173655948E-8	1.3410173773182894E-4	3.352543443295723E-6	Y39G8B.2;T24B8.3;inx-2;tiar-2;ife-2;F57G12.1;C18B2.4;nhr-35;Y17G7B.8;R07E4.3;sup-12;T10B5.4;W03A5.2;C53B4.3;mrp-5;lgmn-1;rbg-1;F16B12.6;Y55F3AM.9;Y37A1B.17;cas-1;col-71;Y43F8C.3;dlg-1;W04D12.1;Y37D8A.16;fbxc-23;Y47D3A.1	http://www.ncbi.nlm.nih.gov/pubmed/21177963
Microbes	UP by B. licheniformis 141	19	81	1480	30409	5.197677949354836E-8	1.4761405376167733E-4	3.600342774675057E-6	ztf-29;his-24;F19B10.1;T24B8.3;igcm-3;F33H2.3;his-17;cht-1;dpy-17;F48F7.6;ceh-43;lgmn-1;col-71;clec-63;Y65A5A.1;epg-2;Y37D8A.16;Y47D3A.1;lron-11	http://www.ncbi.nlm.nih.gov/pubmed/26541069
Tissue	Muscle depleted genes	24	81	2447	30409	5.917986729940468E-8	1.6807082313030928E-4	4.001686265007364E-6	his-24;noah-2;igcm-3;htz-1;trap-3;inx-2;his-31;his-5;serp-1.1;cht-1;dpy-17;T10B5.4;ceh-43;hbl-1;mrp-5;lgmn-1;ZK899.2;Y37A1B.17;vab-23;Y65A5A.1;epg-2;dlg-1;Y37D8A.16;F58H1.5	http://www.ncbi.nlm.nih.gov/pubmed/17848203
Tissue	Muscle Depleted 24H	19	81	1562	30409	1.1669054534537084E-7	3.314011487808532E-4	7.707003460019842E-6	his-24;noah-2;igcm-3;inx-2;his-31;his-5;serp-1.1;cht-1;dpy-17;ceh-43;hbl-1;mrp-5;ZK899.2;vab-23;Y65A5A.1;epg-2;dlg-1;Y37D8A.16;F58H1.5	http://www.ncbi.nlm.nih.gov/pubmed/17848203
Tissue	Muscle Depleted 0h and 24H	14	81	791	30409	1.666900125972018E-7	4.733996357760531E-4	1.0759082631273936E-5	his-24;noah-2;igcm-3;inx-2;cht-1;dpy-17;ceh-43;mrp-5;ZK899.2;vab-23;Y65A5A.1;dlg-1;Y37D8A.16;F58H1.5	http://www.ncbi.nlm.nih.gov/pubmed/17848203
TF Targets	LIN-39 L3 Targets	14	81	807	30409	2.0949100134318613E-7	5.949544438146486E-4	1.3221209862547748E-5	his-24;Y39G8B.2;T24B8.3;F57G12.1;R07E4.3;erd-2.1;gmeb-1;F16B12.6;Y55F3AM.9;Y37A1B.17;vab-23;col-71;Y65A5A.1;Y43F8C.3	http://www.ncbi.nlm.nih.gov/pubmed/21177963
Mutants	Up in let-418(ts)	10	81	333	30409	2.6544637100186697E-7	7.538676936453022E-4	1.638842812272396E-5	his-24;F19B10.1;F33H2.3;his-17;his-5;cht-1;dpy-17;ceh-43;epg-2;his-2	https://pubmed.ncbi.nlm.nih.gov/28294943/
Mutants	down by met-2 mutant (eemb)	14	81	826	30409	2.7296498432585924E-7	7.752205554854403E-4	1.6494054372030643E-5	his-24;F19B10.1;htz-1;F33H2.3;trap-3;his-63;his-31;his-17;his-5;serp-1.1;C18B2.4;bath-36;Y65A5A.1;his-2	https://www.ncbi.nlm.nih.gov/geo/query/acc.cgi?acc=GSE100726
Development/Dauer/Aging	Down Embryo vs. Old	15	81	1020	30409	4.7028144297122867E-7	0.0013356	2.7824985375797695E-5	his-24;noah-2;T24B8.3;igcm-3;htz-1;F33H2.3;inx-2;cht-1;dpy-17;T10B5.4;ceh-43;hbl-1;epg-2;dlg-1;Y47D3A.1	http://www.ncbi.nlm.nih.gov/pubmed/17472752
Chemicals/stress	UP by 0.1mM paraquat	26	81	3237	30409	5.868907210672553E-7	0.00166677	3.4015707098591944E-5	his-24;Y39G8B.2;noah-2;F19B10.1;igcm-3;htz-1;F33H2.3;inx-2;his-17;gex-2;cht-1;dpy-17;F48F7.6;gmeb-1;rbg-1;F16B12.6;kbp-4;Y55F3AM.9;Y37A1B.17;epg-2;F58H1.5;C15H9.5;Y47D3A.1;sop-2;F53B1.2;Y32H12A.8	http://www.ncbi.nlm.nih.gov/pubmed/24813612
Mutants	Down pie-1 mutant 143 min after 4 cell stage	15	81	1044	30409	6.205081240737821E-7	0.00176224	3.494062985785379E-5	T24B8.3;igcm-3;F33H2.3;trap-3;gex-2;F57G12.1;nhr-35;sup-12;gmeb-1;C53B4.3;Y55F3AM.9;vab-23;epg-2;C15H9.5;lron-11	http://www.ncbi.nlm.nih.gov/pubmed/15772128
DAF/Insulin/food	UP by fasting (Ihara)	12	81	607	30409	6.27454972799487E-7	0.00178197	3.494062985785379E-5	icl-1;F19B10.1;inx-2;his-63;his-31;his-17;his-5;zipt-7.2;F48F7.6;hbl-1;unc-78;his-2	https://www.ncbi.nlm.nih.gov/pubmed/27989925
Chemicals/stress	UP by H2S 48H	22	81	2368	30409	6.793073481593727E-7	0.00192923	3.7100632091781125E-5	his-24;W03H9.2;F19B10.1;htz-1;F33H2.3;trap-3;inx-2;his-63;his-31;his-17;his-5;serp-1.1;cht-1;R07E4.3;dpy-17;ceh-43;kbp-4;bath-36;Y65A5A.1;epg-2;Y39B6A.34;Y47D3A.1	http://www.ncbi.nlm.nih.gov/pubmed/21980473
Mutants	Down mex-3;skn-1 RNAi mutant 53min	15	81	1068	30409	8.125924060754687E-7	0.00230776	4.3324512947744664E-5	his-24;igcm-3;htz-1;F33H2.3;inx-2;his-63;tiar-2;his-5;zipt-7.2;ceh-43;gmeb-1;mrp-5;bath-36;sop-2;F53B1.2	http://www.ncbi.nlm.nih.gov/pubmed/15772128
Mutants	Up by heat in hrde-1 mutant	9	81	281	30409	8.636682271984147E-7	0.00245282	4.3324512947744664E-5	his-24;noah-2;T24B8.3;T24B8.3;his-17;cht-1;ceh-43;Y65A5A.1;epg-2	https://pubmed.ncbi.nlm.nih.gov/26779286/
Tissue	L1 mRNA-tagging derived muscle	16	81	1241	30409	8.651728084990918E-7	0.00245709	4.3324512947744664E-5	icl-1;his-24;Y39G8B.2;T24B8.3;htz-1;his-63;his-5;serp-1.1;ife-2;cht-1;cpl-1;dpy-17;col-71;clec-63;his-2;Y39B6A.34	http://www.ncbi.nlm.nih.gov/pubmed/12214599,http://www.ncbi.nlm.nih.gov/pubmed/17848203
Mutants	down by sig-7 RNAi	17	81	1417	30409	8.684551367425431E-7	0.00246641	4.3324512947744664E-5	noah-2;igcm-3;inx-2;tbx-2;serp-1.1;F57G12.1;cht-1;cpl-1;dpy-17;lgmn-1;ZK899.2;Y37A1B.17;gid-7;Y71G12B.35;Y43F8C.3;dlg-1;F58H1.5	https://www.ncbi.nlm.nih.gov/pubmed/27541139
DAF/Insulin/food	Genes downregulated by SEK-1	28	81	3789	30409	8.695412809934669E-7	0.0024695	4.3324512947744664E-5	F54D5.17;ztf-29;his-24;noah-2;T24B8.3;igcm-3;inx-2;tbx-2;Y39G10AR.11;serp-1.1;C18B2.4;nhr-35;zipt-7.2;dpy-17;T10B5.4;erd-2.1;ceh-43;ZK484.6;hbl-1;cas-1;unc-78;vab-23;Y65A5A.1;Y43F8C.3;epg-2;Y37D8A.16;F58H1.5;lron-11	https://pubmed.ncbi.nlm.nih.gov/30905669/
Mutants	Down mex-3;skn-1 RNAi mutant 122min	15	81	1076	30409	8.87594413704213E-7	0.00252077	4.34615195675856E-5	icl-1;his-24;T24B8.3;htz-1;F33H2.3;ife-2;C18B2.4;cpl-1;zipt-7.2;dpy-17;ceh-43;Y25C1A.13;ZK899.2;col-71;F53B1.2	http://www.ncbi.nlm.nih.gov/pubmed/15772128
TF Targets	MAB-5 L3 Targets	18	81	1610	30409	9.429583596841138E-7	0.002678	4.535765362243626E-5	his-24;Y39G8B.2;F19B10.1;T24B8.3;tiar-2;F57G12.1;C18B2.4;R07E4.3;T10B5.4;F48F7.6;hbl-1;Y37A1B.17;cas-1;vab-23;col-71;epg-2;W04D12.1;lron-11	http://www.ncbi.nlm.nih.gov/pubmed/21177963
DAF/Insulin/food	Genes upregulated by DR	15	81	1083	30409	9.582602877979491E-7	0.00272146	4.535765362243626E-5	noah-2;F19B10.1;T24B8.3;igcm-3;Y39G10AR.11;serp-1.1;F57G12.1;nhr-35;cht-1;ceh-43;gmeb-1;ZK484.6;dlg-1;Y47D3A.1;lron-11	https://pubmed.ncbi.nlm.nih.gov/30905669/
Microbes	Down Harposporium 24h, RNASeq	18	81	1615	30409	9.840306009028156E-7	0.00279465	4.5813883714163875E-5	ztf-29;icl-1;his-24;igcm-3;htz-1;his-31;his-17;Y39G10AR.11;his-5;cht-1;zipt-7.2;T10B5.4;ceh-43;gid-7;dlg-1;his-2;lron-11;sop-2	http://www.ncbi.nlm.nih.gov/pubmed/21602919
TF Targets	TAP:ALG-1 pull down	27	81	3620	30409	1.299614829589408E-6	0.00369091	5.953074380699869E-5	icl-1;Y39G8B.2;igcm-3;F33H2.3;his-31;tbx-2;serp-1.1;gex-2;M142.5;ife-2;F57G12.1;nhr-35;cpl-1;T10B5.4;ceh-43;gmeb-1;hbl-1;ZK899.2;gid-7;vab-23;clec-63;Y65A5A.1;epg-2;dlg-1;F58H1.5;Y39B6A.34;lron-11	http://www.ncbi.nlm.nih.gov/pubmed/22454234
DAF/Insulin/food	UP by daf-2 mutant (Sonoda)	15	81	1126	30409	1.514653548199765E-6	0.00430162	6.7321083992916E-5	icl-1;his-24;igcm-3;cht-1;ceh-43;lgmn-1;ZK899.2;vab-23;Y65A5A.1;epg-2;dlg-1;Y37D8A.16;F58H1.5;Y47D3A.1;lron-11	https://www.ncbi.nlm.nih.gov/pubmed/27320929
Chemicals/stress	UP by MWCNT 4H vs. 0H	9	81	303	30409	1.5170948505445859E-6	0.00430855	6.7321083992916E-5	his-24;noah-2;T24B8.3;dpy-17;ceh-43;hbl-1;lgmn-1;epg-2;Y37D8A.16	http://www.ncbi.nlm.nih.gov/geo/query/acc.cgi?acc=GSE24847
DAF/Insulin/food	Down fed by Comamonas DA1877 vs. OP50 Gravid adult	10	81	412	30409	1.5552832497641303E-6	0.004417	6.795391429738661E-5	his-24;Y39G8B.2;T24B8.3;igcm-3;inx-2;cht-1;dpy-17;ceh-43;epg-2;F53B1.2	http://www.ncbi.nlm.nih.gov/pubmed/23540701
TF Targets	PQM-1 L3 Targets	18	81	1677	30409	1.6472691478886082E-6	0.00467824	7.088249060611586E-5	icl-1;tiar-2;tbx-2;his-5;F57G12.1;C18B2.4;nhr-35;cpl-1;ZK112.4;ZK484.6;mrp-5;ZK899.2;cas-1;bath-36;clec-63;Y59A8B.24;dlg-1;Y37D8A.16	http://www.ncbi.nlm.nih.gov/pubmed/21177963
TF Targets	oma-1 associated genes	30	81	4443	30409	1.7833662543333728E-6	0.00506476	7.559343525831013E-5	ztf-29;Y39G8B.2;W03H9.2;noah-2;F19B10.1;htz-1;F33H2.3;trap-3;tiar-2;tbx-2;M142.5;C18B2.4;nhr-35;cht-1;F48F7.6;erd-2.1;C53B4.3;hbl-1;mrp-5;rbg-1;F16B12.6;kbp-4;gid-7;Y65A5A.1;Y59A8B.24;dlg-1;F58H1.5;C15H9.5;lron-11;sop-2	https://www.ncbi.nlm.nih.gov/pubmed/28576864
Mutants	alg-1 candidates	24	81	2978	30409	1.9329545544534054E-6	0.00548959	8.072927845070105E-5	icl-1;his-24;noah-2;T24B8.3;igcm-3;htz-1;trap-3;inx-2;his-63;tbx-2;Y39G10AR.11;serp-1.1;F57G12.1;zipt-7.2;hbl-1;mrp-5;rbg-1;Y37A1B.17;cas-1;bath-36;clec-63;dlg-1;F58H1.5;Y32H12A.8	http://www.ncbi.nlm.nih.gov/pubmed/20062054
Mutants	down by cgh-1 RNAi	9	81	314	30409	1.977549343915466E-6	0.00561624	8.139478459014382E-5	his-24;igcm-3;htz-1;inx-2;ceh-43;hbl-1;Y65A5A.1;epg-2;dlg-1	http://www.ncbi.nlm.nih.gov/pubmed/22693456
Chemicals/stress	down by 2-deoxy-D-glucose (DOG)	6	81	77	30409	2.011544205289665E-6	0.00571279	8.161122204318068E-5	his-24;T24B8.3;igcm-3;cht-1;ceh-43;epg-2	http://www.ncbi.nlm.nih.gov/pubmed/24204961
Mutants	Up in lin-61	10	81	428	30409	2.1247111343979785E-6	0.00603418	8.498844537591915E-5	his-24;noah-2;F33H2.3;his-17;cht-1;dpy-17;ceh-43;epg-2;his-2;Y47D3A.1	https://pubmed.ncbi.nlm.nih.gov/28294943/
Tissue	Detected in the L1 mRNA-tagging derived muscle dataset	14	81	995	30409	2.182314994882145E-6	0.00619777	8.608020257590682E-5	his-24;Y39G8B.2;T24B8.3;htz-1;his-63;his-5;serp-1.1;ife-2;cht-1;dpy-17;col-71;clec-63;his-2;Y39B6A.34	http://www.ncbi.nlm.nih.gov/pubmed/12214599,http://www.ncbi.nlm.nih.gov/pubmed/17848203
Chemicals/stress	down by UV and TiO2 (Choi)	19	81	1927	30409	2.4628774109536564E-6	0.00699457	9.581605270011485E-5	icl-1;his-24;noah-2;T24B8.3;igcm-3;F57G12.1;nhr-35;sup-12;dpy-17;ceh-43;hbl-1;lgmn-1;vab-23;clec-63;Y65A5A.1;epg-2;dlg-1;Y37D8A.16;F58H1.5	https://www.ncbi.nlm.nih.gov/geo/query/acc.cgi?acc=GSE84441
TF Targets	lin-54 targets	17	81	1547	30409	2.717457783118665E-6	0.00771758	1.0429162302779742E-4	Y39G8B.2;F19B10.1;T24B8.3;htz-1;trap-3;tiar-2;T10B5.4;W03A5.2;ZK484.6;F16B12.6;kbp-4;Y55F3AM.9;cas-1;col-71;C15H9.5;fbxc-23;Y47D3A.1	http://www.ncbi.nlm.nih.gov/pubmed/21589891
Microbes	down D. coniospora 24 h (cDNA)	7	81	147	30409	2.773495905018488E-6	0.00787673	1.0502304493670007E-4	inx-2;F57G12.1;cht-1;dpy-17;ceh-43;col-71;lron-11	http://www.ncbi.nlm.nih.gov/pubmed/18636113
Mutants	Down pie-1 mutant 23 min after 4 cell stage	17	81	1609	30409	4.490659829973561E-6	0.012753473917124914	1.6780886733059098E-4	Y39G8B.2;F19B10.1;F33H2.3;inx-2;tiar-2;Y39G10AR.11;gex-2;C18B2.4;F48F7.6;Y25C1A.13;gmeb-1;rbg-1;Y55F3AM.9;bath-36;epg-2;sop-2;F53B1.2	http://www.ncbi.nlm.nih.gov/pubmed/15772128
TF Targets	WAGO 22G-RNA Targets	22	81	2669	30409	4.611674853507323E-6	0.013097156583960799	1.7009294264884152E-4	his-24;W03H9.2;noah-2;his-31;Y39G10AR.11;his-5;C18B2.4;Y17G7B.8;T10B5.4;ceh-43;C53B4.3;mrp-5;rbg-1;gid-7;Y71G12B.35;unc-78;col-71;epg-2;Y37D8A.16;fbxc-23;Y47D3A.1;lron-11	http://www.ncbi.nlm.nih.gov/pubmed/22738724
Chemicals/stress	Down in worms fed with B. Subtilis at 15C	12	81	755	30409	5.136241019704355E-6	0.0145869	1.8523781466947737E-4	ztf-29;T24B8.3;igcm-3;F33H2.3;inx-2;nhr-35;cht-1;ceh-43;col-71;Y65A5A.1;epg-2;F58H1.5	https://pubmed.ncbi.nlm.nih.gov/29515753/
Mutants	UP by P-granule RNAi (Knutson)	20	81	2244	30409	5.152742027777716E-6	0.014633787358888713	1.8523781466947737E-4	icl-1;F19B10.1;T24B8.3;Y39G10AR.11;his-5;ife-2;F57G12.1;C18B2.4;cpl-1;sup-12;Y25C1A.13;C53B4.3;hbl-1;lgmn-1;ZK899.2;gid-7;clec-63;Y37D8A.16;lron-11;sop-2	https://www.ncbi.nlm.nih.gov/pubmed/28258184
Mutants	UP by bcat-1 RNAi	23	81	2927	30409	5.3921657864335E-6	0.015313750833471139	1.9142188541838924E-4	ztf-29;his-24;W03H9.2;noah-2;T24B8.3;igcm-3;Y39G10AR.11;serp-1.1;F57G12.1;nhr-35;sup-12;dpy-17;T10B5.4;ceh-43;hbl-1;gid-7;vab-23;col-71;Y65A5A.1;dlg-1;F58H1.5;Y47D3A.1;lron-11	http://www.ncbi.nlm.nih.gov/pubmed/26620638
Mutants	UP by glh-1 mutant (Knutson)	11	81	624	30409	6.252796501107691E-6	0.017757942063145845	2.1923385263143016E-4	icl-1;T24B8.3;cpl-1;R07E4.3;W03A5.2;C53B4.3;mrp-5;clec-63;lron-11;sop-2;Y32H12A.8	https://www.ncbi.nlm.nih.gov/pubmed/28258184
Microbes	UP by B. thuringiensis (BT247), proteomics	7	81	171	30409	6.629233108432756E-6	0.018827022027949027	2.2959782960913449E-4	icl-1;his-24;T24B8.3;F33H2.3;C18B2.4;lgmn-1;clec-63	http://www.ncbi.nlm.nih.gov/pubmed/25452134
Mutants	UP in bcat-1 RNAi	23	81	2972	30409	6.897071108064976E-6	0.019587681946904533	2.3329956690019727E-4	ztf-29;his-24;W03H9.2;noah-2;T24B8.3;igcm-3;Y39G10AR.11;serp-1.1;F57G12.1;nhr-35;sup-12;dpy-17;T10B5.4;ceh-43;hbl-1;gid-7;vab-23;col-71;Y65A5A.1;dlg-1;F58H1.5;Y47D3A.1;lron-11	https://pubmed.ncbi.nlm.nih.gov/26620638/
DAF/Insulin/food	Down under dietary restrictions	12	81	779	30409	6.900409725217102E-6	0.0195972	2.3329956690019727E-4	ztf-29;his-24;noah-2;T24B8.3;igcm-3;inx-2;cht-1;dpy-17;ceh-43;ZK899.2;clec-63;epg-2	https://pubmed.ncbi.nlm.nih.gov/31253655/
TF Targets	lin-41 associated genes	26	81	3773	30409	9.563856072307877E-6	0.0271614	3.1954530876887496E-4	ztf-29;his-24;Y39G8B.2;noah-2;htz-1;F33H2.3;trap-3;inx-2;tiar-2;Y39G10AR.11;M142.5;F57G12.1;nhr-35;cht-1;F48F7.6;erd-2.1;C53B4.3;hbl-1;kbp-4;Y37A1B.17;bath-36;dlg-1;F58H1.5;C15H9.5;lron-11;sop-2	https://www.ncbi.nlm.nih.gov/pubmed/28576864
Microbes	Up in JU2519 24h before exposure to Myzocytiopsis humicola	24	81	3291	30409	1.0381423977007773E-5	0.029483244094702075	3.428284197058381E-4	his-24;noah-2;T24B8.3;igcm-3;F33H2.3;inx-2;tbx-2;Y39G10AR.11;serp-1.1;cht-1;zipt-7.2;sup-12;dpy-17;ceh-43;hbl-1;unc-78;vab-23;clec-63;Y65A5A.1;epg-2;dlg-1;Y37D8A.16;F58H1.5;lron-11	https://www.sciencedirect.com/science/article/pii/S0960982218300319#app2
Development/Dauer/Aging	Down in dpy-27 at L3	13	81	981	30409	1.0847041164394038E-5	0.0308056	3.5408732076872495E-4	igcm-3;ife-2;F57G12.1;C18B2.4;cht-1;F48F7.6;hbl-1;lgmn-1;rbg-1;F16B12.6;dlg-1;C15H9.5;F53B1.2	https://pubmed.ncbi.nlm.nih.gov/27356611/
Chemicals/stress	Changed by Chlorpyrifos+Diazinon 24C	17	81	1730	30409	1.118203233418971E-5	0.031757	3.581885488851881E-4	his-24;igcm-3;Y39G10AR.11;C18B2.4;Y17G7B.8;sup-12;F48F7.6;erd-2.1;C53B4.3;mrp-5;Y55F3AM.9;cas-1;unc-78;clec-63;dlg-1;Y37D8A.16;C15H9.5	http://www.ncbi.nlm.nih.gov/pubmed/21931806
Mutants	down by gld-2 RNAi (Nousch)	14	81	1158	30409	1.1224922834782303E-5	0.0318788	3.581885488851881E-4	noah-2;T24B8.3;htz-1;F33H2.3;tbx-2;Y39G10AR.11;cht-1;sup-12;dpy-17;hbl-1;Y65A5A.1;epg-2;dlg-1;sop-2	http://www.ncbi.nlm.nih.gov/pubmed/25217583
Tissue	1.5X enriched PVD OLL cell-specific	19	81	2167	30409	1.2515525637840244E-5	0.0355441	3.940569519852207E-4	his-24;noah-2;F19B10.1;T24B8.3;trap-3;tbx-2;serp-1.1;cpl-1;Y17G7B.8;sup-12;gmeb-1;hbl-1;mrp-5;rbg-1;Y37A1B.17;vab-23;dlg-1;F58H1.5;sop-2	http://www.ncbi.nlm.nih.gov/pubmed/20537990
TF Targets	daf-16 targets within daf-2(-) (Kumar)	12	81	831	30409	1.2626472757272917E-5	0.0358592	3.940569519852207E-4	icl-1;trap-3;serp-1.1;cpl-1;zipt-7.2;erd-2.1;C53B4.3;hbl-1;lgmn-1;ZK899.2;clec-63;F53B1.2	http://www.ncbi.nlm.nih.gov/pubmed/26539642
Chemicals/stress	UP by Tyrosol	7	81	193	30409	1.321602324452309E-5	0.0375335	4.0797289146136495E-4	his-24;noah-2;igcm-3;F57G12.1;cht-1;ceh-43;dlg-1	http://www.ncbi.nlm.nih.gov/pubmed/25804201
Development/Dauer/Aging	Up in dpy-27 early embryos	27	81	4119	30409	1.4214825044954534E-5	0.0403701	4.340871304050632E-4	F54D5.17;his-24;noah-2;inx-2;tbx-2;Y39G10AR.11;F57G12.1;C18B2.4;nhr-35;sup-12;dpy-17;T10B5.4;F48F7.6;gmeb-1;mrp-5;lgmn-1;rbg-1;ZK899.2;gid-7;Y71G12B.35;unc-78;vab-23;Y43F8C.3;dlg-1;Y37D8A.16;C15H9.5;Y47D3A.1	https://pubmed.ncbi.nlm.nih.gov/27356611/
TF Targets	BLMP-1 L1 targets	24	81	3374	30409	1.5610640630182686E-5	0.0443342	4.699049750577663E-4	ztf-29;noah-2;F19B10.1;T24B8.3;igcm-3;his-31;tbx-2;his-5;sup-12;W03A5.2;C53B4.3;hbl-1;mrp-5;rbg-1;Y37A1B.17;cas-1;Y65A5A.1;dlg-1;W04D12.1;F58H1.5;fbxc-23;Y47D3A.1;sop-2;F53B1.2	http://www.ncbi.nlm.nih.gov/pubmed/21177963
Chemicals/stress	UP by Octopamine	7	81	199	30409	1.5718652334678802E-5	0.044640972630487795	4.699049750577663E-4	icl-1;his-24;igcm-3;cht-1;dpy-17;epg-2;dlg-1	https://www.ncbi.nlm.nih.gov/pubmed/28105749
Development/Dauer/Aging	Down in XO hermaphrodites (her-1(e1520) sdc-3(y126) V; xol-1(y9) X) at L3	15	81	1412	30409	2.0015459191273676E-5	0.0568439	5.921240010751795E-4	his-24;F19B10.1;T24B8.3;F33H2.3;cht-1;R07E4.3;dpy-17;T10B5.4;F48F7.6;Y25C1A.13;lgmn-1;clec-63;spe-6;epg-2;Y39B6A.34	https://pubmed.ncbi.nlm.nih.gov/27356611/
Chemicals/stress	UP osm-11 mutant	8	81	312	30409	2.0324586686030002E-5	0.057721826188325207	5.950703730755176E-4	icl-1;his-24;noah-2;cht-1;dpy-17;lgmn-1;clec-63;Y37D8A.16	http://www.ncbi.nlm.nih.gov/pubmed/20126308
Mutants	down by set-25 mutant (eemb)	11	81	719	30409	2.1252930593927234E-5	0.0603583	6.159012539464627E-4	his-24;F19B10.1;htz-1;trap-3;his-63;his-17;serp-1.1;C18B2.4;Y65A5A.1;his-2;lron-11	https://www.ncbi.nlm.nih.gov/geo/query/acc.cgi?acc=GSE100726
Mutants	Down mex-3;skn-1 RNAi mutant 186min	10	81	572	30409	2.1693719785615826E-5	0.061610164191148946	6.223248908196863E-4	icl-1;htz-1;F33H2.3;inx-2;cpl-1;ceh-43;F16B12.6;ZK899.2;cas-1;F58H1.5	http://www.ncbi.nlm.nih.gov/pubmed/15772128
Mutants	Down transgenic aex-3::his-SUMO-1	10	81	585	30409	2.586426915344377E-5	0.0734545	7.34545243957803E-4	his-24;his-63;his-31;his-17;his-5;sup-12;col-71;dlg-1;Y37D8A.16;his-2	http://www.ncbi.nlm.nih.gov/pubmed/21253676
DAF/Insulin/food	UP by Fasting	12	81	900	30409	2.633451483696213E-5	0.07479	7.404952686828956E-4	ztf-29;icl-1;F19B10.1;T24B8.3;igcm-3;inx-2;F57G12.1;cht-1;ceh-43;lgmn-1;dlg-1;Y47D3A.1	http://www.ncbi.nlm.nih.gov/pubmed/23352664
Tissue	muscle gene induced by hlh-1	19	81	2292	30409	2.6598985659827966E-5	0.0755411	7.405992085677591E-4	icl-1;T24B8.3;tbx-2;F57G12.1;nhr-35;cpl-1;sup-12;T10B5.4;erd-2.1;Y25C1A.13;C53B4.3;hbl-1;lgmn-1;cas-1;col-71;Y59A8B.24;dlg-1;Y39B6A.34;C15H9.5	http://www.ncbi.nlm.nih.gov/pubmed/17848203
Mutants	Down transgenic myo-4::his-SUMO-1	9	81	450	30409	2.7041360443527595E-5	0.0767975	7.456064432972657E-4	icl-1;his-63;his-31;his-17;his-5;serp-1.1;lgmn-1;Y37D8A.16;his-2	http://www.ncbi.nlm.nih.gov/pubmed/21253676
Mutants	UP by wdr-5 mutant	9	81	451	30409	2.7470930104650772E-5	0.0780174	7.501677067039249E-4	F19B10.1;his-17;tbx-2;W03A5.2;ceh-43;Y25C1A.13;Y43F8C.3;lron-11;sop-2	http://www.ncbi.nlm.nih.gov/pubmed/25310986
Development/Dauer/Aging	UP Day 8 on glp-1(e2141ts) vs. Wildtype	20	81	2548	30409	3.106374013418163E-5	0.088221	8.402002093435793E-4	icl-1;serp-1.1;F57G12.1;C18B2.4;cpl-1;Y17G7B.8;R07E4.3;sup-12;erd-2.1;C53B4.3;mrp-5;lgmn-1;rbg-1;ZK899.2;Y37A1B.17;cas-1;col-71;clec-63;Y37D8A.16;C15H9.5	http://www.ncbi.nlm.nih.gov/pubmed/20555324
DAF/Insulin/food	Down Food vs. Starve 24H	11	81	753	30409	3.145645559848613E-5	0.0893363	8.427956028273642E-4	icl-1;his-24;F19B10.1;F57G12.1;nhr-35;gmeb-1;hbl-1;vab-23;bath-36;Y39B6A.34;sop-2	http://www.ncbi.nlm.nih.gov/pubmed/19251593,http://www.ncbi.nlm.nih.gov/pubmed/21445366
Mutants	Down pie-1; pal-1(RNAi) mutant 143 min after 4 cell stage	10	81	602	30409	3.233127154773083E-5	0.0918208	8.581384223883695E-4	F19B10.1;trap-3;F57G12.1;nhr-35;sup-12;gmeb-1;Y55F3AM.9;vab-23;lron-11;F53B1.2	http://www.ncbi.nlm.nih.gov/pubmed/15772128
Mutants	Up by set-26	8	81	337	30409	3.3224013586236884E-5	0.0943562	8.736685054158589E-4	F19B10.1;igcm-3;inx-2;his-31;his-17;his-5;Y65A5A.1;his-2	https://pubmed.ncbi.nlm.nih.gov/29714684/
Mutants	Dependent on kgb-1	9	81	467	30409	3.516273203984833E-5	0.0998622	9.161665962676077E-4	icl-1;F19B10.1;igcm-3;inx-2;cht-1;unc-78;epg-2;dlg-1;Y47D3A.1	http://www.ncbi.nlm.nih.gov/pubmed/23352664
Mutants	down in antisense 22G-RNAs by nyn-1; nyn-2 mutants	15	81	1495	30409	3.7485879027827596E-5	0.10645989643903037	9.678172403548215E-4	W03H9.2;Y39G10AR.11;C18B2.4;mrp-5;F16B12.6;Y37A1B.17;cas-1;Y71G12B.35;bath-36;col-71;epg-2;Y37D8A.16;fbxc-23;Y47D3A.1;lron-11	http://www.ncbi.nlm.nih.gov/pubmed/25635455
Mutants	Up in daf-19 in 3-fold embryo	5	81	73	30409	4.421015203763535E-5	0.1255568317868844	0.00113114	his-24;noah-2;inx-2;inx-2;ZK899.2	https://pubmed.ncbi.nlm.nih.gov/29301909/
Mutants	UP by gas-1 mutant, L1 (McCormack)	13	81	1145	30409	4.935095205333944E-5	0.14015670383148401	0.00124738	icl-1;noah-2;T24B8.3;igcm-3;tbx-2;F57G12.1;sup-12;dpy-17;hbl-1;vab-23;Y65A5A.1;dlg-1;Y37D8A.16	http://www.ncbi.nlm.nih.gov/pubmed/25744875
TF Targets	egl-5 L3 targets	11	81	795	30409	4.9631706872128125E-5	0.14095404751684387	0.00124738	his-24;F19B10.1;F33H2.3;F57G12.1;C18B2.4;T10B5.4;gmeb-1;Y37A1B.17;cas-1;col-71;sop-2	http://www.ncbi.nlm.nih.gov/pubmed/21177963
TF Targets	enriched by Pges-1::ain-2::gfp, Asynchronous worms	9	81	497	30409	5.446909275911457E-5	0.15469222343588537	0.00135695	icl-1;serp-1.1;F57G12.1;W03A5.2;gmeb-1;hbl-1;lgmn-1;clec-63;lron-11	http://www.ncbi.nlm.nih.gov/pubmed/22503424
Chemicals/stress	UP by Beta-naphthoflavone 8	20	81	2663	30409	5.6798584877087924E-5	0.1613079810509297	0.00140268	icl-1;his-24;noah-2;T24B8.3;igcm-3;tbx-2;gex-2;C18B2.4;cht-1;cpl-1;zipt-7.2;erd-2.1;hbl-1;mrp-5;lgmn-1;ZK899.2;cas-1;unc-78;vab-23;dlg-1	http://www.ncbi.nlm.nih.gov/pubmed/11697852
DAF/Insulin/food	UP pcca-1 strain fed Comamonas DA1877	7	81	254	30409	6.153841849088536E-5	0.17476910851411442	0.00150663	icl-1;his-24;inx-2;cht-1;ceh-43;epg-2;F53B1.2	http://www.ncbi.nlm.nih.gov/pubmed/23540702
Chemicals/stress	UP by temperature shift (25to20)	11	81	818	30409	6.293994424880882E-5	0.17874944166661705	0.00152457	noah-2;T24B8.3;igcm-3;F33H2.3;inx-2;nhr-35;cht-1;ZK899.2;spe-6;epg-2;F58H1.5	https://www.ncbi.nlm.nih.gov/pubmed/28428426
TF Targets	nhr-25 targets (L1)	14	81	1368	30409	6.334464252249092E-5	0.17989878476387422	0.00152457	icl-1;T24B8.3;C18B2.4;T10B5.4;ceh-43;gmeb-1;rbg-1;Y55F3AM.9;bath-36;col-71;Y59A8B.24;dlg-1;his-2;Y47D3A.1	http://www.ncbi.nlm.nih.gov/pubmed/24097988
Mutants	down by osm-9 (King)	12	81	999	30409	6.75733954204198E-5	0.1919084429939922	0.00161268	noah-2;F19B10.1;T24B8.3;F33H2.3;his-31;gex-2;ceh-43;lgmn-1;epg-2;dlg-1;sop-2;Y32H12A.8	https://www.ncbi.nlm.nih.gov/pubmed/27111894
Chemicals/stress	hlh-30-dependent Cry5B response genes	9	81	518	30409	7.268669934238953E-5	0.20643022613238626	0.00172025	ztf-29;htz-1;Y39G10AR.11;cpl-1;Y25C1A.13;lgmn-1;gid-7;cas-1;clec-63	https://www.ncbi.nlm.nih.gov/pubmed/27875098
DAF/Insulin/food	Down nhr-114 RNAi	12	81	1016	30409	7.85218853470057E-5	0.22300215438549617	0.00184299	his-24;noah-2;igcm-3;htz-1;inx-2;his-17;cht-1;dpy-17;ceh-43;hbl-1;epg-2;his-2	http://www.ncbi.nlm.nih.gov/pubmed/23499532
Mutants	Up in hpl-2	8	81	387	30409	7.932090225813747E-5	0.2252713624131104	0.00184649	his-24;F19B10.1;F33H2.3;zipt-7.2;hbl-1;F16B12.6;clec-63;F53B1.2	https://pubmed.ncbi.nlm.nih.gov/28294943/
Mutants	UP by aak-2 overexpressed and daf-2:rsks-1 mutant	12	81	1023	30409	8.345416090432046E-5	0.2370098169682701	0.00192691	noah-2;T24B8.3;igcm-3;serp-1.1;F57G12.1;dpy-17;hbl-1;Y37A1B.17;bath-36;col-71;Y65A5A.1;dlg-1	http://www.ncbi.nlm.nih.gov/pubmed/26959186
DAF/Insulin/food	Dependent on daf-16	8	81	391	30409	8.456670893400769E-5	0.24016945337258186	0.00193685	icl-1;F19B10.1;igcm-3;inx-2;cht-1;unc-78;epg-2;dlg-1	http://www.ncbi.nlm.nih.gov/pubmed/23352664
Mutants	Down by Bacillus thuringiensis pore forming toxin Cry5B and hlh-30-dependent	9	81	539	30409	9.571236416369148E-5	0.2718231142248838	0.00217458	ztf-29;htz-1;Y39G10AR.11;cpl-1;Y25C1A.13;lgmn-1;gid-7;cas-1;clec-63	https://www.tandfonline.com/doi/full/10.1080/15548627.2016.1256933?scroll=top&needAccess=true
TF Targets	egl-27 L1 targets	8	81	400	30409	9.741033775595574E-5	0.2766453592269143	0.0021956	Y39G8B.2;F57G12.1;gmeb-1;C53B4.3;rbg-1;Y43F8C.3;Y59A8B.24;Y47D3A.1	http://www.ncbi.nlm.nih.gov/pubmed/21177963
Mutants	Down in F1 set-9;set-26	15	81	1640	30409	1.0125544549073171E-4	0.28756546519367804	0.00225981	his-24;noah-2;T24B8.3;nhr-35;zipt-7.2;R07E4.3;erd-2.1;W03A5.2;Y25C1A.13;C53B4.3;hbl-1;ZK899.2;vab-23;clec-63;lron-11	https://pubmed.ncbi.nlm.nih.gov/29714684/
Chemicals/stress	Light and Temperature Driven	15	81	1642	30409	1.0256819633823956E-4	0.2912936776006003	0.00225981	Y39G8B.2;his-17;his-5;gex-2;C18B2.4;nhr-35;cpl-1;Y17G7B.8;Y25C1A.13;gmeb-1;mrp-5;lgmn-1;gid-7;spe-6;sop-2	http://www.ncbi.nlm.nih.gov/pubmed/20967231
Kim Mountains	Histone	4	81	34	30409	1.026461504536759E-4	0.29151506728843957	0.00225981	his-24;his-63;his-31;his-2	http://www.ncbi.nlm.nih.gov/pubmed/11557892
Mutants	down by met-2 set-25 mutant L1	9	81	559	30409	1.2297421372915414E-4	0.34924676699079776	0.00268651	F33H2.3;trap-3;tiar-2;M142.5;zipt-7.2;kbp-4;ZK899.2;col-71;Y65A5A.1	http://www.ncbi.nlm.nih.gov/geo/query/acc.cgi?acc=GSE79597
Mutants	UP by aak-2 overexpressed	9	81	561	30409	1.260217576434399E-4	0.35790179170736935	0.00273207	his-24;noah-2;igcm-3;F57G12.1;cht-1;dpy-17;col-71;Y65A5A.1;dlg-1	http://www.ncbi.nlm.nih.gov/pubmed/26959186
Mutants	Down D2030.4 RNAi ETC complex I	14	81	1472	30409	1.3210111076552064E-4	0.3751671545740786	0.00284218	his-24;igcm-3;inx-2;cht-1;dpy-17;ceh-43;hbl-1;lgmn-1;kbp-4;Y65A5A.1;epg-2;F58H1.5;Y47D3A.1;lron-11	http://www.ncbi.nlm.nih.gov/pubmed/18178500
Mutants	Down wdr-5 mutant day 1	22	81	3359	30409	1.4300386740097982E-4	0.4061309834187827	0.00305362	icl-1;his-24;noah-2;igcm-3;F33H2.3;trap-3;tbx-2;Y39G10AR.11;serp-1.1;F57G12.1;zipt-7.2;sup-12;erd-2.1;gmeb-1;hbl-1;cas-1;unc-78;vab-23;clec-63;Y59A8B.24;epg-2;dlg-1	http://www.ncbi.nlm.nih.gov/pubmed/22012258
Microbes	Up by Myzocytiopsis humicola in JU2519 12h after exposure	11	81	905	30409	1.4429560562204976E-4	0.4097995199666213	0.00305821	his-24;noah-2;T24B8.3;igcm-3;inx-2;Y39G10AR.11;dpy-17;hbl-1;col-71;Y65A5A.1;dlg-1	https://www.sciencedirect.com/science/article/pii/S0960982218300319#app2
DAF/Insulin/food	down by starved (Mueller)	14	81	1495	30409	1.5399010610289774E-4	0.4373319013322296	0.00322245	his-24;noah-2;htz-1;F33H2.3;trap-3;ife-2;zipt-7.2;dpy-17;erd-2.1;hbl-1;kbp-4;ZK899.2;unc-78;vab-23	http://www.ncbi.nlm.nih.gov/pubmed/25419847
TF Targets	enriched by ain-2 IP	16	81	1928	30409	1.5553444254580808E-4	0.441718	0.00322245	his-24;igcm-3;htz-1;tbx-2;gex-2;F57G12.1;sup-12;W03A5.2;gmeb-1;C53B4.3;hbl-1;Y65A5A.1;Y43F8C.3;F58H1.5;C15H9.5;lron-11	http://www.ncbi.nlm.nih.gov/pubmed/19675127
Mutants	UP by mes-6 mutant (Seelk)	7	81	301	30409	1.5581663334559247E-4	0.44251923870148263	0.00322245	W03A5.2;Y25C1A.13;rbg-1;C15H9.5;lron-11;sop-2;Y32H12A.8	https://www.ncbi.nlm.nih.gov/pubmed/27602485
Mutants	UP by set-2 mutant	8	81	432	30409	1.565838357828713E-4	0.44469809362335455	0.00322245	F19B10.1;his-17;tbx-2;cpl-1;W03A5.2;ceh-43;Y37A1B.17;sop-2	http://www.ncbi.nlm.nih.gov/pubmed/25310986
Mutants	Up in F4 morc-1	13	81	1297	30409	1.6026336453237052E-4	0.4551479552719323	0.00327445	noah-2;F19B10.1;igcm-3;htz-1;inx-2;tiar-2;cht-1;rbg-1;F16B12.6;C15H9.5;sop-2;F53B1.2;Y32H12A.8	https://pubmed.ncbi.nlm.nih.gov/28535375/
TF Targets	enriched by Pges-1::ain-2::gfp, L4-Synchronized worms	8	81	437	30409	1.680202169641527E-4	0.4771774161781937	0.00340841	his-24;tbx-2;F57G12.1;W03A5.2;gmeb-1;hbl-1;clec-63;lron-11	http://www.ncbi.nlm.nih.gov/pubmed/22503424
TF Targets	LIN-11 L2 Targets	7	81	309	30409	1.7956440586002945E-4	0.5099629126424836	0.00361676	Y39G8B.2;T24B8.3;Y39G10AR.11;T10B5.4;col-71;Y43F8C.3;sop-2	http://www.ncbi.nlm.nih.gov/pubmed/21177963
Chemicals/stress	Down by Bacillus thuringiensis pore forming toxin Cry5B	11	81	933	30409	1.8457761922026524E-4	0.5242004385855533	0.00369155	his-24;T24B8.3;inx-2;dpy-17;ceh-43;hbl-1;F16B12.6;epg-2;F58H1.5;Y47D3A.1;F53B1.2	https://pubmed.ncbi.nlm.nih.gov/30630824/
TF Targets	Reduced siRNA reads by mut-16(pk710) mutant	20	81	2932	30409	2.0320445490347653E-4	0.5771006519258733	0.00403567	his-24;W03H9.2;noah-2;his-31;tiar-2;Y39G10AR.11;gex-2;C18B2.4;ceh-43;Y25C1A.13;mrp-5;F16B12.6;Y37A1B.17;cas-1;Y71G12B.35;col-71;Y37D8A.16;fbxc-23;Y47D3A.1;lron-11	http://www.ncbi.nlm.nih.gov/pubmed/21245313
DAF/Insulin/food	Pol II Docking and Pausing during starvation	10	81	769	30409	2.074885661956141E-4	0.589268	0.00409214	his-63;C18B2.4;R07E4.3;F48F7.6;ZK484.6;rbg-1;F16B12.6;Y37A1B.17;bath-36;epg-2	http://www.ncbi.nlm.nih.gov/pubmed/24485661
Development/Dauer/Aging	Down in XX males (tra-2(ar221) II; xol-1(y9) X.) at young adult	30	81	5699	30409	2.1812825687311042E-4	0.6194842495196337	0.00424644	Y39G8B.2;W03H9.2;F19B10.1;htz-1;F33H2.3;trap-3;inx-2;his-63;tiar-2;serp-1.1;gex-2;M142.5;ife-2;cpl-1;zipt-7.2;dpy-17;hbl-1;mrp-5;rbg-1;F16B12.6;kbp-4;Y55F3AM.9;Y37A1B.17;Y71G12B.35;bath-36;epg-2;Y39B6A.34;sop-2;F53B1.2;Y32H12A.8	https://pubmed.ncbi.nlm.nih.gov/27356611/
Mutants	UP by jmjd-1.2 neuron expressed	19	81	2701	30409	2.197982483785647E-4	0.6242270253951238	0.00424644	icl-1;T24B8.3;igcm-3;tiar-2;Y39G10AR.11;M142.5;F57G12.1;cpl-1;hbl-1;mrp-5;lgmn-1;Y55F3AM.9;Y37A1B.17;gid-7;cas-1;epg-2;dlg-1;C15H9.5;lron-11	http://www.ncbi.nlm.nih.gov/pubmed/27133168
Mutants	Up by neuronal jmjd-1.2 overexpression	19	81	2701	30409	2.197982483785647E-4	0.6242270253951238	0.00424644	icl-1;T24B8.3;igcm-3;tiar-2;Y39G10AR.11;M142.5;F57G12.1;cpl-1;hbl-1;mrp-5;lgmn-1;Y55F3AM.9;Y37A1B.17;gid-7;cas-1;epg-2;dlg-1;C15H9.5;lron-11	https://pubmed.ncbi.nlm.nih.gov/27133168/
Mutants	UP by nhr-62 mutant under eat-2 mutant	7	81	323	30409	2.2793718455024542E-4	0.647342	0.00437393	trap-3;tiar-2;gex-2;cht-1;cpl-1;F16B12.6;Y32H12A.8	http://www.ncbi.nlm.nih.gov/pubmed/23935515
Mutants	UP by sek-1 mutant (Wu)	10	81	790	30409	2.531144961563549E-4	0.7188451690840479	0.00482446	noah-2;igcm-3;C18B2.4;nhr-35;dpy-17;hbl-1;cas-1;Y43F8C.3;epg-2;dlg-1	https://www.ncbi.nlm.nih.gov/geo/query/acc.cgi?acc=GSE92902
Chemicals/stress	Down Formaldehyde exposure 24H	7	81	330	30409	2.55694269249037E-4	0.7261717246672651	0.00484114	igcm-3;tbx-2;dpy-17;hbl-1;Y65A5A.1;dlg-1;F58H1.5	http://www.ncbi.nlm.nih.gov/geo/query/acc.cgi?acc=GSE23013
Mutants	UP daf-19 mutant, Phirke	7	81	332	30409	2.640943159249398E-4	0.750028	0.00495368	his-24;noah-2;igcm-3;htz-1;F33H2.3;cht-1;ZK899.2	http://www.ncbi.nlm.nih.gov/pubmed/21740898
Mutants	UP pie-1; pal-1(RNAi) mutant 66 min after 4 cell stage	10	81	795	30409	2.65126490345558E-4	0.7529592325813848	0.00495368	ztf-29;icl-1;his-63;his-31;his-17;his-5;serp-1.1;R07E4.3;his-2;C15H9.5	http://www.ncbi.nlm.nih.gov/pubmed/15772128
Development/Dauer/Aging	down by aging on day 10	19	81	2747	30409	2.707320987366539E-4	0.7688791604120971	0.00502535	icl-1;his-24;htz-1;F33H2.3;trap-3;inx-2;tiar-2;serp-1.1;gex-2;M142.5;F57G12.1;cpl-1;dpy-17;erd-2.1;kbp-4;ZK899.2;vab-23;clec-63;his-2	http://www.ncbi.nlm.nih.gov/pubmed/26623667
Microbes	UP by S. aureus, dependent on hlh-30 (Visvikis)	9	81	630	30409	2.7661026783904803E-4	0.7855731606628964	0.00510112	icl-1;Y39G10AR.11;serp-1.1;cht-1;Y25C1A.13;mrp-5;lgmn-1;Y43F8C.3;Y37D8A.16	http://www.ncbi.nlm.nih.gov/pubmed/24882217
Mutants	UP by lin-54;mes-4 mutant (germline)	7	81	336	30409	2.8154547293763525E-4	0.7995891431428841	0.00515864	F57G12.1;zipt-7.2;R07E4.3;ceh-43;rbg-1;cas-1;epg-2	http://www.ncbi.nlm.nih.gov/pubmed/24281426
Mutants	Dependent on jun-1	6	81	217	30409	2.9146075592998853E-4	0.8277485468411674	0.00530608	F19B10.1;igcm-3;inx-2;unc-78;epg-2;dlg-1	http://www.ncbi.nlm.nih.gov/pubmed/23352664
Mutants	UP by cco-1 RNAi (Merkwirth)	14	81	1599	30409	2.966595100053549E-4	0.8425130084152079	0.00533236	icl-1;igcm-3;Y39G10AR.11;M142.5;F57G12.1;W03A5.2;ceh-43;hbl-1;mrp-5;Y55F3AM.9;Y43F8C.3;dlg-1;C15H9.5;lron-11	http://www.ncbi.nlm.nih.gov/pubmed/27133168
Mutants	Up in cco-1 (RNA-i)	14	81	1599	30409	2.966595100053549E-4	0.8425130084152079	0.00533236	icl-1;igcm-3;Y39G10AR.11;M142.5;F57G12.1;W03A5.2;ceh-43;hbl-1;mrp-5;Y55F3AM.9;Y43F8C.3;dlg-1;C15H9.5;lron-11	https://pubmed.ncbi.nlm.nih.gov/27133168/
Tissue	Up in pgl-1 Day 1 Adult	16	81	2062	30409	3.2181099525620293E-4	0.9139432265276163	0.00574807	icl-1;F19B10.1;T24B8.3;ife-2;F57G12.1;R07E4.3;sup-12;dpy-17;W03A5.2;hbl-1;mrp-5;lgmn-1;ZK899.2;clec-63;C15H9.5;lron-11	https://pubmed.ncbi.nlm.nih.gov/28258184/
Mutants	down by cyc-1 RNAi	21	81	3305	30409	3.31799053171768E-4	0.9423093110078211	0.00588181	his-24;W03H9.2;T24B8.3;igcm-3;F33H2.3;inx-2;tiar-2;gex-2;cht-1;zipt-7.2;ZK112.4;erd-2.1;W03A5.2;ceh-43;gmeb-1;kbp-4;ZK899.2;unc-78;F58H1.5;Y47D3A.1;F53B1.2	http://www.ncbi.nlm.nih.gov/pubmed/19360127
Mutants	UP by mes-2 mutant (Seelk)	7	81	347	30409	3.3424483391606644E-4	0.9492553283216287	0.00588181	F19B10.1;W03A5.2;Y25C1A.13;rbg-1;lron-11;sop-2;Y32H12A.8	https://www.ncbi.nlm.nih.gov/pubmed/27602485
Chemicals/stress	UP by D-glucosamine	12	81	1201	30409	3.3551145145525743E-4	0.9528525221329311	0.00588181	noah-2;T24B8.3;tbx-2;Y39G10AR.11;F57G12.1;sup-12;dpy-17;hbl-1;Y43F8C.3;dlg-1;Y37D8A.16;F58H1.5	http://www.ncbi.nlm.nih.gov/pubmed/24714520
TF Targets	Rb/E2F (dpl-1, efl-1, lin-35) targets, ubiquitous	14	81	1622	30409	3.402923055840409E-4	0.9664301478586761	0.00591368	Y39G8B.2;F19B10.1;trap-3;T10B5.4;C53B4.3;F16B12.6;kbp-4;Y55F3AM.9;Y37A1B.17;gid-7;bath-36;col-71;fbxc-23;Y47D3A.1	http://www.ncbi.nlm.nih.gov/pubmed/23347407
Mutants	down by ets-4 RNAi (Habacher)	10	81	823	30409	3.4149445306094897E-4	0.9698442466930951	0.00591368	icl-1;noah-2;nhr-35;dpy-17;Y25C1A.13;C53B4.3;lgmn-1;col-71;clec-63;Y37D8A.16	https://www.ncbi.nlm.nih.gov/pubmed/27746047
DAF/Insulin/food	UP by daf-2 mutant, Monosomal seq	8	81	496	30409	3.6178925695042735E-4	1	0.00622716	noah-2;inx-2;his-63;his-17;his-5;dpy-17;lgmn-1;Y55F3AM.9	http://www.ncbi.nlm.nih.gov/pubmed/25600869
Chemicals/stress	Down by BTF mix 24H	7	81	355	30409	3.7720787764222095E-4	1	0.00645344	noah-2;igcm-3;dpy-17;hbl-1;lgmn-1;dlg-1;F58H1.5	http://www.ncbi.nlm.nih.gov/geo/query/acc.cgi?acc=GSE23013
Development/Dauer/Aging	UP in abundance day 22 vs. day 1, proteomics	8	81	502	30409	3.887769166287277E-4	1	0.00661154	his-24;htz-1;inx-2;gex-2;cht-1;cpl-1;cas-1;epg-2	http://www.ncbi.nlm.nih.gov/pubmed/25957690
TF Targets	CEH-14 L2 targets	10	81	847	30409	4.2068801303283193E-4	1	0.00711163	his-24;F19B10.1;tiar-2;T10B5.4;Y55F3AM.9;Y37A1B.17;gid-7;col-71;Y43F8C.3;Y47D3A.1	http://www.ncbi.nlm.nih.gov/pubmed/21177963
Mutants	Down pie-1; pal-1(RNAi) mutant 53 min after 4 cell stage	15	81	1889	30409	4.3436025879763985E-4	1	0.00729931	noah-2;F19B10.1;T24B8.3;igcm-3;inx-2;gex-2;ife-2;cht-1;mrp-5;rbg-1;Y55F3AM.9;Y37A1B.17;spe-6;sop-2;F53B1.2	http://www.ncbi.nlm.nih.gov/pubmed/15772128
Mutants	Down C34B2.8 RNAi ETC complex I	9	81	677	30409	4.4630175238982576E-4	1	0.00745586	igcm-3;inx-2;cht-1;dpy-17;ceh-43;hbl-1;epg-2;Y47D3A.1;lron-11	http://www.ncbi.nlm.nih.gov/pubmed/18178500
Chemicals/stress	Down by mercury mid 4H	8	81	525	30409	5.075673910677515E-4	1	0.00842977	trap-3;his-5;ife-2;nhr-35;R07E4.3;erd-2.1;kbp-4;F53B1.2	http://www.ncbi.nlm.nih.gov/geo/query/acc.cgi?acc=GSE42592
Mutants	down by daf-2 RNAi (Roitenberg)	6	81	252	30409	5.763153209355654E-4	1	0.0095159	his-24;inx-2;cht-1;dpy-17;ceh-43;epg-2	https://www.ncbi.nlm.nih.gov/geo/query/acc.cgi?acc=GSE100045
TF Targets	enriched by Pmyo-3::ain-2::gfp, Asynchronous worms	8	81	538	30409	5.865418578850746E-4	1	0.00962878	F57G12.1;sup-12;gmeb-1;C53B4.3;hbl-1;Y65A5A.1;F58H1.5;lron-11	http://www.ncbi.nlm.nih.gov/pubmed/22503424
Mutants	Down spr-5 mutant (sprf13 vs. sprf1)	4	81	62	30409	6.148405447774111E-4	1	0.010035328431999124	T24B8.3;cht-1;dpy-17;epg-2	http://www.ncbi.nlm.nih.gov/pubmed/19379696
Mutants	UP by cco-1 RNAi	10	81	895	30409	6.248553415184028E-4	1	0.010140509542355793	icl-1;igcm-3;Y39G10AR.11;M142.5;F57G12.1;hbl-1;mrp-5;dlg-1;C15H9.5;lron-11	http://www.ncbi.nlm.nih.gov/pubmed/27133166
Mutants	UP by aak-2 overexpressed and rsks-1 mutant	10	81	906	30409	6.815712064015999E-4	1	0.0109981	his-24;noah-2;igcm-3;F57G12.1;cht-1;dpy-17;bath-36;col-71;Y65A5A.1;dlg-1	http://www.ncbi.nlm.nih.gov/pubmed/26959186
Development/Dauer/Aging	Down in mixed sex (fog-2(oz40)) at L3	10	81	907	30409	6.869298088027759E-4	1	0.011021924615818551	noah-2;htz-1;his-17;his-5;serp-1.1;C18B2.4;col-71;clec-63;spe-6;Y43F8C.3	https://pubmed.ncbi.nlm.nih.gov/27356611/
Mutants	UP glp-4 vs. wt Adult	16	81	2233	30409	7.418451623189488E-4	1	0.011781652156814941	noah-2;T24B8.3;tbx-2;ife-2;F57G12.1;C18B2.4;Y17G7B.8;zipt-7.2;erd-2.1;C53B4.3;lgmn-1;ZK899.2;unc-78;dlg-1;Y37D8A.16;C15H9.5	http://www.ncbi.nlm.nih.gov/pubmed/17096596
Mutants	down in antisense 22G-RNAs by gfp::rde-8(D76N) (function loss)	12	81	1321	30409	7.425759634048854E-4	1	0.011781652156814941	Y39G10AR.11;C18B2.4;mrp-5;F16B12.6;gid-7;cas-1;Y71G12B.35;bath-36;col-71;epg-2;Y37D8A.16;fbxc-23	http://www.ncbi.nlm.nih.gov/pubmed/25635455
Mutants	Down mex-3;skn-1 RNAi mutant 23min	14	81	1774	30409	7.910624614903542E-4	1	0.012481207725736701	T24B8.3;igcm-3;his-63;his-17;gex-2;zipt-7.2;erd-2.1;rbg-1;gid-7;cas-1;spe-6;F58H1.5;his-2;sop-2	http://www.ncbi.nlm.nih.gov/pubmed/15772128
Mutants	Up in F3 set-9;set-26	11	81	1134	30409	8.513133914585845E-4	1	0.0133576	icl-1;F19B10.1;inx-2;his-31;his-17;his-5;dpy-17;lgmn-1;F16B12.6;Y43F8C.3;his-2	https://pubmed.ncbi.nlm.nih.gov/29714684/
Mutants	down in antisense 22G-RNAs by rde-8(ne3361) mutant	15	81	2040	30409	9.267814834254618E-4	1	0.014461864906199513	W03H9.2;Y39G10AR.11;C18B2.4;C18B2.4;mrp-5;mrp-5;gid-7;cas-1;Y71G12B.35;col-71;epg-2;fbxc-23;Y47D3A.1;lron-11;Y32H12A.8	http://www.ncbi.nlm.nih.gov/pubmed/25635455
Development/Dauer/Aging	down by Dauer vs. Dauer recovery 12 h (McElwee)	11	81	1159	30409	0.00100435	1	0.015586560838276465	noah-2;igcm-3;htz-1;F33H2.3;ife-2;zipt-7.2;R07E4.3;dpy-17;erd-2.1;ZK899.2;clec-63	http://www.ncbi.nlm.nih.gov/pubmed/15308663
Microbes	Down S. marcescens 24h, cDNAArray	5	81	167	30409	0.00105062	1	0.016208	icl-1;his-24;his-17;cht-1;dlg-1	http://www.ncbi.nlm.nih.gov/pubmed/21602919
Mutants	UP gld-1 mutant	8	81	595	30409	0.0010558	1	0.016208	ife-2;C18B2.4;dpy-17;ceh-43;C53B4.3;rbg-1;bath-36;sop-2	http://www.ncbi.nlm.nih.gov/pubmed/22693456
Mutants	down by lin-35 mutant (Grishok)	5	81	168	30409	0.00107409	1	0.016400032835271403	his-24;his-63;his-17;his-5;his-2	http://www.ncbi.nlm.nih.gov/pubmed/19073934
Mutants	UP lin-35 mutant(n745, NULL) L1	11	81	1171	30409	0.00108546	1	0.0164851	his-24;F19B10.1;htz-1;F33H2.3;his-5;Y17G7B.8;dpy-17;lgmn-1;kbp-4;bath-36;clec-63	http://www.ncbi.nlm.nih.gov/pubmed/17368442
TF Targets	Hox gene Targets	6	81	294	30409	0.00114872	1	0.0172612	icl-1;htz-1;trap-3;serp-1.1;ZK484.6;kbp-4	http://www.ncbi.nlm.nih.gov/pubmed/21177963
DAF/Insulin/food	down by rapamycin under eat-2 mutant	6	81	294	30409	0.00114872	1	0.0172612	icl-1;F57G12.1;dpy-17;hbl-1;lgmn-1;dlg-1	http://www.ncbi.nlm.nih.gov/pubmed/26676933
TF Targets	tra-1 targets	5	81	174	30409	0.00122267	1	0.0182758	ztf-29;F57G12.1;Y59A8B.24;epg-2;Y37D8A.16	http://www.ncbi.nlm.nih.gov/pubmed/24046365
Tissue	AB cell class (from zygote)	4	81	79	30409	0.00124447	1	0.018504123376950243	his-24;cht-1;epg-2;Y32H12A.8	http://www.ncbi.nlm.nih.gov/pubmed/25875092
Epigenetics	Up in somatic tissues	22	81	3946	30409	0.00125555	1	0.0185716	icl-1;T24B8.3;serp-1.1;ife-2;F57G12.1;C18B2.4;nhr-35;cpl-1;zipt-7.2;R07E4.3;F48F7.6;erd-2.1;C53B4.3;lgmn-1;rbg-1;ZK899.2;gid-7;cas-1;unc-78;clec-63;Y43F8C.3;C15H9.5	https://pubmed.ncbi.nlm.nih.gov/31208332/
Mutants	UP by jmjd-3.1 expressed	21	81	3671	30409	0.00126832	1	0.0186633	icl-1;T24B8.3;igcm-3;tiar-2;Y39G10AR.11;M142.5;F57G12.1;cpl-1;ceh-43;hbl-1;mrp-5;lgmn-1;Y55F3AM.9;Y37A1B.17;gid-7;Y43F8C.3;epg-2;dlg-1;C15H9.5;lron-11;Y32H12A.8	http://www.ncbi.nlm.nih.gov/pubmed/27133168
Chemicals/stress	Down by low cadmium 4H	4	81	80	30409	0.00129049	1	0.018891642394869186	his-24;Y39G10AR.11;cpl-1;zipt-7.2	http://www.ncbi.nlm.nih.gov/geo/query/acc.cgi?acc=GSE42592
Microbes	UP by E. faecalis (Wong)	8	81	618	30409	0.00131308	1	0.019123777071448755	icl-1;noah-2;tbx-2;serp-1.1;dpy-17;W03A5.2;lgmn-1;clec-63	http://www.ncbi.nlm.nih.gov/pubmed/17875205
Microbes	UP by S. aureus (Visvikis)	9	81	815	30409	0.00147701	1	0.0214015	icl-1;Y39G10AR.11;serp-1.1;cht-1;Y25C1A.13;mrp-5;lgmn-1;Y43F8C.3;Y37D8A.16	http://www.ncbi.nlm.nih.gov/pubmed/24882217
Mutants	Down by 4um hemine hrg-2 mutant vs. wt	7	81	463	30409	0.00149467	1	0.021438712005914337	cpl-1;Y25C1A.13;epg-2;F58H1.5;his-2;Y39B6A.34;sop-2	http://www.ncbi.nlm.nih.gov/pubmed/22303006
TF Targets	atfs-1 targets under spg-7(RNAi)	7	81	463	30409	0.00149467	1	0.021438712005914337	icl-1;his-24;trap-3;cpl-1;mrp-5;col-71;spe-6	http://www.ncbi.nlm.nih.gov/pubmed/25773600
Mutants	Down gld-1 mutant, total RNA	8	81	640	30409	0.00160288	1	0.022760854802622188	his-24;noah-2;igcm-3;cht-1;F16B12.6;Y65A5A.1;epg-2;dlg-1	http://www.ncbi.nlm.nih.gov/pubmed/22693456
Microbes	UP by P. luminescens (Wong)	8	81	640	30409	0.00160288	1	0.022760854802622188	T24B8.3;trap-3;C18B2.4;Y17G7B.8;lgmn-1;unc-78;clec-63;lron-11	http://www.ncbi.nlm.nih.gov/pubmed/17875205
Mutants	Down dpl-1 mutant	5	81	193	30409	0.00178767	1	0.025205867857295648	his-31;C18B2.4;cpl-1;unc-78;F53B1.2	http://www.ncbi.nlm.nih.gov/pubmed/17096596
Microbes	UP by S. aureus (Bond)	7	81	480	30409	0.00179281	1	0.025205867857295648	his-24;his-63;his-31;his-17;his-5;cht-1;his-2	http://www.ncbi.nlm.nih.gov/pubmed/25474640
TF Targets	Low-complexity elt-2 targets	16	81	2444	30409	0.0018397	1	0.0257376	icl-1;igcm-3;F57G12.1;nhr-35;cpl-1;Y17G7B.8;mrp-5;lgmn-1;ZK899.2;cas-1;clec-63;dlg-1;W04D12.1;Y37D8A.16;C15H9.5;F53B1.2	http://www.ncbi.nlm.nih.gov/pubmed/27070429
Tissue	WT-Pico Pan-neural Depleted Genes	11	81	1260	30409	0.00187083	1	0.026044936884913106	noah-2;igcm-3;his-31;tiar-2;his-5;ife-2;zipt-7.2;unc-78;clec-63;dlg-1;Y37D8A.16	http://www.ncbi.nlm.nih.gov/pubmed/18284693
Development/Dauer/Aging	Up in OMA-1 immunopurification (IP) compared to lysate (data from Spike et al. 2014b).	16	81	2455	30409	0.00192254	1	0.026634181117395624	ztf-29;noah-2;htz-1;trap-3;tiar-2;tbx-2;M142.5;nhr-35;F48F7.6;C53B4.3;mrp-5;Y65A5A.1;dlg-1;F58H1.5;lron-11;sop-2	https://pubmed.ncbi.nlm.nih.gov/28576864/
Mutants	UP by aak-2 overexpressed and daf-2 mutant	8	81	663	30409	0.00195695	1	0.026979310850711515	noah-2;igcm-3;F57G12.1;cht-1;dpy-17;col-71;Y65A5A.1;dlg-1	http://www.ncbi.nlm.nih.gov/pubmed/26959186
Development/Dauer/Aging	UP by aging on day 5	16	81	2470	30409	0.00204054	1	0.0279891	igcm-3;his-17;Y39G10AR.11;C18B2.4;cht-1;dpy-17;hbl-1;mrp-5;lgmn-1;rbg-1;Y43F8C.3;dlg-1;Y37D8A.16;his-2;fbxc-23;lron-11	http://www.ncbi.nlm.nih.gov/pubmed/26623667
Mutants	elt-2 induced (Block)	4	81	94	30409	0.00204991	1	0.0279891	his-24;zipt-7.2;lgmn-1;clec-63	http://www.ncbi.nlm.nih.gov/pubmed/26016853
Mutants	UP ash-2 RNAi L3	6	81	336	30409	0.0020627	1	0.028023468082266603	his-24;zipt-7.2;F48F7.6;erd-2.1;Y37D8A.16;his-2	http://www.ncbi.nlm.nih.gov/pubmed/20555324
TF Targets	PHA-4 YA Targets	5	81	201	30409	0.00207216	1	0.028023468082266603	Y39G8B.2;F57G12.1;ZK112.4;cas-1;dlg-1	http://www.ncbi.nlm.nih.gov/pubmed/21177963
TF Targets	Targeted by mut-7, rde-3 and MAGO12	10	81	1082	30409	0.00232602	1	0.031273983474146325	his-24;W03H9.2;C18B2.4;ceh-43;col-71;epg-2;Y37D8A.16;fbxc-23;Y47D3A.1;lron-11	http://www.ncbi.nlm.nih.gov/pubmed/19800275
Microbes	down D. coniospora 12 h (cDNA)	5	81	208	30409	0.00234555	1	0.031273983474146325	his-24;cht-1;dpy-17;ceh-43;epg-2	http://www.ncbi.nlm.nih.gov/pubmed/18636113
Microbes	Down D. coniospora 12h, cDNAArray	5	81	208	30409	0.00234555	1	0.031273983474146325	his-24;cht-1;dpy-17;ceh-43;epg-2	http://www.ncbi.nlm.nih.gov/pubmed/21602919
Mutants	UP by lin-35 mutant (Latorre)	7	81	507	30409	0.00235668	1	0.0312756	W03H9.2;F19B10.1;F33H2.3;kbp-4;clec-63;Y43F8C.3;F53B1.2	http://www.ncbi.nlm.nih.gov/pubmed/25737279
Chemicals/stress	UP 25c CB4856 vs. Control	4	81	99	30409	0.0023759	1	0.0313839	C18B2.4;nhr-35;Y65A5A.1;lron-11	http://www.ncbi.nlm.nih.gov/pubmed/22669615
Mutants	Down tdp-1 mutant	15	81	2271	30409	0.0025495	1	0.033408991988195184	icl-1;his-24;noah-2;T24B8.3;htz-1;trap-3;cht-1;zipt-7.2;erd-2.1;Y55F3AM.9;Y37A1B.17;cas-1;col-71;epg-2;sop-2	http://www.ncbi.nlm.nih.gov/pubmed/22232551
Mutants	Down pie-1; pal-1(RNAi) mutant 83 min after 4 cell stage	11	81	1315	30409	0.00255273	1	0.033408991988195184	his-24;noah-2;F19B10.1;T24B8.3;htz-1;trap-3;tiar-2;C18B2.4;ceh-43;col-71;clec-63	http://www.ncbi.nlm.nih.gov/pubmed/15772128
TF Targets	fbf-1 associated	20	81	3622	30409	0.00267121	1	0.0347992	Y39G8B.2;htz-1;trap-3;his-31;gex-2;F57G12.1;zipt-7.2;F48F7.6;erd-2.1;Y25C1A.13;hbl-1;kbp-4;Y37A1B.17;gid-7;bath-36;Y65A5A.1;his-2;C15H9.5;sop-2;Y32H12A.8	http://www.ncbi.nlm.nih.gov/pubmed/20142496
Mutants	UP by pos-1 RNAi	5	81	219	30409	0.00282385	1	0.0366198	noah-2;tbx-2;dpy-17;dlg-1;Y32H12A.8	http://www.ncbi.nlm.nih.gov/geo/query/acc.cgi?acc=GSE57993
Mutants	UP hnd-1 RNAi used mex-3 mutant strain	4	81	106	30409	0.00288356	1	0.037224187331793494	igcm-3;inx-2;tbx-2;serp-1.1	http://www.ncbi.nlm.nih.gov/pubmed/18277379
Tissue	Muscle Key 0h and 24h in bwm	8	81	714	30409	0.00295793	1	0.0380114	F33H2.3;tbx-2;serp-1.1;gex-2;sup-12;erd-2.1;unc-78;F53B1.2	http://www.ncbi.nlm.nih.gov/pubmed/17848203
Microbes	UP by Bt toxin,Cry5B	6	81	368	30409	0.00305146	1	0.039036685934194175	C18B2.4;cht-1;rbg-1;cas-1;unc-78;Y37D8A.16	http://www.ncbi.nlm.nih.gov/pubmed/15256590
Mutants	UP by Notch pathway	4	81	109	30409	0.00311999	1	0.0397344	F19B10.1;ife-2;W03A5.2;cas-1	https://www.ncbi.nlm.nih.gov/pubmed/27602485
TF Targets	MDL-1 and MXL-1 targets	26	81	5452	30409	0.00323518	1	0.0409716	W03H9.2;F19B10.1;igcm-3;tbx-2;Y39G10AR.11;serp-1.1;M142.5;nhr-35;cpl-1;Y17G7B.8;T10B5.4;ZK112.4;W03A5.2;ceh-43;gmeb-1;C53B4.3;ZK484.6;hbl-1;kbp-4;Y55F3AM.9;bath-36;col-71;Y65A5A.1;Y37D8A.16;fbxc-23;F53B1.2	http://www.ncbi.nlm.nih.gov/pubmed/19632181
Mutants	UP by htz-1 mutant (Latorre)	7	81	541	30409	0.00324599	1	0.0409716	his-24;tbx-2;serp-1.1;sup-12;F48F7.6;Y43F8C.3;F53B1.2	http://www.ncbi.nlm.nih.gov/pubmed/25737279
DAF/Insulin/food	UP by daf-16 mutant, Monosomal seq	6	81	374	30409	0.00326933	1	0.041083604496896665	inx-2;his-63;his-17;his-5;dpy-17;Y55F3AM.9	http://www.ncbi.nlm.nih.gov/pubmed/25600869
Development/Dauer/Aging	UP from young adults to 10 days of age	10	81	1140	30409	0.00329274	1	0.0411955	F19B10.1;his-31;serp-1.1;C18B2.4;sup-12;dpy-17;ZK484.6;rbg-1;vab-23;Y37D8A.16	http://www.ncbi.nlm.nih.gov/pubmed/18778409
Microbes	down by P. aeruginosa at 8h, proteomics	4	81	114	30409	0.00353987	1	0.0440931	icl-1;his-63;his-17;his-2	http://www.ncbi.nlm.nih.gov/pubmed/25569229
DAF/Insulin/food	down by daf-2 mutant (day 6)	5	81	236	30409	0.00368821	1	0.0457402	his-24;serp-1.1;cpl-1;dpy-17;clec-63	http://www.ncbi.nlm.nih.gov/pubmed/15837805
Chemicals/stress	Down by Beta-naphthoflavone 4	9	81	951	30409	0.00381822	1	0.0471468	his-24;noah-2;F33H2.3;his-5;gex-2;ife-2;F57G12.1;zipt-7.2;rbg-1	http://www.ncbi.nlm.nih.gov/pubmed/11697852
Mutants	Down pie-1 mutant 186 min after 4 cell stage	6	81	389	30409	0.00386286	1	0.0474915	zipt-7.2;dpy-17;ceh-43;Y37A1B.17;cas-1;F58H1.5	http://www.ncbi.nlm.nih.gov/pubmed/15772128
Mutants	down by elo-5 mutant under C13ISO	10	81	1170	30409	0.00390453	1	0.0477969	Y39G8B.2;noah-2;F33H2.3;trap-3;his-5;erd-2.1;Y25C1A.13;hbl-1;vab-23;Y65A5A.1	http://www.ncbi.nlm.nih.gov/geo/query/acc.cgi?acc=GSE64973
Chemicals/stress	Regulated by temperature	13	81	1875	30409	0.00392829	1	0.0478421	gex-2;C18B2.4;Y17G7B.8;Y25C1A.13;gmeb-1;C53B4.3;unc-78;clec-63;Y65A5A.1;epg-2;dlg-1;Y37D8A.16;C15H9.5	http://www.ncbi.nlm.nih.gov/pubmed/21931806
Mutants	Down pie-1 mutant 122 min after 4 cell stage	7	81	563	30409	0.00394192	1	0.0478421	F19B10.1;htz-1;F33H2.3;tiar-2;Y25C1A.13;ZK899.2;Y32H12A.8	http://www.ncbi.nlm.nih.gov/pubmed/15772128
Mutants	UP pie-1; pal-1(RNAi) mutant 53 min after 4 cell stage	9	81	971	30409	0.00432458	1	0.052263	his-24;his-63;his-31;tbx-2;his-5;serp-1.1;R07E4.3;erd-2.1;hbl-1	http://www.ncbi.nlm.nih.gov/pubmed/15772128
Development/Dauer/Aging	Down in mixed sex (fog-2(oz40)) at 4hr embryos	15	81	2423	30409	0.00456926	1	0.054986	noah-2;T24B8.3;trap-3;tbx-2;Y17G7B.8;sup-12;dpy-17;lgmn-1;ZK899.2;vab-23;Y43F8C.3;dlg-1;Y37D8A.16;Y39B6A.34;fbxc-23	https://pubmed.ncbi.nlm.nih.gov/27356611/
Tissue	UP in germline-ablated animals	10	81	1203	30409	0.00467739	1	0.055887834744936714	icl-1;his-17;serp-1.1;F57G12.1;R07E4.3;lgmn-1;ZK899.2;cas-1;clec-63;Y37D8A.16	http://www.ncbi.nlm.nih.gov/pubmed/25093668
Mutants	UP spr-5 mutant (sprf26 vs. sprf13)	4	81	126	30409	0.00468356	1	0.055887834744936714	icl-1;his-24;dpy-17;Y43F8C.3	http://www.ncbi.nlm.nih.gov/pubmed/19379696
Chemicals/stress	UP by HF-HQ 2.0 3D	9	81	990	30409	0.00485233	1	0.057659471724694204	tbx-2;serp-1.1;C18B2.4;nhr-35;sup-12;dpy-17;lgmn-1;epg-2;Y37D8A.16	http://www.ncbi.nlm.nih.gov/pubmed/22529848
Tissue	Neuron expression Key 0h	8	81	784	30409	0.00492261	1	0.0582509	F33H2.3;tbx-2;serp-1.1;erd-2.1;hbl-1;sop-2;F53B1.2;Y32H12A.8	http://www.ncbi.nlm.nih.gov/pubmed/17848203
DAF/Insulin/food	Up short term dauer fed vs short term dauer starved	4	81	129	30409	0.00500036	1	0.0589254	icl-1;cht-1;lgmn-1;Y43F8C.3	https://pubmed.ncbi.nlm.nih.gov/30049782/
Development/Dauer/Aging	Up in XO hermaphrodites (her-1(e1520) sdc-3(y126) V; xol-1(y9) X) at young adult	15	81	2450	30409	0.00503761	1	0.0591191	F19B10.1;trap-3;serp-1.1;M142.5;ife-2;C18B2.4;nhr-35;zipt-7.2;R07E4.3;F48F7.6;rbg-1;F16B12.6;cas-1;unc-78;his-2	https://pubmed.ncbi.nlm.nih.gov/27356611/
Chemicals/stress	Down by AgNPs	9	81	1000	30409	0.00514932	1	0.0601814	his-24;T24B8.3;tiar-2;tbx-2;F57G12.1;hbl-1;epg-2;dlg-1;C15H9.5	http://www.ncbi.nlm.nih.gov/pubmed/19544910
Microbes	Common between C. elegans and P. pacificus to X. Nematophila	13	81	1944	30409	0.00523216	1	0.0607113	htz-1;F33H2.3;trap-3;serp-1.1;gex-2;cpl-1;zipt-7.2;erd-2.1;Y25C1A.13;ZK899.2;cas-1;unc-78;F58H1.5	http://www.ncbi.nlm.nih.gov/pubmed/23028509
Epigenetics	Up in isolated germ nuclei	24	81	5035	30409	0.00523742	1	0.0607113	his-24;Y39G8B.2;W03H9.2;noah-2;igcm-3;F33H2.3;inx-2;his-63;tiar-2;gex-2;cht-1;dpy-17;ZK112.4;ceh-43;ZK484.6;hbl-1;F16B12.6;kbp-4;Y37A1B.17;Y71G12B.35;bath-36;spe-6;Y59A8B.24;Y32H12A.8	https://pubmed.ncbi.nlm.nih.gov/31208332/
Mutants	UP lin-35 num emb	10	81	1231	30409	0.00542288	1	0.0626056	his-24;F19B10.1;htz-1;F33H2.3;his-5;Y17G7B.8;lgmn-1;kbp-4;bath-36;clec-63	http://www.ncbi.nlm.nih.gov/pubmed/17368442
Chemicals/stress	UP Liquid CB4856 vs. N2	5	81	264	30409	0.00547629	1	0.0627925	nhr-35;cpl-1;zipt-7.2;ZK899.2;spe-6	http://www.ncbi.nlm.nih.gov/pubmed/22669615
Mutants	Down Y56A3A.19 RNAi ETC complex I	7	81	603	30409	0.00548329	1	0.0627925	inx-2;cht-1;dpy-17;ceh-43;hbl-1;Y47D3A.1;lron-11	http://www.ncbi.nlm.nih.gov/pubmed/18178500
Chemicals/stress	down by rotenone after 5days	6	81	424	30409	0.00554256	1	0.0632164	his-24;Y39G10AR.11;cht-1;ceh-43;col-71;epg-2	http://www.ncbi.nlm.nih.gov/pubmed/24199155
Microbes	UP infected by PA14 octr-1 mutant vs. N2	9	81	1019	30409	0.00575194	1	0.0652848	his-24;noah-2;igcm-3;his-5;Y17G7B.8;lgmn-1;col-71;dlg-1;Y37D8A.16	http://www.ncbi.nlm.nih.gov/pubmed/21474712
Microbes	UP on B. thuringiensis DB27	5	81	268	30409	0.00577157	1	0.0652848	icl-1;Y25C1A.13;lgmn-1;clec-63;Y37D8A.16	http://www.ncbi.nlm.nih.gov/pubmed/23028509
Tissue	Muscle Key 0h in bwm	7	81	610	30409	0.00579288	1	0.0652848	F33H2.3;tbx-2;serp-1.1;sup-12;erd-2.1;unc-78;F53B1.2	http://www.ncbi.nlm.nih.gov/pubmed/17848203
TF Targets	daf-16 targets (Kumar)	8	81	814	30409	0.00601549	1	0.0675256	icl-1;trap-3;serp-1.1;C53B4.3;hbl-1;lgmn-1;ZK899.2;F53B1.2	http://www.ncbi.nlm.nih.gov/pubmed/26539642
Mutants	UP lin-35 mutant( n745, NULL) L4	10	81	1255	30409	0.00613284	1	0.0685719	his-24;F19B10.1;htz-1;F33H2.3;his-5;Y17G7B.8;lgmn-1;kbp-4;bath-36;clec-63	http://www.ncbi.nlm.nih.gov/pubmed/17368442
Microbes	Down infected by X. Nematophila	7	81	618	30409	0.00616217	1	0.0686297	trap-3;serp-1.1;cpl-1;zipt-7.2;mrp-5;F16B12.6;ZK899.2	http://www.ncbi.nlm.nih.gov/pubmed/23028509
Mutants	Up in xrn-2 mutants downstream	16	81	2780	30409	0.00621742	1	0.0689745	F54D5.17;F19B10.1;tbx-2;C18B2.4;nhr-35;cpl-1;F48F7.6;mrp-5;lgmn-1;clec-63;epg-2;dlg-1;his-2;fbxc-23;lron-11;F53B1.2	https://pubmed.ncbi.nlm.nih.gov/29021241/
Mutants	Down mex-3;skn-1 RNAi mutant 83min	9	81	1036	30409	0.00633565	1	0.0697929	icl-1;his-31;his-5;cpl-1;dpy-17;ceh-43;Y37A1B.17;col-71;F58H1.5	http://www.ncbi.nlm.nih.gov/pubmed/15772128
TF Targets	Lost RNA Polymerase II binding by sig-7 RNAi	6	81	438	30409	0.00634034	1	0.0697929	noah-2;tbx-2;cpl-1;Y37A1B.17;Y43F8C.3;Y37D8A.16	https://www.ncbi.nlm.nih.gov/pubmed/27541139
TF Targets	Age-regulated elt-2 targets	5	81	276	30409	0.00639366	1	0.0701081	icl-1;cpl-1;lgmn-1;ZK899.2;clec-63	http://www.ncbi.nlm.nih.gov/pubmed/27070429
Mutants	Down pie-1; pal-1(RNAi) mutant 122 min after 4 cell stage	7	81	625	30409	0.00649918	1	0.070991	F19B10.1;htz-1;tiar-2;C18B2.4;ceh-43;col-71;Y59A8B.24	http://www.ncbi.nlm.nih.gov/pubmed/15772128
Mutants	wdr-5 positively regulated	6	81	442	30409	0.00658237	1	0.0716243	F19B10.1;cht-1;ceh-43;lgmn-1;kbp-4;sop-2	http://www.ncbi.nlm.nih.gov/pubmed/22012258
Mutants	UP by set-1 heterozygous mutant L3	5	81	281	30409	0.00680427	1	0.0731974	igcm-3;C18B2.4;mrp-5;bath-36;Y37D8A.16	http://www.ncbi.nlm.nih.gov/pubmed/26641248
Mutants	UP by nipi-3 mutant (McEwan)	5	81	281	30409	0.00680427	1	0.0731974	icl-1;C18B2.4;Y17G7B.8;lgmn-1;Y37D8A.16	https://www.ncbi.nlm.nih.gov/pubmed/27927200
Mutants	Up in nipi-3(fr4)	5	81	281	30409	0.00680427	1	0.0731974	icl-1;C18B2.4;Y17G7B.8;lgmn-1;Y37D8A.16	https://pubmed.ncbi.nlm.nih.gov/27927200/
TF Targets	elt-3 targets	18	81	3382	30409	0.00712315	1	0.0763387	ztf-29;icl-1;F19B10.1;T24B8.3;nhr-35;cpl-1;sup-12;F48F7.6;mrp-5;lgmn-1;gid-7;bath-36;Y43F8C.3;W04D12.1;fbxc-23;Y47D3A.1;lron-11;F53B1.2	http://www.ncbi.nlm.nih.gov/pubmed/24097988
Mutants	UP by nhr-62; eat-2 mutants	7	81	639	30409	0.00721324	1	0.0770135	tiar-2;Y39G10AR.11;Y17G7B.8;lgmn-1;clec-63;Y43F8C.3;dlg-1	http://www.ncbi.nlm.nih.gov/pubmed/23935515
Mutants	UP spg-7 RNAi	7	81	641	30409	0.00731971	1	0.0776391	F19B10.1;C18B2.4;Y17G7B.8;C53B4.3;lgmn-1;Y55F3AM.9;Y32H12A.8	http://www.ncbi.nlm.nih.gov/pubmed/22700657
TF Targets	neuronal miRNA targets	8	81	845	30409	0.00732651	1	0.0776391	his-24;igcm-3;F57G12.1;cpl-1;hbl-1;clec-63;F58H1.5;lron-11	http://www.ncbi.nlm.nih.gov/pubmed/23818874
Development/Dauer/Aging	Age-related	9	81	1063	30409	0.00735432	1	0.0776442	icl-1;cpl-1;R07E4.3;F48F7.6;erd-2.1;ceh-43;lgmn-1;ZK899.2;clec-63	http://www.ncbi.nlm.nih.gov/pubmed/18662544
TF Targets	gei-11 L4 targets	4	81	149	30409	0.00744181	1	0.0782768	Y39G8B.2;T10B5.4;F16B12.6;Y43F8C.3	http://www.ncbi.nlm.nih.gov/pubmed/21177963
Mutants	Down pie-1 mutant 83 min after 4 cell stage	7	81	649	30409	0.00775704	1	0.0812914	F19B10.1;trap-3;inx-2;C18B2.4;ceh-43;Y25C1A.13;gid-7	http://www.ncbi.nlm.nih.gov/pubmed/15772128
Tissue	Muscle Key 24h in bwm	7	81	650	30409	0.007813	1	0.0815769	F33H2.3;tbx-2;gex-2;sup-12;erd-2.1;unc-78;F53B1.2	http://www.ncbi.nlm.nih.gov/pubmed/17848203
Mutants	Down nuo-5 RNAi, ETC complex I	7	81	656	30409	0.00815495	1	0.0848354	igcm-3;sup-12;dpy-17;hbl-1;gid-7;dlg-1;Y47D3A.1	http://www.ncbi.nlm.nih.gov/pubmed/18178500
Mutants	UP by isp-1 mutant	12	81	1805	30409	0.00823339	1	0.0851392	Y39G8B.2;F19B10.1;T24B8.3;htz-1;F33H2.3;gex-2;F57G12.1;F48F7.6;mrp-5;F16B12.6;sop-2;Y32H12A.8	http://www.ncbi.nlm.nih.gov/pubmed/24813612
DAF/Insulin/food	UP Food vs. Starve 6H	6	81	467	30409	0.00824411	1	0.0851392	his-24;noah-2;igcm-3;F33H2.3;trap-3;Y65A5A.1	http://www.ncbi.nlm.nih.gov/pubmed/19251593,http://www.ncbi.nlm.nih.gov/pubmed/21445366
Mutants	Up in set-25; met-2	7	81	661	30409	0.00844806	1	0.0869293	his-24;F33H2.3;W03A5.2;col-71;clec-63;sop-2;Y32H12A.8	https://pubmed.ncbi.nlm.nih.gov/28294943/
Development/Dauer/Aging	UP by 4 days vs. 3 days, aging	7	81	663	30409	0.0085674	1	0.0878391	icl-1;noah-2;cht-1;F48F7.6;gmeb-1;hbl-1;dlg-1	http://www.ncbi.nlm.nih.gov/pubmed/12372248
TF Targets	Rb/E2F (dpl-1, efl-1, lin-35) targets, soma	5	81	303	30409	0.00881833	1	0.0898133	tiar-2;M142.5;R07E4.3;W03A5.2;spe-6	http://www.ncbi.nlm.nih.gov/pubmed/23347407
Development/Dauer/Aging	Down SLR-2-responsive	10	81	1330	30409	0.00882321	1	0.0898133	T24B8.3;igcm-3;trap-3;F57G12.1;sup-12;hbl-1;Y55F3AM.9;dlg-1;sop-2;Y32H12A.8	http://www.ncbi.nlm.nih.gov/pubmed/18437219
Mutants	UP pmk-1 mutant	11	81	1577	30409	0.00900567	1	0.0913432	icl-1;his-24;his-5;F57G12.1;sup-12;C53B4.3;ZK484.6;ZK899.2;vab-23;spe-6;fbxc-23	http://www.ncbi.nlm.nih.gov/pubmed/23117578
Mutants	Down pie-1 mutant 53 min after 4 cell stage	8	81	884	30409	0.0092646	1	0.0936351	noah-2;ife-2;C18B2.4;zipt-7.2;dpy-17;rbg-1;Y55F3AM.9;F53B1.2	http://www.ncbi.nlm.nih.gov/pubmed/15772128
Microbes	Down S. marcescens 24h, TillingArray	11	81	1585	30409	0.00931334	1	0.093794	ztf-29;icl-1;his-24;T24B8.3;Y39G10AR.11;cht-1;dpy-17;T10B5.4;ceh-43;epg-2;lron-11	http://www.ncbi.nlm.nih.gov/pubmed/21602919

## Sheet: H3K4m3enriched_22GRNADown
Supplementary Data 5 WormExp enrichment analysis of H3K4me3 enriched genes with upregulated mRNAs, upregulated 22G-RNA targets, or downregulated 22G-RNA targets
Category	Term	Counts	ListSize	PopHit	Pop Size	Pvalue	Bonferroni	FDR	OverlappedID	Refs
TF Targets	PHA-4 lemb Targets	87	139	3466	30409	5.715132707660042E-46	1.6876786885720104E-42	1.6876786885720104E-42	ubc-3;Y59C2A.3;rab-6.2;act-4;rpl-1;mev-1;metl-2;atp-3;unc-84;nsun-5;Y53G8AR.6;hil-3;T04D3.5;sec-16A.2;hil-7;rde-10;fubl-3;bra-2;unc-97;dyf-3;lsy-2;F35G12.7;pole-4;ubc-19;daf-41;Y57E12AL.6;Y55B1AR.2;Y54E5A.5;hat-1;daf-19;wrb-1;Y50D4A.4;T02E1.2;tufm-1;W05H9.4;Y92H12BR.2;snb-1;tag-266;spcs-2;cisd-3.2;H20J04.6;pcf-11;D1037.1;C14B9.2;T09B4.5;C39E9.12;kal-1;utx-1;F55A11.1;cec-5;asb-2;inx-3;F53E10.6;dnc…	http://www.ncbi.nlm.nih.gov/pubmed/21177963
TF Targets	zfp-1 targets	76	139	2505	30409	2.7152124664239827E-44	8.018022413350021E-41	4.0090112066750103E-41	ubc-3;T28B8.1;Y59C2A.3;tub-2;rab-6.2;act-4;clec-266;Y22D7AL.10;Y82E9BR.3;R06C1.4;rpl-1;F58D5.5;ftt-2;atp-3;set-16;lgg-2;unc-84;his-18;ift-43;T04D3.5;sec-16A.2;hil-7;fubl-3;unc-97;cox-5A;lsy-2;daf-41;Y57E12AL.6;Y55B1AR.2;hat-1;Y71H2AM.20;daf-19;rpl-31;T02E1.2;dpy-23;bet-2;W05H9.4;Y92H12BR.2;tag-266;spcs-2;epn-1;pcf-11;T09B4.5;unc-75;kal-1;utx-1;F55A11.1;cec-5;sti-1;asb-2;inx-3;mec-6;R10E4.1;smr-1;…	http://www.ncbi.nlm.nih.gov/pubmed/23806335
TF Targets	dot-1.1 targets	79	139	2825	30409	6.65048787788992E-44	1.9638890703408933E-40	6.546296901136312E-41	ubc-3;T28B8.1;Y59C2A.3;tub-2;rab-6.2;act-4;mrps-28;clec-266;Y22D7AL.10;dpy-7;Y82E9BR.3;rpl-1;F58D5.5;ftt-2;atp-3;set-16;rpl-7;lgg-2;unc-84;his-18;ift-43;hil-3;T04D3.5;sec-16A.2;hil-7;fubl-3;unc-97;dyf-3;lsy-2;ubc-19;T02E9.5;Y55B1AR.2;hat-1;daf-19;T02E1.2;dpy-23;tufm-1;bet-2;W05H9.4;Y92H12BR.2;F35D2.3;spcs-2;epn-1;pcf-11;D1037.1;T09B4.5;unc-75;kal-1;utx-1;cec-5;asb-2;inx-3;dnc-3;mec-6;T09B9.4;K09E…	http://www.ncbi.nlm.nih.gov/pubmed/23806335
TF Targets	PES-1 L4 Targets	72	139	2220	30409	2.2971807204940593E-43	6.783574667618957E-40	1.6958936669047393E-40	ubc-3;Y59C2A.3;rab-6.2;act-4;rpl-1;mev-1;metl-2;atp-3;nsun-5;Y53G8AR.6;hil-3;T04D3.5;sec-16A.2;rde-10;fubl-3;dyf-3;lsy-2;F35G12.7;pole-4;ubc-19;daf-41;Y57E12AL.6;Y55B1AR.2;Y54E5A.5;hat-1;daf-19;Y50D4A.4;T02E1.2;dcs-1;tufm-1;Y92H12BR.2;snb-1;tag-266;spcs-2;cisd-3.2;pcf-11;D1037.1;C39E9.12;unc-75;utx-1;F55A11.1;cec-5;asb-2;dnc-3;mec-6;R10E4.1;smr-1;flwr-1;mcm-10;ttb-1;tost-1;fib-1;ostd-1;F53H1.3;T2…	http://www.ncbi.nlm.nih.gov/pubmed/21177963
TF Targets	Rb/E2F (dpl-1, efl-1, lin-35) targets, ubiquitous	62	139	1622	30409	2.2026179286513288E-40	6.504330743307374E-37	1.3008661486614747E-37	mrps-28;Y22D7AL.10;Y82E9BR.3;R06C1.4;rpl-1;mev-1;metl-2;atp-3;set-16;rpl-7;lgg-2;nsun-5;Y53G8AR.6;ift-43;rde-10;dyf-3;cox-5A;lsy-2;F35G12.7;pole-4;ubc-19;daf-41;Y57E12AL.6;Y55B1AR.2;Y71H2AM.20;rpl-31;Y50D4A.4;T02E1.2;tufm-1;snb-1;spcs-2;pcf-11;C39E9.12;F55A11.1;cec-5;sti-1;asb-2;F53E10.6;dnc-3;mec-6;R10E4.1;smr-1;mcm-10;ttb-1;tost-1;fib-1;F53H1.3;rpl-23;C39F7.5;seip-1;rps-22;snt-2;eef-1A.1;abtm-1…	http://www.ncbi.nlm.nih.gov/pubmed/23347407
TF Targets	LIN-15B L3 Targets	69	139	2364	30409	2.764882767134037E-38	8.164698811346811E-35	1.3607831352244685E-35	ubc-3;Y59C2A.3;act-4;rpl-1;mev-1;metl-2;atp-3;nsun-5;T04D3.5;sec-16A.2;hil-7;rde-10;fubl-3;dyf-3;lsy-2;F35G12.7;pole-4;daf-41;Y57E12AL.6;Y55B1AR.2;F54A3.6;daf-19;wrb-1;Y50D4A.4;T02E1.2;dcs-1;tufm-1;Y92H12BR.2;snb-1;mxl-2;tag-266;spcs-2;cisd-3.2;pcf-11;C39E9.12;F55A11.1;cec-5;asb-2;F53E10.6;dnc-3;mec-6;R10E4.1;smr-1;T09B9.4;flwr-1;mcm-10;ttb-1;tost-1;fib-1;mrps-10;F53H1.3;T28D9.1;C39F7.5;ccf-1;W02…	http://www.ncbi.nlm.nih.gov/pubmed/21177963
TF Targets	PHA-4 emb Targets	72	139	2858	30409	3.9390769496916196E-36	1.1632094232439352E-32	1.661727747491336E-33	ubc-3;Y59C2A.3;act-4;mrps-28;clec-266;rpl-1;mev-1;atp-3;unc-84;hil-3;T04D3.5;sec-16A.2;hil-7;rde-10;fubl-3;bra-2;unc-97;dyf-3;lsy-2;F35G12.7;ubc-19;Y57E12AL.6;Y55B1AR.2;Y54E5A.5;daf-19;wrb-1;Y50D4A.4;T02E1.2;tufm-1;W05H9.4;Y92H12BR.2;snb-1;tag-266;spcs-2;pcf-11;C14B9.2;T09B4.5;C39E9.12;kal-1;utx-1;F55A11.1;cec-5;asb-2;inx-3;R10E4.1;smr-1;T09B9.4;flwr-1;mcm-10;ttb-1;tost-1;fib-1;ostd-1;F53H1.3;T28…	http://www.ncbi.nlm.nih.gov/pubmed/21177963
TF Targets	eor-1 L3 targets	69	139	2600	30409	1.0817201946226883E-35	3.1943197347207985E-32	3.992899668400998E-33	ubc-3;Y59C2A.3;rab-6.2;act-4;Y22D7AL.10;rpl-1;mev-1;metl-2;atp-3;unc-84;nsun-5;T04D3.5;sec-16A.2;rde-10;fubl-3;bra-2;unc-97;lsy-2;F35G12.7;pole-4;ubc-19;daf-41;Y57E12AL.6;Y55B1AR.2;daf-19;wrb-1;Y50D4A.4;T02E1.2;tufm-1;Y92H12BR.2;snb-1;mxl-2;tag-266;spcs-2;cisd-3.2;pcf-11;C39E9.12;unc-75;kal-1;utx-1;F55A11.1;cec-5;asb-2;F53E10.6;dnc-3;R10E4.1;smr-1;F47B7.2;mcm-10;tost-1;fib-1;mrps-10;F53H1.3;T28D9…	http://www.ncbi.nlm.nih.gov/pubmed/21177963
TF Targets	MEP-1 Emb Targets	62	139	2130	30409	1.2239451776380046E-33	3.614310109565028E-30	3.768940590829969E-31	rab-6.2;act-4;rpl-1;mev-1;metl-2;atp-3;unc-84;nsun-5;hil-3;sec-16A.2;rde-10;dyf-3;F35G12.7;pole-4;Y57E12AL.6;Y55B1AR.2;daf-19;wrb-1;Y50D4A.4;T02E1.2;tufm-1;Y92H12BR.2;snb-1;mxl-2;tag-266;spcs-2;cisd-3.2;H20J04.6;C39E9.12;utx-1;F55A11.1;cec-5;asb-2;dnc-3;mec-6;R10E4.1;smr-1;T09B9.4;F47B7.2;mcm-10;myo-3;ttb-1;tost-1;fib-1;mrps-10;F53H1.3;C39F7.5;ccf-1;seip-1;eor-2;taf-11.1;snt-2;abtm-1;dot-1.1;ubl-…	http://www.ncbi.nlm.nih.gov/pubmed/21177963
TF Targets	lin-54 targets	55	139	1547	30409	1.2763090385472296E-33	3.768940590829969E-30	3.768940590829969E-31	ubc-3;Y82E9BR.3;R06C1.4;rpl-1;mev-1;ftt-2;atp-3;rpl-7;unc-84;nsun-5;Y53G8AR.6;Y38E10A.22;cox-5A;F35G12.7;pole-4;ubc-19;daf-41;F54A3.6;Y71H2AM.20;rpl-31;T02E1.2;dpy-23;tufm-1;bet-2;Y92H12BR.2;snb-1;mxl-2;tag-266;spcs-2;H20J04.6;epn-1;D1037.1;C39E9.12;F55A11.1;dnc-3;mec-6;smr-1;mcm-10;ttb-1;tost-1;fib-1;F53H1.3;rpl-23;seip-1;rps-22;eor-2;snt-2;eef-1A.1;abtm-1;rps-6;cox-6A;act-2;csn-1;rps-13;pqn-70	http://www.ncbi.nlm.nih.gov/pubmed/21589891
TF Targets	MDL-1 L1 Targets	72	139	3213	30409	7.431766922282739E-33	2.1946007721500929E-29	1.9950916110455387E-30	ubc-3;Y59C2A.3;act-4;mrps-28;rpl-1;mev-1;metl-2;atp-3;nsun-5;T04D3.5;sec-16A.2;hil-7;rde-10;bra-2;dyf-3;lsy-2;F35G12.7;pole-4;ubc-19;daf-41;Y57E12AL.6;Y55B1AR.2;Y54E5A.5;daf-19;wrb-1;Y50D4A.4;T02E1.2;dcs-1;tufm-1;Y92H12BR.2;snb-1;spcs-2;H20J04.6;pcf-11;D1037.1;C39E9.12;F55A11.1;cec-5;asb-2;F53E10.6;R10E4.1;smr-1;flwr-1;mcm-10;myo-3;ttb-1;tost-1;fib-1;ostd-1;F53H1.3;T28D9.1;C39F7.5;ccf-1;W02D7.6;s…	http://www.ncbi.nlm.nih.gov/pubmed/21177963
TF Targets	LIN-13 Emb Targets	49	139	1171	30409	9.93351116916878E-33	2.933365848255541E-29	2.4444715402129508E-30	ubc-3;Y59C2A.3;mrps-28;rpl-1;unc-84;hil-3;T04D3.5;sec-16A.2;hil-7;fubl-3;dyf-3;lsy-2;ubc-19;Y57E12AL.6;daf-19;wrb-1;Y50D4A.4;T02E1.2;tufm-1;Y92H12BR.2;tag-266;spcs-2;T09B4.5;utx-1;F55A11.1;cec-5;asb-2;inx-3;F53E10.6;R10E4.1;smr-1;F47B7.2;ttb-1;fib-1;F53H1.3;T28D9.1;C39F7.5;seip-1;eor-2;snt-2;abtm-1;dot-1.1;ubl-1;cox-6A;erh-1;act-2;csn-1;rps-13;pqn-70	http://www.ncbi.nlm.nih.gov/pubmed/21177963
Development/Dauer/Aging	Down in XX males (tra-2(ar221) II; xol-1(y9) X.) at young adult	88	139	5699	30409	4.8844554828065235E-30	1.4423797040727663E-26	1.1095228492867434E-27	ubc-3;Y59C2A.3;mrps-28;Y22D7AL.10;rpl-1;metl-2;set-16;rpl-7;unc-84;nsun-5;Y53G8AR.6;Y38E10A.22;ift-43;T04D3.5;rde-10;bra-2;lsy-2;F35G12.7;pole-4;daf-41;Y57E12AL.6;Y54E5A.5;hat-1;F54A3.6;Y71H2AM.20;daf-19;rpl-31;wrb-1;Y50D4A.4;T02E1.2;dcs-1;tufm-1;bet-2;W05H9.4;Y92H12BR.2;F35D2.3;mxl-2;tag-266;H20J04.6;C46C2.7;pcf-11;D1037.1;T09B4.5;C39E9.12;utx-1;F55A11.1;cec-5;sti-1;inx-3;F53E10.6;dnc-3;R10E4.1;…	https://pubmed.ncbi.nlm.nih.gov/27356611/
TF Targets	SKN-1 L1 Targets	58	139	2221	30409	1.097789203011866E-28	3.2417715164940404E-25	2.3155510832100286E-26	ubc-3;Y59C2A.3;act-4;rpl-1;mev-1;metl-2;atp-3;nsun-5;T04D3.5;sec-16A.2;hil-7;fubl-3;unc-97;lsy-2;pole-4;daf-41;Y57E12AL.6;Y54E5A.5;daf-19;T02E1.2;tufm-1;snb-1;tag-266;spcs-2;cisd-3.2;pcf-11;D1037.1;T09B4.5;utx-1;F55A11.1;cec-5;asb-2;F53E10.6;R10E4.1;smr-1;T09B9.4;K09E9.3;flwr-1;mcm-10;ttb-1;tost-1;fib-1;F53H1.3;C39F7.5;ccf-1;W02D7.6;seip-1;H28G03.2;snt-2;abtm-1;dot-1.1;ubl-1;rps-6;cox-6A;erh-1;cs…	http://www.ncbi.nlm.nih.gov/pubmed/21177963
TF Targets	CEH-30 Emb targets	42	139	1036	30409	3.88920801084574E-27	1.1484831256027471E-23	7.656554170684981E-25	ubc-3;Y59C2A.3;rab-6.2;mrps-28;rpl-1;mev-1;atp-3;hil-7;rde-10;dyf-3;F35G12.7;ubc-19;Y57E12AL.6;Y55B1AR.2;daf-19;T02E1.2;dcs-1;tufm-1;spcs-2;pcf-11;T09B4.5;C39E9.12;F55A11.1;cec-5;asb-2;dnc-3;R10E4.1;smr-1;mcm-10;ttb-1;fib-1;ostd-1;T28D9.1;C39F7.5;ccf-1;seip-1;eor-2;abtm-1;dot-1.1;rps-6;rps-13;pqn-70	http://www.ncbi.nlm.nih.gov/pubmed/21177963
Development/Dauer/Aging	Up in XO hermaphrodites (her-1(e1520) sdc-3(y126) V; xol-1(y9) X) at young adult	56	139	2450	30409	1.025618090127207E-24	3.028650220145642E-21	1.8929063875910263E-22	ubc-3;rab-6.2;act-4;mrps-28;Y22D7AL.10;Y82E9BR.3;R06C1.4;rpl-1;F58D5.5;mev-1;ftt-2;atp-3;rpl-7;unc-84;sec-16A.2;fubl-3;cox-5A;lsy-2;Y57E12AL.6;Y54E5A.5;rpl-31;dpy-23;tufm-1;W05H9.4;Y92H12BR.2;mxl-2;cisd-3.2;epn-1;pcf-11;F55A11.1;cec-5;asb-2;F53E10.6;smr-1;T09B9.4;F47B7.2;flwr-1;myo-3;fib-1;mrps-10;rpl-23;T28D9.1;H28G03.2;rps-22;eor-2;taf-11.1;eef-1A.1;rnp-5;ubl-1;rps-6;nlp-77;cox-6A;Y47D3A.20;act…	https://pubmed.ncbi.nlm.nih.gov/27356611/
Mutants	genes with differential H3K4me3 level in F3 set-9 set-26	72	139	4497	30409	8.531803206623095E-24	2.5194414869158E-20	1.4820244040681178E-21	T28B8.1;tub-2;rab-6.2;mrps-28;Y22D7AL.10;F58D5.5;ftt-2;set-16;lgg-2;unc-84;nsun-5;Y53G8AR.6;ift-43;hil-3;bra-2;unc-97;cox-5A;lsy-2;F35G12.7;pole-4;daf-41;Y57E12AL.6;Y54E5A.5;hat-1;F54A3.6;Y71H2AM.20;wrb-1;Y50D4A.4;T02E1.2;dcs-1;dpy-23;tufm-1;Y92H12BR.2;snb-1;let-504;mxl-2;tag-266;cisd-3.2;H20J04.6;epn-1;pcf-11;C39E9.12;utx-1;F55A11.1;cec-5;sti-1;asb-2;F53E10.6;dnc-3;mec-6;R10E4.1;T09B9.4;flwr-1;m…	https://pubmed.ncbi.nlm.nih.gov/29714684/
TF Targets	MAB-5 L3 Targets	46	139	1610	30409	1.1826860061009928E-23	3.492471776016232E-20	1.9402620977867954E-21	ubc-3;Y59C2A.3;rab-6.2;mrps-28;rpl-1;atp-3;hil-3;T04D3.5;sec-16A.2;fubl-3;cox-5A;lsy-2;T02E9.5;Y55B1AR.2;daf-19;W05H9.4;Y92H12BR.2;spcs-2;C46C2.7;pcf-11;D1037.1;C39E9.12;unc-75;kal-1;utx-1;cec-5;mec-6;R10E4.1;T09B9.4;flwr-1;mcm-10;myo-3;fib-1;T28D9.1;C39F7.5;seip-1;H28G03.2;eor-2;taf-11.1;snt-2;abtm-1;dot-1.1;ubl-1;rps-6;ncs-2;cox-6A	http://www.ncbi.nlm.nih.gov/pubmed/21177963
TF Targets	PHA-4 L2 Targets	56	139	2640	30409	3.7214311409227927E-23	1.0989386159145007E-19	5.783887452181583E-21	ubc-3;rab-6.2;act-4;mrps-28;rpl-1;mev-1;metl-2;atp-3;nsun-5;sec-16A.2;hil-7;rde-10;dyf-3;lsy-2;F35G12.7;pole-4;Y57E12AL.6;Y55B1AR.2;wrb-1;Y50D4A.4;T02E1.2;tufm-1;Y92H12BR.2;snb-1;tag-266;spcs-2;pcf-11;C14B9.2;T09B4.5;C39E9.12;F55A11.1;cec-5;asb-2;R10E4.1;smr-1;mcm-10;ttb-1;fib-1;mrps-10;T28D9.1;ccf-1;seip-1;H28G03.2;eor-2;snt-2;abtm-1;dot-1.1;ubl-1;rps-6;ncs-2;cox-6A;erh-1;act-2;csn-1;rps-13;pqn-…	http://www.ncbi.nlm.nih.gov/pubmed/21177963
Mutants	down by set-25 mutant (eemb)	33	139	719	30409	1.274674283997504E-22	3.7641131606446294E-19	1.8510772571896523E-20	rab-6.2;act-4;clec-266;Y22D7AL.10;F58D5.5;mev-1;ftt-2;lgg-2;hil-3;sec-16A.2;Y57E12AL.6;F54A3.6;Y92H12BR.2;snb-1;mxl-2;tag-266;epn-1;pcf-11;T09B4.5;T09B9.4;flwr-1;ttb-1;tost-1;ostd-1;pat-9;ccf-1;rps-22;dot-1.1;rnp-5;rps-6;nlp-77;Y47D3A.20;act-2	https://www.ncbi.nlm.nih.gov/geo/query/acc.cgi?acc=GSE100726
TF Targets	CEH-14 L2 targets	35	139	847	30409	1.316377324787765E-22	3.8872622400982697E-19	1.8510772571896523E-20	ubc-3;Y59C2A.3;mrps-28;rpl-1;F58D5.5;atp-3;T04D3.5;hil-7;rde-10;lsy-2;F35G12.7;Y55B1AR.2;Y54E5A.5;daf-19;T02E1.2;W05H9.4;pcf-11;D1037.1;utx-1;F55A11.1;asb-2;smr-1;mcm-10;fib-1;ostd-1;F53H1.3;ccf-1;W02D7.6;dot-1.1;ubl-1;ncs-2;act-2;csn-1;rps-13;pqn-70	http://www.ncbi.nlm.nih.gov/pubmed/21177963
Other	Constitutiely expressed genes in evironment interaction	56	139	2760	30409	3.080453601815455E-22	9.09657948616104E-19	4.1348088573459265E-20	rab-6.2;Y82E9BR.3;mev-1;atp-3;set-16;T04D3.5;sec-16A.2;rde-10;bra-2;cox-5A;lsy-2;pole-4;daf-41;Y57E12AL.6;hat-1;Y71H2AM.20;wrb-1;Y50D4A.4;T02E1.2;dcs-1;Y92H12BR.2;snb-1;mxl-2;spcs-2;cisd-3.2;D1037.1;C39E9.12;vhl-1;utx-1;F55A11.1;cec-5;asb-2;inx-3;F53E10.6;dnc-3;R10E4.1;smr-1;F47B7.2;K09E9.3;mcm-10;tost-1;fib-1;ostd-1;mrps-10;F53H1.3;W02D7.6;seip-1;H28G03.2;sorf-1;eor-2;taf-11.1;eef-1A.1;cox-6A;er…	http://www.ncbi.nlm.nih.gov/pubmed/22669615
TF Targets	Genes with Antisense Small RNAs Enriched by FLAG::csr-1 IP	77	139	5509	30409	3.2927207764580122E-22	9.72340445288051E-19	4.227567153426309E-20	ubc-3;Y59C2A.3;act-4;mrps-28;Y22D7AL.10;Y82E9BR.3;rpl-1;mev-1;atp-3;set-16;rpl-7;lgg-2;nsun-5;Y53G8AR.6;Y38E10A.22;rde-10;bra-2;cox-5A;pole-4;daf-41;Y57E12AL.6;Y55B1AR.2;Y54E5A.5;hat-1;F54A3.6;Y71H2AM.20;wrb-1;Y50D4A.4;T02E1.2;dcs-1;tufm-1;Y92H12BR.2;snb-1;mxl-2;tag-266;spcs-2;cisd-3.2;H20J04.6;epn-1;C46C2.7;pcf-11;D1037.1;C14B9.2;C39E9.12;F55A11.1;cec-5;sti-1;F53E10.6;dnc-3;smr-1;mcm-10;ttb-1;to…	http://www.ncbi.nlm.nih.gov/pubmed/24360276
Mutants	down by met-2 mutant (eemb)	34	139	826	30409	7.08746225002842E-22	2.0929276024333924E-18	8.720531676805802E-20	ubc-3;rab-6.2;act-4;mrps-28;Y22D7AL.10;Y82E9BR.3;R06C1.4;F58D5.5;mev-1;ftt-2;lgg-2;his-18;hil-3;cox-5A;Y57E12AL.6;F54A3.6;Y92H12BR.2;snb-1;mxl-2;tag-266;epn-1;T09B4.5;T09B9.4;flwr-1;ttb-1;tost-1;ostd-1;mrps-10;ccf-1;rnp-5;nlp-77;Y47D3A.20;erh-1;act-2	https://www.ncbi.nlm.nih.gov/geo/query/acc.cgi?acc=GSE100726
TF Targets	lin-41 associated genes	64	139	3773	30409	7.635501471055523E-22	2.254763584402696E-18	9.019054337610785E-20	T28B8.1;Y59C2A.3;rab-6.2;Y22D7AL.10;F58D5.5;lgg-2;nsun-5;Y53G8AR.6;hil-3;T04D3.5;hil-7;rde-10;fubl-3;bra-2;lsy-2;pole-4;Y55B1AR.2;hat-1;F54A3.6;daf-19;mlt-11;wrb-1;Y50D4A.4;dcs-1;dpy-23;tufm-1;bet-2;snb-1;F35D2.3;tag-266;spcs-2;H20J04.6;epn-1;C46C2.7;pcf-11;T09B4.5;C39E9.12;kal-1;F55A11.1;inx-3;F53E10.6;dnc-3;R10E4.1;smr-1;K09E9.3;flwr-1;mcm-10;ttb-1;fib-1;ostd-1;mrps-10;F53H1.3;ccf-1;W02D7.6;H28…	https://www.ncbi.nlm.nih.gov/pubmed/28576864
TF Targets	oma-1 associated genes	69	139	4443	30409	8.719483751714401E-22	2.5748635518812626E-18	9.903321353389472E-20	Y59C2A.3;rab-6.2;act-4;mrps-28;clec-266;Y22D7AL.10;F58D5.5;lgg-2;unc-84;hil-3;T04D3.5;rde-10;fubl-3;bra-2;unc-97;lsy-2;F35G12.7;pole-4;F54A3.6;daf-19;mlt-11;wrb-1;Y50D4A.4;dcs-1;dpy-23;tufm-1;C09F9.2;bet-2;W05H9.4;F35D2.3;let-504;mxl-2;tag-266;spcs-2;cisd-3.2;H20J04.6;epn-1;C46C2.7;D1037.1;T09B4.5;kal-1;F55A11.1;cec-5;inx-3;F53E10.6;dnc-3;R10E4.1;smr-1;F47B7.2;K09E9.3;ttb-1;fib-1;ostd-1;mrps-10;c…	https://www.ncbi.nlm.nih.gov/pubmed/28576864
Other	worm fly orthologs	63	139	3721	30409	2.188269799601102E-21	6.4619607182220545E-18	2.3933187845266867E-19	ubc-3;rab-6.2;act-4;mrps-28;Y22D7AL.10;Y82E9BR.3;rpl-1;mev-1;ftt-2;atp-3;set-16;rpl-7;nsun-5;unc-97;cox-5A;pole-4;daf-41;Y54E5A.5;hat-1;Y71H2AM.20;daf-19;rpl-31;dcs-1;dpy-23;tufm-1;C09F9.2;bet-2;snb-1;tag-266;spcs-2;H20J04.6;epn-1;pcf-11;D1037.1;unc-75;kal-1;utx-1;F55A11.1;sti-1;asb-2;smr-1;T09B9.4;F47B7.2;flwr-1;mcm-10;ttb-1;fib-1;ostd-1;mrps-10;F53H1.3;rpl-23;C39F7.5;ccf-1;rps-22;sorf-1;taf-11.…	http://www.ncbi.nlm.nih.gov/pubmed/14730301
Other	enriched by dsRNA-specific antibody:J2 (wild-type)	55	139	2809	30409	4.597291347423719E-21	1.357580134894224E-17	4.848500481765086E-19	tub-2;act-4;clec-266;Y82E9BR.3;rpl-1;F58D5.5;atp-3;set-16;rpl-7;lgg-2;unc-84;hil-3;T04D3.5;sec-16A.2;fubl-3;Y55B1AR.2;hat-1;F54A3.6;daf-19;mlt-11;Y50D4A.4;dpy-23;C09F9.2;bet-2;W05H9.4;H20J04.6;epn-1;pcf-11;D1037.1;C14B9.2;T09B4.5;unc-75;kal-1;utx-1;asb-2;T09B9.4;F47B7.2;mcm-10;myo-3;ttb-1;ostd-1;F53H1.3;Y6B3B.4;T28D9.1;ccf-1;R03D7.2;W02D7.6;H28G03.2;eor-2;snt-2;eef-1A.1;dot-1.1;rnp-5;ncs-2;act-2	http://www.ncbi.nlm.nih.gov/pubmed/25391662
Other	Enriched for antisense 22G-RNAs in the CSR-1 IP	65	139	4058	30409	6.267906018623143E-21	1.8509126472994142E-17	6.382457404480739E-19	ubc-3;Y59C2A.3;rab-6.2;Y22D7AL.10;Y82E9BR.3;atp-3;set-16;rpl-7;lgg-2;nsun-5;Y53G8AR.6;rde-10;bra-2;pole-4;daf-41;Y57E12AL.6;Y55B1AR.2;Y54E5A.5;hat-1;F54A3.6;Y71H2AM.20;wrb-1;Y50D4A.4;T02E1.2;dcs-1;tufm-1;bet-2;W05H9.4;Y92H12BR.2;snb-1;tag-266;spcs-2;cisd-3.2;H20J04.6;epn-1;pcf-11;D1037.1;C39E9.12;utx-1;F55A11.1;cec-5;sti-1;F53E10.6;dnc-3;smr-1;mcm-10;ttb-1;fib-1;ostd-1;F53H1.3;rpl-23;T28D9.1;ccf-…	http://www.ncbi.nlm.nih.gov/pubmed/19804758
Other	enriched by dsRNA-specific antibody:J2 (tdp-1(ok803) vs. wild-type)	41	139	1565	30409	1.5670511061778412E-19	4.627501916543165E-16	1.5425006388477218E-17	T28B8.1;act-4;Y82E9BR.3;R06C1.4;rpl-1;ftt-2;atp-3;lgg-2;his-18;hil-3;fubl-3;lsy-2;Y55B1AR.2;Y54E5A.5;F54A3.6;rpl-31;C09F9.2;W05H9.4;Y92H12BR.2;snb-1;tag-266;D1037.1;T09B4.5;C39E9.12;kal-1;asb-2;F53E10.6;K09E9.3;ttb-1;ostd-1;T28D9.1;ccf-1;W02D7.6;eor-2;snt-2;eef-1A.1;rnp-5;ubl-1;ncs-2;act-2;pqn-70	http://www.ncbi.nlm.nih.gov/pubmed/25391662
TF Targets	PHA-4 L1 Targets	56	139	3284	30409	9.903828058691757E-19	2.9246004257316757E-15	9.434194921715085E-17	ubc-3;act-4;clec-266;rpl-1;mev-1;metl-2;atp-3;nsun-5;sec-16A.2;hil-7;rde-10;fubl-3;bra-2;dyf-3;lsy-2;F35G12.7;pole-4;Y57E12AL.6;hat-1;wrb-1;Y50D4A.4;tufm-1;Y92H12BR.2;snb-1;tag-266;spcs-2;pcf-11;D1037.1;C14B9.2;T09B4.5;C39E9.12;F55A11.1;cec-5;asb-2;inx-3;mec-6;R10E4.1;smr-1;mcm-10;ttb-1;tost-1;fib-1;rpl-23;seip-1;H28G03.2;snt-2;abtm-1;dot-1.1;ubl-1;rps-6;cox-6A;Y47D3A.20;erh-1;csn-1;rps-13;pqn-70	http://www.ncbi.nlm.nih.gov/pubmed/21177963
Other	Cluster 12, constant expression postembryonic	66	139	4731	30409	3.8671069174312946E-18	1.1419566727174614E-14	3.5686146022420667E-16	act-4;mrps-28;Y82E9BR.3;R06C1.4;rpl-1;atp-3;rpl-7;nsun-5;his-18;Y53G8AR.6;sec-16A.2;fubl-3;bra-2;unc-97;cox-5A;F35G12.7;pole-4;ubc-19;daf-41;Y57E12AL.6;Y55B1AR.2;hat-1;F54A3.6;Y71H2AM.20;rpl-31;wrb-1;Y50D4A.4;T02E1.2;dcs-1;tufm-1;Y92H12BR.2;spcs-2;cisd-3.2;C46C2.7;D1037.1;C39E9.12;vhl-1;cec-5;sti-1;F53E10.6;dnc-3;smr-1;T09B9.4;mcm-10;myo-3;ttb-1;tost-1;ostd-1;mrps-10;F53H1.3;T28D9.1;ccf-1;rps-22;…	http://www.ncbi.nlm.nih.gov/pubmed/24036951
Tissue	down in gonad-ablated animals	50	139	2775	30409	2.0563631899096796E-17	6.072440499803283E-14	1.840133484788874E-15	Y59C2A.3;mrps-28;Y22D7AL.10;Y82E9BR.3;rpl-1;mev-1;atp-3;set-16;rpl-7;lgg-2;T04D3.5;fubl-3;cox-5A;daf-41;Y54E5A.5;rpl-31;wrb-1;dpy-23;Y92H12BR.2;snb-1;mxl-2;spcs-2;cisd-3.2;D1037.1;C14B9.2;C39E9.12;cec-5;dnc-3;smr-1;F47B7.2;mcm-10;ttb-1;tost-1;fib-1;ostd-1;mrps-10;F53H1.3;rpl-23;T28D9.1;rps-22;eor-2;eef-1A.1;rnp-5;ubl-1;rps-6;cox-6A;act-2;csn-1;rps-13;pqn-70	http://www.ncbi.nlm.nih.gov/pubmed/25093668
TF Targets	SUP-26::FLAG CLIP Peaks	29	139	792	30409	3.188610201731985E-17	9.415965925714551E-14	2.769401742857221E-15	T28B8.1;act-4;clec-266;Y82E9BR.3;F58D5.5;ftt-2;atp-3;rpl-7;lgg-2;hil-3;hil-7;unc-97;cox-5A;T02E9.5;mlt-11;snb-1;epn-1;C14B9.2;T09B4.5;F55A11.1;asb-2;myo-3;T28D9.1;eef-1A.1;rps-6;nlp-77;ncs-2;cox-6A;rps-13	https://www.ncbi.nlm.nih.gov/pubmed/28279983
Tissue	L1 mRNA-tagging derived muscle	34	139	1241	30409	1.4125578856881393E-16	4.1712834364370756E-13	1.19179526755345E-14	T28B8.1;act-4;Y82E9BR.3;R06C1.4;rpl-1;mev-1;atp-3;rpl-7;Y53G8AR.6;hil-7;cox-5A;pole-4;daf-41;Y57E12AL.6;Y54E5A.5;mlt-11;rpl-31;spcs-2;pcf-11;D1037.1;asb-2;F53E10.6;myo-3;fib-1;ostd-1;rpl-23;T28D9.1;H28G03.2;rps-22;eef-1A.1;ubl-1;nlp-77;act-2;rps-13	http://www.ncbi.nlm.nih.gov/pubmed/12214599,http://www.ncbi.nlm.nih.gov/pubmed/17848203
TF Targets	CSR-1 22G-RNA targets	55	139	3576	30409	2.2676785490035644E-16	6.696454755207526E-13	1.8601263208909793E-14	ubc-3;act-4;Y22D7AL.10;Y82E9BR.3;set-16;lgg-2;unc-84;nsun-5;Y53G8AR.6;Y38E10A.22;T04D3.5;rde-10;bra-2;cox-5A;pole-4;daf-41;Y57E12AL.6;Y55B1AR.2;Y54E5A.5;hat-1;F54A3.6;Y71H2AM.20;wrb-1;Y50D4A.4;dcs-1;tufm-1;bet-2;snb-1;H20J04.6;epn-1;pcf-11;D1037.1;T09B4.5;C39E9.12;utx-1;sti-1;F53E10.6;dnc-3;smr-1;mcm-10;ttb-1;tost-1;fib-1;ostd-1;mrps-10;F53H1.3;Y6B3B.4;T28D9.1;ccf-1;W02D7.6;dot-1.1;rnp-5;rabn-5;a…	http://www.ncbi.nlm.nih.gov/pubmed/22738724
Chemicals/stress	UP by 0.1mM paraquat	52	139	3237	30409	4.03928043467976E-16	1.1927995123609331E-12	3.22378246584036E-14	ubc-3;Y59C2A.3;rab-6.2;clec-266;set-16;unc-84;nsun-5;hil-3;T04D3.5;sec-16A.2;rde-10;fubl-3;bra-2;lsy-2;pole-4;T02E9.5;Y55B1AR.2;hat-1;F54A3.6;daf-19;mlt-11;wrb-1;dpy-23;bet-2;W05H9.4;F35D2.3;epn-1;D1037.1;T09B4.5;C39E9.12;vhl-1;utx-1;F55A11.1;cec-5;inx-3;F53E10.6;R10E4.1;smr-1;T09B9.4;F47B7.2;K09E9.3;mcm-10;ttb-1;tost-1;F53H1.3;ccf-1;sorf-1;eor-2;taf-11.1;dot-1.1;rnp-5;erh-1	http://www.ncbi.nlm.nih.gov/pubmed/24813612
Mutants	Down mex-3;skn-1 RNAi mutant 23min	39	139	1774	30409	5.257801123736821E-16	1.5526286718394833E-12	4.085864925893377E-14	ubc-3;rab-6.2;mrps-28;mev-1;ftt-2;atp-3;hil-3;T04D3.5;fubl-3;bra-2;lsy-2;F35G12.7;daf-41;Y54E5A.5;hat-1;daf-19;Y50D4A.4;T02E1.2;dcs-1;tag-266;C14B9.2;T09B4.5;unc-75;asb-2;inx-3;T09B9.4;flwr-1;ttb-1;tost-1;fib-1;ostd-1;F53H1.3;ccf-1;H28G03.2;dot-1.1;nlp-77;rabn-5;act-2;csn-1	http://www.ncbi.nlm.nih.gov/pubmed/15772128
Development/Dauer/Aging	Down in dpy-27 early embryos	53	139	3410	30409	7.105415190838311E-16	2.0982291058545533E-12	5.38007463039629E-14	ubc-3;Y22D7AL.10;mev-1;atp-3;lgg-2;Y53G8AR.6;Y38E10A.22;rde-10;bra-2;cox-5A;lsy-2;pole-4;Y57E12AL.6;Y54E5A.5;hat-1;F54A3.6;Y71H2AM.20;wrb-1;T02E1.2;dcs-1;Y92H12BR.2;snb-1;mxl-2;tag-266;spcs-2;cisd-3.2;H20J04.6;pcf-11;D1037.1;C39E9.12;F55A11.1;F53E10.6;smr-1;T09B9.4;mcm-10;ttb-1;tost-1;fib-1;ostd-1;F53H1.3;T28D9.1;ccf-1;seip-1;H28G03.2;rps-22;taf-11.1;eef-1A.1;rnp-5;cox-6A;erh-1;act-2;csn-1;pqn-70	https://pubmed.ncbi.nlm.nih.gov/27356611/
Other	SL2-Enriched total	62	139	4686	30409	1.088931695502464E-15	3.215615296818776E-12	8.03903824204694E-14	Y59C2A.3;rab-6.2;act-4;mrps-28;dpy-7;R06C1.4;mev-1;atp-3;rpl-7;lgg-2;hil-3;T04D3.5;sec-16A.2;hil-7;bra-2;unc-97;cox-5A;daf-41;daf-19;rpl-31;T02E1.2;dpy-23;bet-2;snb-1;F35D2.3;mxl-2;spcs-2;epn-1;pcf-11;D1037.1;C14B9.2;T09B4.5;C39E9.12;vhl-1;utx-1;F55A11.1;cec-5;sti-1;asb-2;inx-3;R10E4.1;T09B9.4;F47B7.2;flwr-1;myo-3;tost-1;fib-1;ostd-1;mrps-10;rpl-23;ccf-1;H28G03.2;rps-22;sorf-1;eef-1A.1;nlp-77;ncs…	http://www.ncbi.nlm.nih.gov/pubmed/12075352
DAF/Insulin/food	Pol II Docking and Pausing during starvation	27	139	769	30409	1.4277379074451517E-15	4.216110040685533E-12	1.0283195221184228E-13	tub-2;mrps-28;Y22D7AL.10;set-16;cox-5A;hat-1;Y71H2AM.20;daf-19;rpl-31;dpy-23;tufm-1;bet-2;Y92H12BR.2;snb-1;spcs-2;F55A11.1;cec-5;sti-1;asb-2;R10E4.1;smr-1;fib-1;rpl-23;ccf-1;seip-1;taf-11.1;rps-13	http://www.ncbi.nlm.nih.gov/pubmed/24485661
Mutants	alg-1 candidates	49	139	2978	30409	1.785001320492052E-15	5.27110889941303E-12	1.2550259284316739E-13	ubc-3;act-4;Y22D7AL.10;dpy-7;R06C1.4;rpl-1;F58D5.5;ftt-2;atp-3;rpl-7;lgg-2;hil-3;fubl-3;unc-97;dyf-3;cox-5A;lsy-2;daf-41;hat-1;daf-19;mlt-11;rpl-31;wrb-1;tufm-1;C09F9.2;bet-2;snb-1;epn-1;pcf-11;F55A11.1;asb-2;inx-3;F47B7.2;flwr-1;myo-3;fib-1;rpl-23;T28D9.1;C39F7.5;H28G03.2;snt-2;eef-1A.1;dot-1.1;ubl-1;nlp-77;ncs-2;cox-6A;act-2;rps-13	http://www.ncbi.nlm.nih.gov/pubmed/20062054
TF Targets	atfs-1 targets under spg-7(RNAi)	22	139	463	30409	3.3468784684493684E-15	9.883332117330985E-12	2.298449329611857E-13	ubc-3;tub-2;rpl-1;ftt-2;atp-3;set-16;rpl-7;lgg-2;cox-5A;lsy-2;rpl-31;dpy-23;tufm-1;mxl-2;epn-1;sti-1;ttb-1;eef-1A.1;dot-1.1;ubl-1;rps-6;act-2	http://www.ncbi.nlm.nih.gov/pubmed/25773600
TF Targets	Hox gene Targets	18	139	294	30409	3.3672492608163583E-14	9.943487067190706E-11	2.259883424361524E-12	T28B8.1;Y22D7AL.10;Y82E9BR.3;R06C1.4;F58D5.5;ftt-2;rpl-7;lgg-2;ift-43;cox-5A;Y71H2AM.20;rpl-31;dpy-23;bet-2;epn-1;sti-1;rpl-23;rps-22	http://www.ncbi.nlm.nih.gov/pubmed/21177963
TF Targets	daf-12 targets, within 1k bps	33	139	1418	30409	4.213065994931935E-14	1.2441183883034003E-10	2.7647075295631116E-12	ubc-3;T28B8.1;act-4;R06C1.4;rpl-1;F58D5.5;atp-3;rpl-7;lgg-2;ift-43;sec-16A.2;cox-5A;lsy-2;Y71H2AM.20;daf-19;rpl-31;T02E1.2;dpy-23;bet-2;epn-1;C46C2.7;pcf-11;utx-1;ttb-1;rpl-23;C39F7.5;seip-1;eor-2;eef-1A.1;ncs-2;cox-6A;csn-1;rps-13	http://www.ncbi.nlm.nih.gov/pubmed/21814518
Mutants	down by gld-2 RNAi (Nousch)	30	139	1158	30409	6.051209670286034E-14	1.7869222156354659E-10	3.884613512251013E-12	T28B8.1;clec-266;dpy-7;F58D5.5;set-16;Y53G8AR.6;T04D3.5;hil-7;rde-10;T02E9.5;hat-1;daf-19;mlt-11;wrb-1;C09F9.2;bet-2;mxl-2;tag-266;C46C2.7;pcf-11;T09B4.5;kal-1;inx-3;ttb-1;ostd-1;ccf-1;eor-2;abtm-1;rnp-5;rabn-5	http://www.ncbi.nlm.nih.gov/pubmed/25217583
Tissue	Detected in the L1 mRNA-tagging derived muscle dataset	28	139	995	30409	7.662102503801872E-14	2.2626188693726927E-10	4.814082700792964E-12	T28B8.1;act-4;Y82E9BR.3;rpl-1;atp-3;rpl-7;Y53G8AR.6;hil-7;cox-5A;pole-4;daf-41;Y54E5A.5;mlt-11;rpl-31;spcs-2;pcf-11;D1037.1;F53E10.6;fib-1;ostd-1;rpl-23;T28D9.1;H28G03.2;eef-1A.1;ubl-1;nlp-77;act-2;rps-13	http://www.ncbi.nlm.nih.gov/pubmed/12214599,http://www.ncbi.nlm.nih.gov/pubmed/17848203
Mutants	Down tdp-1 mutant	40	139	2271	30409	2.520821948658691E-13	7.443987214389114E-10	1.5508306696643988E-11	ubc-3;T28B8.1;rab-6.2;clec-266;Y22D7AL.10;dpy-7;rpl-1;mev-1;atp-3;set-16;lgg-2;Y38E10A.22;sec-16A.2;fubl-3;bra-2;unc-97;cox-5A;daf-41;mlt-11;dpy-23;tufm-1;snb-1;spcs-2;epn-1;C39E9.12;F55A11.1;cec-5;asb-2;inx-3;F47B7.2;myo-3;T28D9.1;ccf-1;R03D7.2;H28G03.2;rnp-5;nlp-77;ncs-2;act-2;pqn-70	http://www.ncbi.nlm.nih.gov/pubmed/22232551
Mutants	UP by mes-4 mutant (germline)	21	139	569	30409	1.7885830288443112E-12	5.2816856841772505E-9	1.077895037587194E-10	R06C1.4;ftt-2;unc-84;hil-3;sec-16A.2;fubl-3;unc-97;lsy-2;dpy-23;bet-2;W05H9.4;epn-1;vhl-1;utx-1;asb-2;T09B9.4;F47B7.2;K09E9.3;flwr-1;H28G03.2;sorf-1	http://www.ncbi.nlm.nih.gov/pubmed/24281426
DAF/Insulin/food	down by TGFbeta, adults	53	139	4153	30409	2.0256333288732866E-12	5.981695220162815E-9	1.1963390440325632E-10	ubc-3;mrps-28;Y22D7AL.10;ift-43;T04D3.5;rde-10;dyf-3;F35G12.7;pole-4;daf-41;Y57E12AL.6;Y54E5A.5;hat-1;F54A3.6;rpl-31;wrb-1;Y50D4A.4;T02E1.2;dcs-1;tufm-1;Y92H12BR.2;mxl-2;spcs-2;H20J04.6;D1037.1;C39E9.12;utx-1;F55A11.1;cec-5;inx-3;dnc-3;smr-1;K09E9.3;mcm-10;tost-1;fib-1;mrps-10;F53H1.3;Y6B3B.4;T28D9.1;R03D7.2;W02D7.6;seip-1;H28G03.2;rps-22;eor-2;taf-11.1;eef-1A.1;rnp-5;erh-1;rabn-5;csn-1;rps-13	http://www.ncbi.nlm.nih.gov/pubmed/17900898
Mutants	Down mex-3;skn-1 RNAi mutant 53min	27	139	1068	30409	2.7466889401276746E-12	8.110972440197022E-9	1.5903867529798085E-10	mrps-28;clec-266;ftt-2;set-16;his-18;T04D3.5;fubl-3;lsy-2;dpy-23;bet-2;snb-1;epn-1;C14B9.2;C39E9.12;utx-1;cec-5;F53E10.6;F47B7.2;flwr-1;ttb-1;F53H1.3;W02D7.6;H28G03.2;taf-11.1;eef-1A.1;dot-1.1;rnp-5	http://www.ncbi.nlm.nih.gov/pubmed/15772128
Mutants	Down pie-1; pal-1(RNAi) mutant 53 min after 4 cell stage	35	139	1889	30409	3.4836685334227648E-12	1.0287273179197424E-8	1.978321765230274E-10	ubc-3;Y59C2A.3;atp-3;set-16;rpl-7;unc-84;Y53G8AR.6;hil-3;T04D3.5;rde-10;unc-97;lsy-2;daf-41;hat-1;T02E1.2;tufm-1;bet-2;epn-1;T09B4.5;C39E9.12;utx-1;F55A11.1;asb-2;inx-3;F53E10.6;smr-1;T09B9.4;K09E9.3;flwr-1;ttb-1;F53H1.3;T28D9.1;H28G03.2;taf-11.1;rabn-5	http://www.ncbi.nlm.nih.gov/pubmed/15772128
Development/Dauer/Aging	Up in mixed sex (fog-2(oz40)) at 4hr embryos	39	139	2371	30409	4.537484603401317E-12	1.339919203384409E-8	2.5281494403479415E-10	ubc-3;Y59C2A.3;Y82E9BR.3;F58D5.5;mev-1;ftt-2;atp-3;lgg-2;Y53G8AR.6;sec-16A.2;fubl-3;hat-1;dpy-23;tufm-1;bet-2;snb-1;pcf-11;D1037.1;C39E9.12;utx-1;cec-5;asb-2;T09B9.4;F47B7.2;flwr-1;mcm-10;ttb-1;fib-1;Y6B3B.4;R03D7.2;H28G03.2;eor-2;taf-11.1;snt-2;eef-1A.1;dot-1.1;rnp-5;act-2;csn-1	https://pubmed.ncbi.nlm.nih.gov/27356611/
Development/Dauer/Aging	Up in OMA-1 immunopurification (IP) compared to lysate (data from Spike et al. 2014b).	39	139	2455	30409	1.2840482267125206E-11	3.791794413482073E-8	7.021841506448284E-10	Y59C2A.3;rab-6.2;act-4;mrps-28;clec-266;F58D5.5;lgg-2;hil-3;rde-10;fubl-3;bra-2;lsy-2;daf-19;wrb-1;Y50D4A.4;dcs-1;dpy-23;tufm-1;C09F9.2;bet-2;F35D2.3;let-504;C46C2.7;T09B4.5;R10E4.1;smr-1;K09E9.3;ttb-1;ostd-1;mrps-10;W02D7.6;sorf-1;eor-2;taf-11.1;rnp-5;ncs-2;Y47D3A.20;act-2;pqn-70	https://pubmed.ncbi.nlm.nih.gov/28576864/
Mutants	Down by jmjd-1.2 overexpression	34	139	1870	30409	1.3203935451928916E-11	3.899122138954609E-8	7.089312979917471E-10	ubc-3;act-4;mrps-28;Y22D7AL.10;R06C1.4;rpl-1;mev-1;ftt-2;atp-3;cox-5A;F35G12.7;pole-4;Y57E12AL.6;Y54E5A.5;rpl-31;wrb-1;dcs-1;Y92H12BR.2;mxl-2;cisd-3.2;sti-1;asb-2;F53E10.6;flwr-1;ttb-1;mrps-10;rpl-23;abtm-1;rnp-5;ubl-1;ncs-2;cox-6A;Y47D3A.20;rps-13	https://pubmed.ncbi.nlm.nih.gov/27133168/
Mutants	down by jmjd-1.2 expressed	34	139	1880	30409	1.521447884513429E-11	4.492835602968156E-8	8.022920719585993E-10	ubc-3;act-4;mrps-28;Y22D7AL.10;R06C1.4;rpl-1;mev-1;ftt-2;atp-3;cox-5A;F35G12.7;pole-4;Y57E12AL.6;Y54E5A.5;rpl-31;wrb-1;dcs-1;Y92H12BR.2;mxl-2;cisd-3.2;sti-1;asb-2;F53E10.6;flwr-1;ttb-1;mrps-10;rpl-23;abtm-1;rnp-5;ubl-1;ncs-2;cox-6A;Y47D3A.20;rps-13	http://www.ncbi.nlm.nih.gov/pubmed/27133168
Development/Dauer/Aging	Down Day 8 on glp-1(e2141ts) vs. Wildtype	41	139	2798	30409	3.6571316637026117E-11	1.0799509802913813E-7	1.894650842616458E-9	mrps-28;clec-266;Y22D7AL.10;nsun-5;hil-3;T04D3.5;hil-7;bra-2;F35G12.7;pole-4;daf-41;Y54E5A.5;hat-1;mlt-11;wrb-1;T02E1.2;tufm-1;Y92H12BR.2;F35D2.3;mxl-2;D1037.1;T09B4.5;C39E9.12;kal-1;utx-1;cec-5;inx-3;F53E10.6;smr-1;K09E9.3;mcm-10;ttb-1;tost-1;fib-1;mrps-10;T28D9.1;W02D7.6;rnp-5;erh-1;csn-1;pqn-70	http://www.ncbi.nlm.nih.gov/pubmed/20555324
Mutants	UP by lin-54;mes-4 mutant (germline)	16	139	336	30409	4.644475904293898E-11	1.371513734537988E-7	2.364678852651704E-9	R06C1.4;ftt-2;sec-16A.2;fubl-3;lsy-2;dpy-23;epn-1;vhl-1;utx-1;cec-5;asb-2;T09B9.4;F47B7.2;flwr-1;H28G03.2;sorf-1	http://www.ncbi.nlm.nih.gov/pubmed/24281426
TF Targets	fbf-1 associated	46	139	3622	30409	1.5601176487091657E-10	4.6070274166381663E-7	7.808521045149435E-9	ubc-3;rab-6.2;clec-266;set-16;lgg-2;nsun-5;T04D3.5;bra-2;unc-97;F35G12.7;pole-4;Y55B1AR.2;hat-1;F54A3.6;Y71H2AM.20;daf-19;wrb-1;Y50D4A.4;T02E1.2;dcs-1;dpy-23;Y92H12BR.2;snb-1;spcs-2;H20J04.6;epn-1;pcf-11;C14B9.2;T09B4.5;C39E9.12;vhl-1;F55A11.1;inx-3;F53E10.6;dnc-3;R10E4.1;smr-1;T09B9.4;mcm-10;ttb-1;ostd-1;F53H1.3;ccf-1;W02D7.6;erh-1;rabn-5	http://www.ncbi.nlm.nih.gov/pubmed/20142496
Mutants	Down pie-1 mutant 23 min after 4 cell stage	30	139	1609	30409	1.7980329486513566E-10	5.309591297367456E-7	8.84931882894576E-9	ubc-3;Y59C2A.3;mrps-28;ftt-2;unc-84;daf-41;hat-1;daf-19;bet-2;D1037.1;C14B9.2;T09B4.5;utx-1;cec-5;inx-3;smr-1;T09B9.4;F47B7.2;K09E9.3;mcm-10;ttb-1;fib-1;ostd-1;T28D9.1;ccf-1;H28G03.2;taf-11.1;dot-1.1;rnp-5;rabn-5	http://www.ncbi.nlm.nih.gov/pubmed/15772128
Epigenetics	Up in isolated germ nuclei	55	139	5035	30409	2.636503003689295E-10	7.785593369894488E-7	1.2763267819499161E-8	Y59C2A.3;mrps-28;clec-266;metl-2;set-16;unc-84;nsun-5;his-18;Y38E10A.22;ift-43;hil-3;sec-16A.2;bra-2;pole-4;daf-41;Y55B1AR.2;Y54E5A.5;hat-1;F54A3.6;Y71H2AM.20;daf-19;mlt-11;dcs-1;tufm-1;C09F9.2;bet-2;W05H9.4;F35D2.3;let-504;tag-266;H20J04.6;pcf-11;D1037.1;T09B4.5;C39E9.12;utx-1;cec-5;sti-1;inx-3;smr-1;T09B9.4;K09E9.3;ttb-1;tost-1;fib-1;T28D9.1;seip-1;H28G03.2;eor-2;taf-11.1;rnp-5;erh-1;rabn-5;csn…	https://pubmed.ncbi.nlm.nih.gov/31208332/
Chemicals/stress	Down treated by Quercetin 100um	24	139	1027	30409	2.983716098777539E-10	8.810913639690072E-7	1.4211151031758183E-8	T28B8.1;rab-6.2;clec-266;dpy-7;hil-7;unc-97;lsy-2;T02E9.5;daf-19;mlt-11;dpy-23;bet-2;F35D2.3;epn-1;C14B9.2;T09B4.5;kal-1;utx-1;inx-3;mec-6;R10E4.1;sorf-1;eor-2;taf-11.1	http://www.ncbi.nlm.nih.gov/pubmed/22493606
Other	Depleted for antisense 22G-RNAs	49	139	4149	30409	3.435345711254698E-10	1.0144575885335123E-6	1.6102501405293845E-8	ubc-3;Y59C2A.3;rab-6.2;Y22D7AL.10;R06C1.4;rpl-1;mev-1;set-16;lgg-2;Y53G8AR.6;hil-3;sec-16A.2;bra-2;dyf-3;pole-4;ubc-19;daf-41;Y55B1AR.2;Y54E5A.5;hat-1;T02E1.2;dcs-1;tufm-1;bet-2;W05H9.4;Y92H12BR.2;snb-1;spcs-2;H20J04.6;pcf-11;D1037.1;C39E9.12;cec-5;asb-2;K09E9.3;fib-1;F53H1.3;T28D9.1;C39F7.5;ccf-1;R03D7.2;rps-22;abtm-1;dot-1.1;nlp-77;rabn-5;act-2;csn-1;pqn-70	http://www.ncbi.nlm.nih.gov/pubmed/19800275
Development/Dauer/Aging	Down Embryo vs. Young	26	139	1274	30409	7.080093573346158E-10	2.0907516322091204E-6	3.2667994253267506E-8	tub-2;clec-266;ftt-2;T04D3.5;hil-7;dyf-3;T02E9.5;F54A3.6;mlt-11;tufm-1;F35D2.3;T09B4.5;C39E9.12;utx-1;cec-5;inx-3;K09E9.3;ttb-1;tost-1;fib-1;ostd-1;F53H1.3;T28D9.1;C39F7.5;H28G03.2;pqn-70	http://www.ncbi.nlm.nih.gov/pubmed/17472752
Mutants	genes with differential H3K4me3 level in F1 set-9 set-26	40	139	3009	30409	1.2209652675501617E-9	3.6055104350756276E-6	5.546939130885581E-8	T28B8.1;tub-2;R06C1.4;F58D5.5;mev-1;set-16;ift-43;bra-2;unc-97;cox-5A;pole-4;daf-41;Y57E12AL.6;Y54E5A.5;hat-1;F54A3.6;dcs-1;W05H9.4;Y92H12BR.2;snb-1;mxl-2;C46C2.7;pcf-11;C39E9.12;vhl-1;unc-75;F55A11.1;sti-1;asb-2;F53E10.6;mec-6;smr-1;flwr-1;tost-1;R03D7.2;H28G03.2;eor-2;taf-11.1;rnp-5;csn-1	https://pubmed.ncbi.nlm.nih.gov/29714684/
Other	Enriched of Antisense 22G-RNAs in the fem-1 Oocyte Library	36	139	2525	30409	1.967310155872977E-9	5.809466890292901E-6	8.80222256104985E-8	ubc-3;tub-2;mrps-28;Y22D7AL.10;R06C1.4;set-16;lgg-2;Y53G8AR.6;hil-3;sec-16A.2;fubl-3;bra-2;ubc-19;Y55B1AR.2;hat-1;dpy-23;bet-2;W05H9.4;H20J04.6;epn-1;pcf-11;D1037.1;C39E9.12;kal-1;utx-1;cec-5;asb-2;K09E9.3;ccf-1;R03D7.2;H28G03.2;taf-11.1;dot-1.1;rnp-5;nlp-77;act-2	http://www.ncbi.nlm.nih.gov/pubmed/19800275
TF Targets	oma-1 associated mRNAs	23	139	1094	30409	5.456485771814403E-9	1.6113002484167934E-5	2.404925743905662E-7	rab-6.2;clec-266;rde-10;fubl-3;bra-2;lsy-2;daf-19;wrb-1;Y50D4A.4;dcs-1;dpy-23;bet-2;F35D2.3;T09B4.5;R10E4.1;smr-1;K09E9.3;ostd-1;mrps-10;W02D7.6;sorf-1;eor-2;pqn-70	http://www.ncbi.nlm.nih.gov/pubmed/25261697
Chemicals/stress	Down by Quercetin 200um	23	139	1098	30409	5.8284106886553465E-9	1.7211296763599238E-5	2.5310730534704765E-7	T28B8.1;rab-6.2;clec-266;dpy-7;hil-7;lsy-2;T02E9.5;daf-19;mlt-11;dpy-23;bet-2;F35D2.3;epn-1;C14B9.2;T09B4.5;kal-1;utx-1;inx-3;mec-6;R10E4.1;sorf-1;eor-2;taf-11.1	http://www.ncbi.nlm.nih.gov/pubmed/22493606
Mutants	Down pie-1 mutant 122 min after 4 cell stage	17	139	563	30409	7.171215839600053E-9	2.1176600374338957E-5	3.0690725180201385E-7	rab-6.2;ftt-2;rpl-7;unc-97;Y71H2AM.20;F35D2.3;mxl-2;C14B9.2;kal-1;K09E9.3;mcm-10;T28D9.1;ccf-1;H28G03.2;eor-2;taf-11.1;rnp-5	http://www.ncbi.nlm.nih.gov/pubmed/15772128
Other	worm Yeast orthologs	27	139	1572	30409	1.082450473229195E-8	3.196476247445813E-5	4.566394639208304E-7	act-4;Y22D7AL.10;rpl-1;mev-1;ftt-2;atp-3;rpl-7;nsun-5;cox-5A;Y54E5A.5;hat-1;Y71H2AM.20;daf-19;rpl-31;dcs-1;tufm-1;bet-2;epn-1;utx-1;sti-1;ttb-1;fib-1;rpl-23;ccf-1;rps-22;rps-6;rps-13	http://www.ncbi.nlm.nih.gov/pubmed/14730301
TF Targets	LSY-2 EM targets (Araya)	16	139	508	30409	1.3150963810594082E-8	3.883479613268433E-5	5.469689596152722E-7	mrps-28;Y22D7AL.10;Y82E9BR.3;R06C1.4;rpl-1;rpl-7;cox-5A;Y71H2AM.20;rpl-31;C14B9.2;F55A11.1;snt-2;eef-1A.1;abtm-1;ubl-1;rps-13	http://www.ncbi.nlm.nih.gov/pubmed/25164749
Development/Dauer/Aging	down by aging on day 10	36	139	2747	30409	1.7219228961772212E-8	5.0848383124113345E-5	7.06227543390463E-7	act-4;Y22D7AL.10;dpy-7;Y82E9BR.3;mev-1;atp-3;set-16;T04D3.5;unc-97;cox-5A;lsy-2;T02E9.5;daf-41;daf-19;T02E1.2;tufm-1;C09F9.2;W05H9.4;F35D2.3;cisd-3.2;C39E9.12;sti-1;asb-2;inx-3;flwr-1;mcm-10;ttb-1;tost-1;ostd-1;ccf-1;R03D7.2;rnp-5;nlp-77;erh-1;act-2;csn-1	http://www.ncbi.nlm.nih.gov/pubmed/26623667
TF Targets	oma-1 RNP-associated proteins	12	139	247	30409	2.0347884578924293E-8	6.0087303161563435E-5	8.231137419392252E-7	act-4;rpl-7;rpl-31;snb-1;asb-2;fib-1;rpl-23;ccf-1;rps-22;rps-6;cox-6A;pqn-70	http://www.ncbi.nlm.nih.gov/pubmed/25261697
Tissue	Enriched in muscle	17	139	617	30409	2.570095510435688E-8	7.589492042316587E-5	1.0080888691418353E-6	T28B8.1;act-4;Y22D7AL.10;rpl-1;mev-1;unc-97;Y57E12AL.6;Y71H2AM.20;rpl-31;sti-1;smr-1;myo-3;mrps-10;T28D9.1;ccf-1;ubl-1;rps-13	http://www.ncbi.nlm.nih.gov/pubmed/22102824
TF Targets	dcr-1 targets (Rybak-Wolf)	25	139	1412	30409	2.5936217431201396E-8	7.658965007433773E-5	1.0080888691418353E-6	act-4;Y82E9BR.3;rpl-1;F58D5.5;ftt-2;atp-3;set-16;rpl-7;hil-3;unc-97;cox-5A;Y54E5A.5;epn-1;T09B4.5;smr-1;fib-1;rpl-23;ccf-1;seip-1;rps-22;eef-1A.1;ubl-1;rps-6;nlp-77;rps-13	http://www.ncbi.nlm.nih.gov/pubmed/25416952
TF Targets	egl-5 L3 targets	19	139	795	30409	2.5944718609813573E-8	7.661475405477948E-5	1.0080888691418353E-6	act-4;rpl-1;sec-16A.2;unc-97;lsy-2;daf-19;tag-266;spcs-2;pcf-11;C39E9.12;cec-5;asb-2;fib-1;seip-1;snt-2;ubl-1;ncs-2;rps-13;pqn-70	http://www.ncbi.nlm.nih.gov/pubmed/21177963
Mutants	UP by glh-1 mutant (Knutson)	17	139	624	30409	3.003245745215171E-8	8.8685846856204E-5	1.151764244885766E-6	T28B8.1;tub-2;sec-16A.2;fubl-3;lsy-2;daf-19;W05H9.4;epn-1;C14B9.2;utx-1;asb-2;R10E4.1;F47B7.2;flwr-1;C39F7.5;snt-2;ncs-2	https://www.ncbi.nlm.nih.gov/pubmed/28258184
Tissue	Muscle Key 0h and 24h in bwm	18	139	714	30409	3.16732478195352E-8	9.353110081108745E-5	1.1991166770652236E-6	ubc-3;rab-6.2;act-4;atp-3;hil-3;unc-97;lsy-2;daf-41;rpl-31;dpy-23;snb-1;mec-6;myo-3;ostd-1;rpl-23;eef-1A.1;cox-6A;act-2	http://www.ncbi.nlm.nih.gov/pubmed/17848203
Mutants	Down pie-1; pal-1(RNAi) mutant 0 min after 4 cell stage	18	139	715	30409	3.23201521500311E-8	9.544140929904183E-5	1.2011877555248347E-6	rab-6.2;ftt-2;nsun-5;fubl-3;daf-41;wrb-1;tufm-1;spcs-2;epn-1;utx-1;asb-2;inx-3;flwr-1;ttb-1;ostd-1;F53H1.3;ccf-1;rps-6	http://www.ncbi.nlm.nih.gov/pubmed/15772128
TF Targets	LIN-39 L3 Targets	19	139	807	30409	3.254149015983298E-8	9.609502044198679E-5	1.2011877555248347E-6	ubc-3;act-4;sec-16A.2;unc-97;lsy-2;T02E9.5;Y55B1AR.2;wrb-1;Y50D4A.4;T02E1.2;cec-5;flwr-1;myo-3;fib-1;snt-2;ubl-1;rps-6;ncs-2;pqn-70	http://www.ncbi.nlm.nih.gov/pubmed/21177963
TF Targets	enriched by ain-2 IP	29	139	1928	30409	4.354093322785456E-8	1.285763758218545E-4	1.5638944741772612E-6	T28B8.1;rab-6.2;lgg-2;unc-84;hil-3;T04D3.5;hil-7;unc-97;lsy-2;F54A3.6;daf-19;Y50D4A.4;dpy-23;bet-2;F35D2.3;pcf-11;T09B4.5;kal-1;utx-1;sti-1;R10E4.1;flwr-1;myo-3;ttb-1;F53H1.3;C39F7.5;seip-1;ncs-2;erh-1	http://www.ncbi.nlm.nih.gov/pubmed/19675127
Mutants	down by jmjd-3.1 expressed	42	139	3718	30409	4.395639734395959E-8	1.2980324135671267E-4	1.5638944741772612E-6	ubc-3;act-4;mrps-28;Y22D7AL.10;R06C1.4;rpl-1;mev-1;rpl-7;T04D3.5;bra-2;cox-5A;F35G12.7;pole-4;ubc-19;Y57E12AL.6;Y54E5A.5;F54A3.6;Y71H2AM.20;rpl-31;C16C4.18;T02E1.2;dcs-1;Y92H12BR.2;mxl-2;cisd-3.2;C39E9.12;cec-5;sti-1;inx-3;F53E10.6;dnc-3;smr-1;flwr-1;ttb-1;tost-1;fib-1;mrps-10;rpl-23;H28G03.2;rnp-5;ubl-1;pqn-70	http://www.ncbi.nlm.nih.gov/pubmed/27133168
Mutants	Down by jmjd-3.1 overexpression	42	139	3718	30409	4.395639734395959E-8	1.2980324135671267E-4	1.5638944741772612E-6	ubc-3;act-4;mrps-28;Y22D7AL.10;R06C1.4;rpl-1;mev-1;rpl-7;T04D3.5;bra-2;cox-5A;F35G12.7;pole-4;ubc-19;Y57E12AL.6;Y54E5A.5;F54A3.6;Y71H2AM.20;rpl-31;C16C4.18;T02E1.2;dcs-1;Y92H12BR.2;mxl-2;cisd-3.2;C39E9.12;cec-5;sti-1;inx-3;F53E10.6;dnc-3;smr-1;flwr-1;ttb-1;tost-1;fib-1;mrps-10;rpl-23;H28G03.2;rnp-5;ubl-1;pqn-70	https://pubmed.ncbi.nlm.nih.gov/27133168/
Mutants	Down mex-3;skn-1 RNAi mutant 101min	19	139	825	30409	4.536468168901072E-8	1.3396190502764868E-4	1.5947845836624842E-6	ubc-3;T28B8.1;Y59C2A.3;rab-6.2;clec-266;R06C1.4;ftt-2;hil-3;T04D3.5;lsy-2;wrb-1;snb-1;epn-1;C39E9.12;F53E10.6;K09E9.3;flwr-1;rnp-5;act-2	http://www.ncbi.nlm.nih.gov/pubmed/15772128
Development/Dauer/Aging	down by aging on day 5	33	139	2451	30409	4.7194470868636605E-8	1.3936527247508388E-4	1.63959144088334E-6	mrps-28;Y22D7AL.10;Y82E9BR.3;mev-1;T04D3.5;cox-5A;F35G12.7;pole-4;daf-41;Y57E12AL.6;F54A3.6;Y71H2AM.20;rpl-31;T02E1.2;dcs-1;spcs-2;cisd-3.2;F55A11.1;dnc-3;mcm-10;fib-1;ostd-1;mrps-10;rpl-23;rps-22;taf-11.1;ubl-1;rps-6;cox-6A;erh-1;act-2;csn-1;rps-13	http://www.ncbi.nlm.nih.gov/pubmed/26623667
Tissue	Muscle Key 24h in bwm	17	139	650	30409	5.261780541004562E-8	1.5538037937586473E-4	1.8067485973937759E-6	ubc-3;rab-6.2;act-4;atp-3;unc-97;lsy-2;daf-41;rpl-31;dpy-23;snb-1;mec-6;myo-3;ostd-1;rpl-23;eef-1A.1;cox-6A;act-2	http://www.ncbi.nlm.nih.gov/pubmed/17848203
Other	SL2-Enriched	18	139	751	30409	6.546959506645806E-8	1.9333171423125065E-4	2.222203611853456E-6	atp-3;Y53G8AR.6;ift-43;sec-16A.2;hat-1;F54A3.6;dcs-1;snb-1;H20J04.6;C39E9.12;cec-5;fib-1;rpl-23;ccf-1;H28G03.2;rnp-5;ubl-1;erh-1	http://www.ncbi.nlm.nih.gov/pubmed/12075352
TF Targets	Bound by DREAM (DP, Retinoblastoma [Rb]-like, E2F, and MuvB) complex (Embryo)	14	139	421	30409	7.680175644322577E-8	2.2679558677684569E-4	2.57722257700961E-6	lsy-2;F35G12.7;spcs-2;C39E9.12;F53E10.6;mec-6;smr-1;mcm-10;ttb-1;tost-1;fib-1;dot-1.1;ubl-1;act-2	http://www.ncbi.nlm.nih.gov/pubmed/25737279
Development/Dauer/Aging	Up in OMA-1 immunopurification (IP)	31	139	2244	30409	8.165719972663707E-8	2.4113371079275927E-4	2.7093675369972947E-6	rab-6.2;act-4;F58D5.5;lgg-2;hil-3;rde-10;fubl-3;bra-2;lsy-2;daf-19;wrb-1;Y50D4A.4;dcs-1;dpy-23;bet-2;let-504;C46C2.7;T09B4.5;R10E4.1;smr-1;K09E9.3;ttb-1;ostd-1;mrps-10;W02D7.6;eor-2;taf-11.1;rnp-5;ncs-2;act-2;pqn-70	https://pubmed.ncbi.nlm.nih.gov/28576864/
DAF/Insulin/food	Fasting-Induced	26	139	1634	30409	9.751052529478809E-8	2.879485811955092E-4	3.1994286799501022E-6	T28B8.1;rab-6.2;clec-266;unc-84;hil-3;sec-16A.2;fubl-3;unc-97;lsy-2;ubc-19;T02E9.5;Y54E5A.5;dpy-23;bet-2;epn-1;C14B9.2;T09B4.5;utx-1;cec-5;inx-3;R10E4.1;F47B7.2;flwr-1;myo-3;taf-11.1;ncs-2	http://www.ncbi.nlm.nih.gov/pubmed/23352664
Mutants	UP by lin-28 RNAi	19	139	871	30409	1.019779594120728E-7	3.01140914143851E-4	3.3092408147675936E-6	clec-266;Y22D7AL.10;F58D5.5;set-16;nsun-5;sec-16A.2;mlt-11;tufm-1;C09F9.2;tag-266;epn-1;T09B4.5;kal-1;inx-3;mcm-10;T28D9.1;R03D7.2;abtm-1;csn-1	https://www.ncbi.nlm.nih.gov/pubmed/27730721
Mutants	Down nob-1 RNAi in mex-3 mutant Strain	13	139	363	30409	1.196850635822279E-7	3.5342999275831896E-4	3.841630356068684E-6	T28B8.1;rpl-1;cox-5A;pole-4;daf-41;Y54E5A.5;rpl-31;Y92H12BR.2;rpl-23;T28D9.1;R03D7.2;rps-22;rps-13	http://www.ncbi.nlm.nih.gov/pubmed/18277379
Mutants	down by glp-1 mutant (Boyd)	29	139	2030	30409	1.2740451270532844E-7	3.762255260188349E-4	4.0454357636433856E-6	nsun-5;hil-3;T04D3.5;hil-7;rde-10;bra-2;pole-4;daf-41;mlt-11;T02E1.2;dcs-1;bet-2;Y92H12BR.2;F35D2.3;mxl-2;D1037.1;T09B4.5;C39E9.12;utx-1;cec-5;inx-3;K09E9.3;mcm-10;ttb-1;tost-1;fib-1;T28D9.1;W02D7.6;rnp-5	http://www.ncbi.nlm.nih.gov/pubmed/19879883
Tissue	1.5X enriched PVD OLL cell-specific	30	139	2167	30409	1.3775881890117697E-7	4.068017922151756E-4	4.327678640586975E-6	Y59C2A.3;tub-2;F58D5.5;ftt-2;lgg-2;ift-43;hil-3;hil-7;lsy-2;T02E9.5;Y55B1AR.2;daf-19;rpl-31;dpy-23;C09F9.2;bet-2;snb-1;C14B9.2;utx-1;F55A11.1;R10E4.1;F47B7.2;K09E9.3;flwr-1;myo-3;ccf-1;H28G03.2;eor-2;rnp-5;ncs-2	http://www.ncbi.nlm.nih.gov/pubmed/20537990
Other	O-GlcNAc peaks affy tags	18	139	800	30409	1.6057635182943951E-7	4.741819669523349E-4	4.991389125814052E-6	ubc-3;T28B8.1;tub-2;act-4;Y22D7AL.10;F58D5.5;ftt-2;set-16;lgg-2;ift-43;hil-7;Y55B1AR.2;dpy-23;bet-2;epn-1;pcf-11;C39F7.5;pqn-70	http://www.ncbi.nlm.nih.gov/pubmed/20368426
Other	SUMO Candidates	11	139	246	30409	2.1378211591104658E-7	6.312985882853206E-4	6.576026961305422E-6	rpl-1;ftt-2;rpl-7;Y71H2AM.20;sti-1;asb-2;inx-3;F53E10.6;myo-3;eef-1A.1;rps-6	http://www.ncbi.nlm.nih.gov/pubmed/19922876
Microbes	Down Bacillus strain 67	12	139	312	30409	2.1678440921846742E-7	6.401643604221343E-4	6.599632581671487E-6	Y22D7AL.10;rpl-7;pole-4;daf-41;D1037.1;smr-1;fib-1;rpl-23;rps-22;ubl-1;rps-6;rps-13	http://www.ncbi.nlm.nih.gov/pubmed/23028509
Mutants	Down in F1 morc-1	13	139	395	30409	2.9584074830394014E-7	8.736177297415352E-4	8.914466630015665E-6	Y59C2A.3;set-16;unc-84;hil-7;dyf-3;T02E9.5;Y55B1AR.2;daf-19;bet-2;T09B4.5;C39E9.12;F53H1.3;snt-2	https://pubmed.ncbi.nlm.nih.gov/28535375/
Development/Dauer/Aging	Down in mixed sex (fog-2(oz40)) at 4hr embryos	31	139	2423	30409	4.266383159238675E-7	0.00125986	1.27258883527594E-5	act-4;mrps-28;Y22D7AL.10;dpy-7;R06C1.4;nsun-5;his-18;ift-43;hil-7;unc-97;F35G12.7;daf-41;Y57E12AL.6;mlt-11;C16C4.18;Y92H12BR.2;F35D2.3;spcs-2;C46C2.7;C14B9.2;vhl-1;unc-75;kal-1;F53E10.6;dnc-3;mec-6;mrps-10;C39F7.5;erh-1;hst-3.2;rps-13	https://pubmed.ncbi.nlm.nih.gov/27356611/
Mutants	Down mex-3;skn-1 RNAi mutant 122min	20	139	1076	30409	4.884618768653013E-7	0.00144243	1.4424279223832347E-5	T28B8.1;Y22D7AL.10;dpy-7;set-16;unc-84;nsun-5;hil-3;lsy-2;mxl-2;epn-1;C39E9.12;cec-5;F53E10.6;T09B9.4;fib-1;ostd-1;ccf-1;H28G03.2;dot-1.1;rnp-5	http://www.ncbi.nlm.nih.gov/pubmed/15772128
Mutants	down in antisense 22G-RNAs by rde-8(ne3361) mutant	28	139	2040	30409	5.029197084751212E-7	0.00148512	1.4704177219079535E-5	tub-2;rab-6.2;rab-6.2;R06C1.4;R06C1.4;mev-1;Y53G8AR.6;hil-3;sec-16A.2;sec-16A.2;fubl-3;C16C4.18;T02E1.2;bet-2;W05H9.4;vhl-1;kal-1;asb-2;smr-1;T09B9.4;K09E9.3;ttb-1;ttb-1;F53H1.3;R03D7.2;H28G03.2;H28G03.2;pqn-70	http://www.ncbi.nlm.nih.gov/pubmed/25635455
Mutants	UP by pgl-1 mutant (Knutson)	34	139	2869	30409	5.291221304177356E-7	0.0015625	1.531860442278013E-5	T28B8.1;Y59C2A.3;tub-2;act-4;F58D5.5;ftt-2;unc-84;his-18;sec-16A.2;fubl-3;unc-97;lsy-2;daf-19;dpy-23;C09F9.2;bet-2;W05H9.4;epn-1;C14B9.2;unc-75;utx-1;asb-2;mec-6;R10E4.1;T09B9.4;F47B7.2;K09E9.3;flwr-1;myo-3;C39F7.5;H28G03.2;sorf-1;nlp-77;ncs-2	https://www.ncbi.nlm.nih.gov/pubmed/28258184
Other	O-GlcNAc peaks	18	139	875	30409	5.60066255108808E-7	0.00165388	1.6057045158604953E-5	ubc-3;T28B8.1;act-4;Y22D7AL.10;F58D5.5;ftt-2;lgg-2;ift-43;hil-7;Y55B1AR.2;dpy-23;bet-2;epn-1;C46C2.7;pcf-11;C39F7.5;seip-1;pqn-70	http://www.ncbi.nlm.nih.gov/pubmed/20368426
TF Targets	cebp-1 targets	10	139	211	30409	5.909325180055664E-7	0.00174502	1.677907428529267E-5	act-4;ftt-2;sec-16A.2;lsy-2;ubc-19;dpy-23;tufm-1;mxl-2;utx-1;C39F7.5	https://www.ncbi.nlm.nih.gov/pubmed/27927209
Mutants	Down in F1 hrde-1	8	139	106	30409	5.986814191644769E-7	0.00176791	1.6837202198025716E-5	Y59C2A.3;clec-266;dpy-7;hil-7;dyf-3;T02E9.5;R10E4.1;snt-2	https://pubmed.ncbi.nlm.nih.gov/28535375/
Mutants	down in antisense 22G-RNAs by gfp::rde-8(D76N) (function loss)	22	139	1321	30409	6.395694362973688E-7	0.00188865	1.781743910741632E-5	tub-2;rab-6.2;R06C1.4;mev-1;metl-2;Y53G8AR.6;ift-43;hil-3;sec-16A.2;fubl-3;ubc-19;hat-1;bet-2;W05H9.4;vhl-1;kal-1;cec-5;asb-2;T09B9.4;K09E9.3;F53H1.3;R03D7.2	http://www.ncbi.nlm.nih.gov/pubmed/25635455
Tissue	Muscle Depleted 24H	24	139	1562	30409	6.646284375011681E-7	0.00196265	1.8342502578887376E-5	clec-266;dpy-7;his-18;ift-43;hil-3;hil-7;bra-2;T02E9.5;mlt-11;bet-2;F35D2.3;epn-1;C14B9.2;T09B4.5;kal-1;utx-1;cec-5;inx-3;F47B7.2;tost-1;eor-2;rnp-5;nlp-77;pqn-70	http://www.ncbi.nlm.nih.gov/pubmed/17848203
Mutants	Down pie-1; pal-1(RNAi) mutant 23 min after 4 cell stage	21	139	1212	30409	6.848326389041902E-7	0.00202231	1.871868088120035E-5	Y59C2A.3;mrps-28;set-16;unc-84;Y53G8AR.6;hil-3;daf-41;Y54E5A.5;hat-1;tufm-1;F35D2.3;mxl-2;D1037.1;C14B9.2;F53E10.6;T09B9.4;K09E9.3;flwr-1;ttb-1;F53H1.3;dot-1.1	http://www.ncbi.nlm.nih.gov/pubmed/15772128
Mutants	Up in lin-61	13	139	428	30409	6.909367477314048E-7	0.00204034	1.871868088120035E-5	Y59C2A.3;tub-2;clec-266;Y82E9BR.3;set-16;his-18;hil-3;T04D3.5;mlt-11;C09F9.2;T09B4.5;kal-1;F53E10.6	https://pubmed.ncbi.nlm.nih.gov/28294943/
Mutants	UP by Notch pathway	8	139	109	30409	7.237120768062498E-7	0.00213712	1.942837966189869E-5	sec-16A.2;fubl-3;lsy-2;dpy-23;epn-1;utx-1;asb-2;flwr-1	https://www.ncbi.nlm.nih.gov/pubmed/27602485
Tissue	down in germline-ablated animals	24	139	1580	30409	8.093310921669441E-7	0.00238995	2.1531123560080954E-5	mrps-28;Y22D7AL.10;set-16;bra-2;daf-41;Y54E5A.5;rpl-31;wrb-1;T02E1.2;Y92H12BR.2;C46C2.7;pcf-11;C39E9.12;cec-5;smr-1;mcm-10;ttb-1;fib-1;mrps-10;F53H1.3;eef-1A.1;rnp-5;ubl-1;rps-6	http://www.ncbi.nlm.nih.gov/pubmed/25093668
Tissue	Muscle Key 0h in bwm	15	139	610	30409	8.659503662825294E-7	0.00255715	2.2722165526700328E-5	ubc-3;act-4;atp-3;hil-3;unc-97;lsy-2;daf-41;rpl-31;snb-1;mec-6;myo-3;rpl-23;eef-1A.1;cox-6A;act-2	http://www.ncbi.nlm.nih.gov/pubmed/17848203
Mutants	Down elt-3 RNAi	10	139	221	30409	8.694902487359082E-7	0.0025676	2.2722165526700328E-5	Y59C2A.3;rpl-1;rpl-31;C09F9.2;mxl-2;R03D7.2;rps-22;dot-1.1;Y47D3A.20;rps-13	http://www.ncbi.nlm.nih.gov/pubmed/18277379
Development/Dauer/Aging	Down Embryo vs. Old	19	139	1020	30409	1.0127525673191231E-6	0.00299066	2.6233845011345355E-5	clec-266;nsun-5;T04D3.5;hil-7;T02E9.5;mlt-11;tufm-1;F35D2.3;tag-266;T09B4.5;C39E9.12;cec-5;inx-3;myo-3;ttb-1;tost-1;ostd-1;T28D9.1;pqn-70	http://www.ncbi.nlm.nih.gov/pubmed/17472752
DAF/Insulin/food	down by Starvation, N2 (Baugh)	18	139	918	30409	1.080534542153689E-6	0.00319082	2.774624785199864E-5	mrps-28;Y22D7AL.10;R06C1.4;nsun-5;daf-41;Y57E12AL.6;tufm-1;spcs-2;C14B9.2;C39E9.12;sti-1;F53E10.6;F47B7.2;tost-1;fib-1;ostd-1;mrps-10;rnp-5	https://www.ncbi.nlm.nih.gov/geo/query/acc.cgi?acc=GSE99201
Mutants	down by lin-35 mutant (Latorre)	13	139	449	30409	1.1401180277258752E-6	0.00336677	2.902386668857336E-5	act-4;mrps-28;Y22D7AL.10;Y82E9BR.3;rpl-1;tufm-1;asb-2;inx-3;fib-1;H28G03.2;rps-22;eef-1A.1;nlp-77	http://www.ncbi.nlm.nih.gov/pubmed/25737279
Other	Cluster 7, decreasing expression postembryonic	35	139	3140	30409	1.3583960970989164E-6	0.00401134	3.428498867293248E-5	ubc-3;Y59C2A.3;tub-2;ftt-2;metl-2;set-16;unc-84;ift-43;rde-10;lsy-2;Y54E5A.5;dpy-23;bet-2;snb-1;F35D2.3;mxl-2;tag-266;H20J04.6;pcf-11;utx-1;asb-2;mec-6;R10E4.1;K09E9.3;flwr-1;C39F7.5;W02D7.6;seip-1;H28G03.2;eor-2;taf-11.1;snt-2;dot-1.1;ncs-2;pqn-70	http://www.ncbi.nlm.nih.gov/pubmed/24036951
Mutants	Down pie-1 mutant 143 min after 4 cell stage	19	139	1044	30409	1.408320014878715E-6	0.00415877	3.524380511810886E-5	ubc-3;Y82E9BR.3;ftt-2;set-16;lgg-2;unc-84;hil-3;unc-97;F54A3.6;Y71H2AM.20;daf-19;D1037.1;T09B4.5;utx-1;ostd-1;T28D9.1;taf-11.1;eef-1A.1;erh-1	http://www.ncbi.nlm.nih.gov/pubmed/15772128
Mutants	UP kgb-1 mutant vs. wt by Fed	12	139	378	30409	1.4306153766117191E-6	0.00422461	3.550090090028913E-5	lgg-2;his-18;bra-2;Y54E5A.5;rpl-31;cec-5;ttb-1;rpl-23;W02D7.6;sorf-1;cox-6A;erh-1	http://www.ncbi.nlm.nih.gov/pubmed/23352664
Tissue	Muscle depleted genes	30	139	2447	30409	1.6808272470255252E-6	0.00496348	4.136235717055314E-5	T28B8.1;rab-6.2;clec-266;dpy-7;his-18;ift-43;hil-3;hil-7;bra-2;T02E9.5;mlt-11;dpy-23;bet-2;F35D2.3;epn-1;C14B9.2;T09B4.5;kal-1;utx-1;cec-5;inx-3;F47B7.2;flwr-1;tost-1;ostd-1;T28D9.1;eor-2;rnp-5;nlp-77;pqn-70	http://www.ncbi.nlm.nih.gov/pubmed/17848203
Mutants	Down pie-1 mutant 186 min after 4 cell stage	12	139	389	30409	1.8875752617728615E-6	0.00557401	4.606619626458893E-5	ftt-2;unc-97;daf-41;F35D2.3;mxl-2;spcs-2;mcm-10;ttb-1;rpl-23;T28D9.1;taf-11.1;nlp-77	http://www.ncbi.nlm.nih.gov/pubmed/15772128
Mutants	down by sig-7 RNAi	22	139	1417	30409	1.9543770951743743E-6	0.00577128	4.7305537393851866E-5	Y59C2A.3;tub-2;rab-6.2;act-4;clec-266;dpy-7;R06C1.4;F58D5.5;set-16;lgg-2;sec-16A.2;ubc-19;T02E9.5;C09F9.2;F35D2.3;epn-1;pcf-11;C14B9.2;T09B4.5;unc-75;myo-3;nlp-77	https://www.ncbi.nlm.nih.gov/pubmed/27541139
Microbes	Down Myzocytiopsis humicola in JU2519 24h after exposure	35	139	3206	30409	2.1687042113655483E-6	0.00640418	5.206653281432898E-5	R06C1.4;rpl-7;nsun-5;rde-10;bra-2;dyf-3;F35G12.7;pole-4;daf-41;Y57E12AL.6;hat-1;Y71H2AM.20;rpl-31;wrb-1;T02E1.2;dcs-1;tufm-1;let-504;mxl-2;spcs-2;cisd-3.2;D1037.1;F55A11.1;cec-5;dnc-3;tost-1;ostd-1;mrps-10;rpl-23;R03D7.2;seip-1;rps-22;eef-1A.1;erh-1;pqn-70	https://www.sciencedirect.com/science/article/pii/S0960982218300319#app2
Mutants	down by jmjd-1.2 neuron expressed	29	139	2344	30409	2.2630529512465286E-6	0.0066828	5.3893511008314514E-5	ubc-3;mrps-28;Y22D7AL.10;T04D3.5;bra-2;cox-5A;F35G12.7;pole-4;Y57E12AL.6;Y54E5A.5;F54A3.6;Y71H2AM.20;rpl-31;wrb-1;dcs-1;Y92H12BR.2;mxl-2;cisd-3.2;sti-1;F53E10.6;smr-1;ttb-1;tost-1;fib-1;mrps-10;rpl-23;seip-1;rnp-5;ubl-1	http://www.ncbi.nlm.nih.gov/pubmed/27133168
Microbes	Common between C. elegans and P. pacificus to X. Nematophila	26	139	1944	30409	2.3964862887431745E-6	0.00707682	5.661459208526875E-5	rab-6.2;Y22D7AL.10;Y82E9BR.3;ftt-2;atp-3;rpl-7;nsun-5;bra-2;pole-4;daf-41;Y71H2AM.20;tufm-1;F35D2.3;spcs-2;sti-1;asb-2;smr-1;flwr-1;fib-1;ostd-1;F53H1.3;rpl-23;rps-22;rnp-5;rps-6;pqn-70	http://www.ncbi.nlm.nih.gov/pubmed/23028509
TF Targets	BLMP-1 L1 targets	36	139	3374	30409	2.4338218374990026E-6	0.00718708	5.7040284810591706E-5	rab-6.2;dpy-7;rpl-1;Y53G8AR.6;sec-16A.2;hil-7;bra-2;unc-97;F35G12.7;daf-41;daf-19;mlt-11;wrb-1;Y50D4A.4;C09F9.2;snb-1;tag-266;H20J04.6;T09B4.5;asb-2;mec-6;smr-1;tost-1;ostd-1;ccf-1;seip-1;H28G03.2;T28H10.2;snt-2;dot-1.1;rnp-5;ubl-1;nlp-77;erh-1;rps-13;pqn-70	http://www.ncbi.nlm.nih.gov/pubmed/21177963
TF Targets	Reduced siRNA reads by mut-16(pk710) mutant	33	139	2932	30409	2.558910873975276E-6	0.00755646	5.949971504605504E-5	Y59C2A.3;tub-2;rab-6.2;R06C1.4;mev-1;metl-2;ift-43;hil-3;sec-16A.2;fubl-3;dyf-3;ubc-19;daf-41;Y50D4A.4;T02E1.2;dcs-1;W05H9.4;H20J04.6;vhl-1;kal-1;cec-5;asb-2;T09B9.4;K09E9.3;fib-1;F53H1.3;C39F7.5;H28G03.2;eor-2;taf-11.1;dot-1.1;rabn-5;pqn-70	http://www.ncbi.nlm.nih.gov/pubmed/21245313
Mutants	Down by neuronal jmjd-1.2 overexpression	28	139	2224	30409	2.6291074370782435E-6	0.00776375	6.065433016946916E-5	ubc-3;mrps-28;Y22D7AL.10;T04D3.5;bra-2;cox-5A;F35G12.7;pole-4;Y57E12AL.6;Y54E5A.5;F54A3.6;Y71H2AM.20;rpl-31;wrb-1;dcs-1;Y92H12BR.2;mxl-2;cisd-3.2;sti-1;F53E10.6;smr-1;ttb-1;tost-1;fib-1;mrps-10;rpl-23;rnp-5;ubl-1	https://pubmed.ncbi.nlm.nih.gov/27133168/
Mutants	Down pie-1; pal-1(RNAi) mutant 186 min after 4 cell stage	12	139	406	30409	2.846507032746097E-6	0.00840574	6.457905481677412E-5	Y22D7AL.10;Y53G8AR.6;daf-41;F35D2.3;mxl-2;spcs-2;H20J04.6;K09E9.3;rpl-23;rps-22;taf-11.1;nlp-77	http://www.ncbi.nlm.nih.gov/pubmed/15772128
Mutants	down by cco-1 RNAi (Merkwirth)	21	139	1331	30409	2.864834466981852E-6	0.00845986	6.457905481677412E-5	act-4;mrps-28;R06C1.4;nsun-5;bra-2;dyf-3;cox-5A;F35G12.7;pole-4;Y57E12AL.6;Y54E5A.5;Y71H2AM.20;Y92H12BR.2;cisd-3.2;D1037.1;F53E10.6;flwr-1;fib-1;mrps-10;rpl-23;abtm-1	http://www.ncbi.nlm.nih.gov/pubmed/27133168
Mutants	Down in cco-1 (RNA-i)	21	139	1331	30409	2.864834466981852E-6	0.00845986	6.457905481677412E-5	act-4;mrps-28;R06C1.4;nsun-5;bra-2;dyf-3;cox-5A;F35G12.7;pole-4;Y57E12AL.6;Y54E5A.5;Y71H2AM.20;Y92H12BR.2;cisd-3.2;D1037.1;F53E10.6;flwr-1;fib-1;mrps-10;rpl-23;abtm-1	https://pubmed.ncbi.nlm.nih.gov/27133168/
Mutants	down by cec-4 mutant	15	139	681	30409	3.1218706351966023E-6	0.00921888	6.984003019496641E-5	mrps-28;nsun-5;Y53G8AR.6;bra-2;F35G12.7;hat-1;tufm-1;C09F9.2;T09B4.5;C39E9.12;mcm-10;tost-1;fib-1;T28D9.1;rnp-5	http://www.ncbi.nlm.nih.gov/geo/query/acc.cgi?acc=GSE79597
TF Targets	Enriched in gld-1 IP vs. myc	23	139	1586	30409	3.173305219447837E-6	0.00937077	7.045691964683807E-5	ubc-3;T28B8.1;Y82E9BR.3;F58D5.5;lgg-2;Y53G8AR.6;T04D3.5;sec-16A.2;bra-2;pole-4;Y55B1AR.2;snb-1;mxl-2;epn-1;pcf-11;F55A11.1;cec-5;ttb-1;ostd-1;W02D7.6;snt-2;ncs-2;pqn-70	http://www.ncbi.nlm.nih.gov/pubmed/22693456
DAF/Insulin/food	down by Starvation, GR1307 (daf-16) mutant (Baugh)	15	139	683	30409	3.228895835456194E-6	0.00953493	7.115618956792643E-5	mrps-28;Y22D7AL.10;R06C1.4;nsun-5;daf-41;tufm-1;spcs-2;C39E9.12;sti-1;F53E10.6;tost-1;fib-1;ostd-1;mrps-10;rnp-5	https://www.ncbi.nlm.nih.gov/geo/query/acc.cgi?acc=GSE99201
Tissue	Neuron expression Key total	18	139	1020	30409	4.437022248887268E-6	0.013102526700964102	9.705575334047484E-5	ubc-3;rab-6.2;atp-3;unc-84;unc-97;daf-41;daf-19;dpy-23;snb-1;mxl-2;epn-1;mec-6;ostd-1;rpl-23;T28D9.1;rps-22;eor-2;act-2	http://www.ncbi.nlm.nih.gov/pubmed/17848203
Tissue	Up in AVK interneurons	23	139	1623	30409	4.590720705752427E-6	0.013556398244086916	9.967939885358028E-5	Y59C2A.3;tub-2;Y38E10A.22;T04D3.5;rde-10;T02E9.5;Y55B1AR.2;dcs-1;dpy-23;F35D2.3;unc-75;kal-1;R10E4.1;K09E9.3;flwr-1;Y6B3B.4;ccf-1;seip-1;H28G03.2;snt-2;dot-1.1;rabn-5;hst-3.2	https://pubmed.ncbi.nlm.nih.gov/30392795/
Mutants	UP by set-2 mutant	12	139	432	30409	5.137923435437375E-6	0.015172287904846567	1.1074662704267568E-4	tub-2;R06C1.4;hil-3;T04D3.5;dyf-3;ubc-19;W05H9.4;utx-1;flwr-1;C39F7.5;R03D7.2;snt-2	http://www.ncbi.nlm.nih.gov/pubmed/25310986
TF Targets	Bound by DREAM (DP, Retinoblastoma [Rb]-like, E2F, and MuvB) complex (L3)	13	139	526	30409	5.779033573008378E-6	0.0170655	1.236629430514039E-4	lsy-2;F35G12.7;spcs-2;C39E9.12;F53E10.6;mec-6;smr-1;mcm-10;ttb-1;tost-1;dot-1.1;ubl-1;act-2	http://www.ncbi.nlm.nih.gov/pubmed/25737279
Chemicals/stress	Down by Bacillus thuringiensis pore forming toxin Cry5B	17	139	933	30409	6.063628819582193E-6	0.017905895904226216	1.2881939499443323E-4	clec-266;hil-3;T04D3.5;hil-7;T02E9.5;daf-19;W05H9.4;F35D2.3;C46C2.7;T09B4.5;unc-75;kal-1;utx-1;inx-3;K09E9.3;tost-1;taf-11.1	https://pubmed.ncbi.nlm.nih.gov/30630824/
Chemicals/stress	UP by MWCNT 24H vs. 0H	17	139	940	30409	6.657871227177128E-6	0.0196607	1.4043352667038612E-4	ubc-3;clec-266;dpy-7;rpl-1;atp-3;lgg-2;hil-7;lsy-2;T02E9.5;mlt-11;snb-1;F35D2.3;epn-1;T09B4.5;kal-1;T28D9.1;ncs-2	http://www.ncbi.nlm.nih.gov/geo/query/acc.cgi?acc=GSE24847
Kim Mountains	Protein expression	12	139	445	30409	6.795787383309293E-6	0.020068	1.4232595846037124E-4	R06C1.4;rpl-7;rpl-31;sti-1;fib-1;ostd-1;mrps-10;rpl-23;rps-22;eef-1A.1;rnp-5;rps-13	http://www.ncbi.nlm.nih.gov/pubmed/11557892
DAF/Insulin/food	UP Food vs. Starve 3H	11	139	362	30409	6.907456282741146E-6	0.020397718402934605	1.4364590424601834E-4	Y22D7AL.10;R06C1.4;nsun-5;T04D3.5;daf-41;mlt-11;spcs-2;T09B4.5;sti-1;fib-1;rnp-5	http://www.ncbi.nlm.nih.gov/pubmed/19251593,http://www.ncbi.nlm.nih.gov/pubmed/21445366
Tissue	enriched by CYE-1/CDK-2AF expession Muscle	9	139	219	30409	7.986822314500558E-6	0.0235851	1.649306733896514E-4	hil-3;T04D3.5;hil-7;pole-4;T09B4.5;C39E9.12;mcm-10;tost-1;act-2	http://www.ncbi.nlm.nih.gov/pubmed/22102824
TF Targets	interacting proteins with cey-1	7	139	105	30409	9.085189601409892E-6	0.0268286	1.86309478423357E-4	rpl-7;rpl-31;tost-1;fib-1;rps-22;ubl-1;rps-13	http://www.ncbi.nlm.nih.gov/pubmed/25378320
Mutants	Down pie-1; pal-1(RNAi) mutant 66 min after 4 cell stage	20	139	1319	30409	9.465322596525334E-6	0.027951097627539313	1.904838650547201E-4	Y59C2A.3;Y82E9BR.3;set-16;unc-84;nsun-5;T04D3.5;rde-10;daf-41;hat-1;Y71H2AM.20;daf-19;dcs-1;mxl-2;spcs-2;kal-1;F53E10.6;ttb-1;mrps-10;F53H1.3;R03D7.2	http://www.ncbi.nlm.nih.gov/pubmed/15772128
Mutants	Down in F3 set-9;set-26	17	139	967	30409	9.469374766967986E-6	0.027963063686856464	1.904838650547201E-4	Y22D7AL.10;dpy-7;Y82E9BR.3;mev-1;atp-3;mlt-11;C09F9.2;cisd-3.2;C14B9.2;asb-2;fib-1;T28D9.1;R03D7.2;T28H10.2;rps-6;nlp-77;ncs-2	https://pubmed.ncbi.nlm.nih.gov/29714684/
Mutants	Down daf-7 mutant	16	139	857	30409	9.482264870654877E-6	0.028001128163043853	1.904838650547201E-4	mrps-28;rpl-1;atp-3;rpl-7;hil-3;pole-4;Y54E5A.5;rpl-31;tufm-1;C39E9.12;F53E10.6;fib-1;rps-22;ubl-1;nlp-77;rps-13	http://www.ncbi.nlm.nih.gov/pubmed/15380030
Chemicals/stress	Down in microgravity	8	139	161	30409	9.72167339928079E-6	0.028708101548076174	1.939736591086228E-4	act-4;mev-1;mev-1;mev-1;atp-3;cox-5A;asb-2;myo-3	https://pubmed.ncbi.nlm.nih.gov/28725724/https://pubmed.ncbi.nlm.nih.gov/28725720/
Mutants	Down specific ints-5	13	139	556	30409	1.0080160200894358E-5	0.0297667	1.9977659780698683E-4	Y53G8AR.6;cox-5A;pole-4;daf-41;Y92H12BR.2;C46C2.7;C39E9.12;sti-1;mcm-10;tost-1;fib-1;mrps-10;erh-1	https://pubmed.ncbi.nlm.nih.gov/30807579/
Development/Dauer/Aging	Embryonic Pan-neural enriched	22	139	1582	30409	1.0658792007857018E-5	0.031475412799201775	2.0877730964778845E-4	rab-6.2;Y22D7AL.10;ftt-2;ift-43;T04D3.5;dyf-3;ubc-19;T02E9.5;daf-41;Y57E12AL.6;daf-19;W05H9.4;mxl-2;cisd-3.2;vhl-1;F55A11.1;dnc-3;T09B9.4;K09E9.3;T28D9.1;sorf-1;cox-6A	http://www.ncbi.nlm.nih.gov/pubmed/17612406
DAF/Insulin/food	UP Food vs. Starve 6H	12	139	467	30409	1.0675710720222167E-5	0.0315254	2.0877730964778845E-4	rab-6.2;mrps-28;Y22D7AL.10;daf-41;Y57E12AL.6;mlt-11;spcs-2;T09B4.5;C39E9.12;F53E10.6;fib-1;ostd-1	http://www.ncbi.nlm.nih.gov/pubmed/19251593,http://www.ncbi.nlm.nih.gov/pubmed/21445366
Development/Dauer/Aging	Down in dpy-27 at L3	17	139	981	30409	1.1309826306434727E-5	0.0333979	2.19723138703301E-4	unc-84;hil-3;fubl-3;dpy-23;bet-2;W05H9.4;epn-1;utx-1;asb-2;T09B9.4;K09E9.3;flwr-1;H28G03.2;sorf-1;eor-2;taf-11.1;hst-3.2	https://pubmed.ncbi.nlm.nih.gov/27356611/
TF Targets	TAP:ALG-1 pull down	36	139	3620	30409	1.1670523603986051E-5	0.034463056202570806	2.2524873335013598E-4	T28B8.1;tub-2;F58D5.5;mev-1;lgg-2;nsun-5;Y38E10A.22;ift-43;hil-3;hil-7;fubl-3;bra-2;lsy-2;F35G12.7;T02E9.5;Y55B1AR.2;hat-1;dpy-23;C09F9.2;bet-2;mxl-2;tag-266;spcs-2;pcf-11;C39E9.12;flwr-1;myo-3;ttb-1;fib-1;mrps-10;eor-2;dot-1.1;rnp-5;ncs-2;cox-6A;act-2	http://www.ncbi.nlm.nih.gov/pubmed/22454234
Mutants	down by lem-2(tm1582) mutant and emr-1 RNAi	19	139	1224	30409	1.2596603587989586E-5	0.0371978	2.4154396360606003E-4	F58D5.5;rde-10;bra-2;Y55B1AR.2;F54A3.6;Y71H2AM.20;daf-19;wrb-1;T02E1.2;Y92H12BR.2;tag-266;D1037.1;inx-3;mcm-10;tost-1;F53H1.3;Y6B3B.4;ccf-1;dot-1.1	http://www.ncbi.nlm.nih.gov/pubmed/24490688
DAF/Insulin/food	down by daf-2 mutant (day 6)	9	139	236	30409	1.3740869506175228E-5	0.040576787651735446	2.6178572678539E-4	act-4;atp-3;T09B4.5;cec-5;asb-2;eef-1A.1;rnp-5;rps-6;act-2	http://www.ncbi.nlm.nih.gov/pubmed/15837805
TF Targets	egl-3 L1 targets	22	139	1611	30409	1.3998167961083447E-5	0.0413366	2.649781409556373E-4	rpl-1;atp-3;dyf-3;Y57E12AL.6;Y54E5A.5;daf-19;wrb-1;Y50D4A.4;T02E1.2;snb-1;pcf-11;T09B4.5;F55A11.1;smr-1;fib-1;C39F7.5;H28G03.2;T28H10.2;abtm-1;dot-1.1;ubl-1;cox-6A	http://www.ncbi.nlm.nih.gov/pubmed/21177963
Mutants	Down daf-8 mutant	13	139	578	30409	1.4815141254330472E-5	0.043749112124037884	2.786567651212604E-4	mrps-28;rpl-1;rpl-7;Y53G8AR.6;daf-41;Y54E5A.5;rpl-31;F53E10.6;fib-1;rpl-23;rps-22;ubl-1;rps-13	http://www.ncbi.nlm.nih.gov/pubmed/15380030
TF Targets	nhr-25 targets (L1)	20	139	1368	30409	1.5745262088567767E-5	0.046495758947540614	2.921734457466105E-4	ubc-3;tub-2;R06C1.4;mev-1;Y38E10A.22;hil-7;hat-1;dpy-23;epn-1;C46C2.7;asb-2;smr-1;ttb-1;fib-1;seip-1;eor-2;snt-2;ubl-1;nlp-77;csn-1	http://www.ncbi.nlm.nih.gov/pubmed/24097988
Mutants	down in antisense 22G-RNAs by nyn-1; nyn-2 mutants	21	139	1495	30409	1.583059645088306E-5	0.0467478	2.921734457466105E-4	tub-2;rab-6.2;R06C1.4;mev-1;Y53G8AR.6;ift-43;hil-3;sec-16A.2;fubl-3;C16C4.18;bet-2;W05H9.4;vhl-1;kal-1;asb-2;T09B9.4;K09E9.3;F53H1.3;C39F7.5;H28G03.2;pqn-70	http://www.ncbi.nlm.nih.gov/pubmed/25635455
DAF/Insulin/food	down by starved (Mueller)	21	139	1495	30409	1.583059645088306E-5	0.0467478	2.921734457466105E-4	rab-6.2;mrps-28;dpy-7;R06C1.4;unc-97;pole-4;Y57E12AL.6;mlt-11;tufm-1;C09F9.2;F35D2.3;spcs-2;C14B9.2;T09B4.5;C39E9.12;F55A11.1;F47B7.2;tost-1;fib-1;ostd-1;T28D9.1	http://www.ncbi.nlm.nih.gov/pubmed/25419847
Mutants	UP by sek-1 mutant (Wu)	15	139	790	30409	1.666793062458282E-5	0.049220399134393064	3.057167648098948E-4	act-4;dpy-7;ftt-2;hil-3;hil-7;T02E9.5;mlt-11;dpy-23;C09F9.2;bet-2;F35D2.3;T09B4.5;unc-75;kal-1;utx-1	https://www.ncbi.nlm.nih.gov/geo/query/acc.cgi?acc=GSE92902
Tissue	Neuron expression Key 24h	16	139	901	30409	1.7048959962165494E-5	0.0503456	3.1077517758194265E-4	ubc-3;rab-6.2;atp-3;unc-84;unc-97;daf-41;daf-19;dpy-23;snb-1;mxl-2;mec-6;ostd-1;rpl-23;T28D9.1;rps-22;act-2	http://www.ncbi.nlm.nih.gov/pubmed/17848203
Development/Dauer/Aging	down by Dauer vs. Dauer recovery 12 h (McElwee)	18	139	1159	30409	2.312271421019685E-5	0.0682814	4.189041414890264E-4	rab-6.2;mrps-28;dpy-7;R06C1.4;unc-97;daf-41;mlt-11;spcs-2;C14B9.2;T09B4.5;F55A11.1;cec-5;F53E10.6;F47B7.2;tost-1;fib-1;ostd-1;nlp-77	http://www.ncbi.nlm.nih.gov/pubmed/15308663
Mutants	UP daf-19 mutant, Phirke	10	139	332	30409	2.3383344450366185E-5	0.069051	4.2104278147519114E-4	unc-84;hil-3;hat-1;mlt-11;wrb-1;T09B4.5;C39E9.12;inx-3;ttb-1;dot-1.1	http://www.ncbi.nlm.nih.gov/pubmed/21740898
Chemicals/stress	down by 1-methylnicotinamide (MNA)	14	139	719	30409	2.7534329151493355E-5	0.0813089	4.92781054450666E-4	T28B8.1;Y59C2A.3;clec-266;hil-3;hil-7;T02E9.5;C09F9.2;F35D2.3;C14B9.2;T09B4.5;unc-75;kal-1;inx-3;mec-6	http://www.ncbi.nlm.nih.gov/pubmed/24077178
Mutants	down by cyc-1 RNAi	33	139	3305	30409	2.9939713679372316E-5	0.088412	5.326022559950991E-4	rab-6.2;clec-266;unc-84;nsun-5;hil-3;T04D3.5;hil-7;rde-10;unc-97;pole-4;Y50D4A.4;dpy-23;bet-2;Y92H12BR.2;F35D2.3;tag-266;spcs-2;D1037.1;T09B4.5;kal-1;utx-1;inx-3;dnc-3;R10E4.1;T09B9.4;flwr-1;mcm-10;fib-1;R03D7.2;sorf-1;eor-2;taf-11.1;rnp-5	http://www.ncbi.nlm.nih.gov/pubmed/19360127
Other	aln-2 related genes	23	139	1835	30409	3.085384004249694E-5	0.0911114	5.430354732119905E-4	T28B8.1;rab-6.2;F58D5.5;mev-1;lgg-2;hil-3;T04D3.5;hil-7;unc-97;daf-19;bet-2;F35D2.3;spcs-2;pcf-11;T09B4.5;kal-1;F55A11.1;flwr-1;myo-3;ttb-1;C39F7.5;dot-1.1;erh-1	http://www.ncbi.nlm.nih.gov/pubmed/18042455
TF Targets	Reduce small RNAs reads by adr-1 mutant	18	139	1186	30409	3.089399238049929E-5	0.09123	5.430354732119905E-4	rab-6.2;act-4;R06C1.4;set-16;hil-3;rde-10;wrb-1;bet-2;spcs-2;H20J04.6;pcf-11;D1037.1;C39E9.12;sti-1;C39F7.5;ubl-1;nlp-77;rabn-5	http://www.ncbi.nlm.nih.gov/pubmed/22673872
TF Targets	LIN-15B L3 targets (Araya)	8	139	193	30409	3.132655482109241E-5	0.0925073	5.473805703354194E-4	Y22D7AL.10;Y82E9BR.3;R06C1.4;hat-1;Y71H2AM.20;rpl-31;cisd-3.2;ubl-1	http://www.ncbi.nlm.nih.gov/pubmed/25164749
Mutants	Down pie-1; pal-1(RNAi) mutant 122 min after 4 cell stage	13	139	625	30409	3.183437301234939E-5	0.0940069	5.529817853262809E-4	Y22D7AL.10;ftt-2;unc-84;cox-5A;snb-1;mxl-2;T09B9.4;ttb-1;Y6B3B.4;rpl-23;T28D9.1;ccf-1;nlp-77	http://www.ncbi.nlm.nih.gov/pubmed/15772128
Tissue	WT-Pico Pan-neural Enriched Genes	21	139	1572	30409	3.2335662241879154E-5	0.0954872	5.581396477763586E-4	lgg-2;ift-43;T04D3.5;bra-2;dyf-3;T02E9.5;Y55B1AR.2;dpy-23;W05H9.4;snb-1;F35D2.3;mec-6;R10E4.1;T09B9.4;flwr-1;ccf-1;W02D7.6;H28G03.2;Y47D3A.20;rabn-5;pqn-70	http://www.ncbi.nlm.nih.gov/pubmed/18284693
Mutants	Down pie-1; pal-1(RNAi) mutant 83 min after 4 cell stage	19	139	1315	30409	3.250931913902258E-5	0.096	5.581396477763586E-4	Y22D7AL.10;rpl-1;ftt-2;unc-84;hil-3;T04D3.5;rde-10;daf-41;dpy-23;tufm-1;epn-1;C14B9.2;vhl-1;K09E9.3;T28D9.1;R03D7.2;rps-22;taf-11.1;act-2	http://www.ncbi.nlm.nih.gov/pubmed/15772128
Chemicals/stress	Down in worms fed with E. Coli at 25C	13	139	630	30409	3.438634826988765E-5	0.10154288644097824	5.869531008149032E-4	rpl-1;daf-41;rpl-31;sti-1;smr-1;fib-1;rpl-23;R03D7.2;rps-22;ubl-1;rps-6;cox-6A;rps-13	https://pubmed.ncbi.nlm.nih.gov/29515753/
Microbes	Up Myzocytiopsis humicola in JU2519 24h after exposure	27	139	2429	30409	3.765448826892681E-5	0.11119370385814087	6.390442750467867E-4	T28B8.1;Y59C2A.3;act-4;clec-266;dpy-7;ftt-2;set-16;hil-3;T04D3.5;hil-7;unc-97;T02E9.5;mlt-11;C09F9.2;bet-2;F35D2.3;C14B9.2;T09B4.5;unc-75;kal-1;asb-2;inx-3;F53E10.6;myo-3;pat-9;act-2;hst-3.2	https://www.sciencedirect.com/science/article/pii/S0960982218300319#app2
Mutants	UP wdr-5 mutant Day2	15	139	854	30409	3.9047798020364885E-5	0.1153081475541375	6.563500164761375E-4	lgg-2;hil-3;T04D3.5;dyf-3;lsy-2;ubc-19;Y54E5A.5;wrb-1;snb-1;D1037.1;K09E9.3;ccf-1;rnp-5;cox-6A;pqn-70	http://www.ncbi.nlm.nih.gov/pubmed/22012258
Development/Dauer/Aging	UP ash-2 RNAi Day 8 on glp-1(e2141ts)	14	139	744	30409	3.9118727700575756E-5	0.1155176028998002	6.563500164761375E-4	Y82E9BR.3;rpl-1;hil-3;hil-7;rpl-31;tufm-1;T09B9.4;K09E9.3;fib-1;ostd-1;ccf-1;rps-22;cox-6A;pqn-70	http://www.ncbi.nlm.nih.gov/pubmed/20555324
Mutants	Down pie-1 mutant 101 min after 4 cell stage	16	139	970	30409	3.9805765541170375E-5	0.11754642564307612	6.641040996783961E-4	act-4;mrps-28;ftt-2;T04D3.5;daf-41;hat-1;Y71H2AM.20;F35D2.3;spcs-2;kal-1;flwr-1;tost-1;ccf-1;rnp-5;rabn-5;act-2	http://www.ncbi.nlm.nih.gov/pubmed/15772128
TF Targets	PHA-4 YA Targets	8	139	201	30409	4.056701059221079E-5	0.11979438227879846	6.730021476336991E-4	act-4;Y55B1AR.2;pcf-11;asb-2;smr-1;eor-2;dot-1.1;ubl-1	http://www.ncbi.nlm.nih.gov/pubmed/21177963
Mutants	UP by htz-1 mutant (Latorre)	12	139	541	30409	4.11122811122643E-5	0.12140456612451649	6.782377995783043E-4	ubc-3;lgg-2;unc-84;hil-3;epn-1;pcf-11;C39E9.12;F55A11.1;T28D9.1;R03D7.2;sorf-1;snt-2	http://www.ncbi.nlm.nih.gov/pubmed/25737279
TF Targets	HLH-25 targets	46	139	5593	30409	5.266196902410019E-5	0.15551079452816785	8.639488584898213E-4	tub-2;dpy-7;Y82E9BR.3;rpl-1;F58D5.5;ftt-2;metl-2;set-16;lgg-2;unc-84;nsun-5;Y38E10A.22;bra-2;cox-5A;pole-4;Y54E5A.5;rpl-31;wrb-1;dcs-1;tag-266;spcs-2;epn-1;D1037.1;C14B9.2;F55A11.1;cec-5;inx-3;F53E10.6;K09E9.3;flwr-1;tost-1;ostd-1;rpl-23;C39F7.5;ccf-1;H28G03.2;sorf-1;eor-2;taf-11.1;snt-2;rnp-5;nlp-77;act-2;hst-3.2;rps-13;pqn-70	http://www.ncbi.nlm.nih.gov/pubmed/19632181
Chemicals/stress	Down by Tannic acid 300um	18	139	1241	30409	5.4243440110604924E-5	0.16018087864661634	8.849772300918029E-4	lgg-2;lsy-2;F35G12.7;daf-19;dcs-1;F35D2.3;mxl-2;D1037.1;C39E9.12;cec-5;K09E9.3;mcm-10;tost-1;R03D7.2;W02D7.6;sorf-1;rabn-5;pqn-70	http://www.ncbi.nlm.nih.gov/pubmed/22493606
Chemicals/stress	down by Juglone (oxidate stress)	8	139	211	30409	5.5152234181084135E-5	0.16286454753674146	8.89983250426761E-4	act-4;lgg-2;hil-7;dpy-23;F55A11.1;asb-2;inx-3;myo-3	http://www.ncbi.nlm.nih.gov/pubmed/25211548
Mutants	down by met-2 set-25 mutant L1	12	139	559	30409	5.515304261025982E-5	0.16286693482809725	8.89983250426761E-4	Y53G8AR.6;Y38E10A.22;C09F9.2;spcs-2;C46C2.7;C39E9.12;F55A11.1;sti-1;tost-1;ostd-1;rnp-5;act-2	http://www.ncbi.nlm.nih.gov/geo/query/acc.cgi?acc=GSE79597
Mutants	Down glp-1 mutant	20	139	1514	30409	6.230194030210961E-5	0.1839776297121297	9.99878422348531E-4	clec-266;hil-3;T04D3.5;hil-7;hat-1;C09F9.2;F35D2.3;T09B4.5;C39E9.12;kal-1;sti-1;inx-3;F53E10.6;mcm-10;tost-1;fib-1;T28D9.1;R03D7.2;rnp-5;erh-1	http://www.ncbi.nlm.nih.gov/pubmed/23499532
Tissue	Neuron expression Key 0h	14	139	784	30409	6.654123449741108E-5	0.19649626547085494	0.00106214	ubc-3;atp-3;unc-84;unc-97;daf-41;daf-19;snb-1;mxl-2;epn-1;mec-6;rpl-23;rps-22;eor-2;act-2	http://www.ncbi.nlm.nih.gov/pubmed/17848203
Mutants	down by gei-8(ok1671) homozygous mutant	13	139	683	30409	7.444479550041417E-5	0.21983548111272302	0.00118191	ubc-3;his-18;hil-3;Y57E12AL.6;mlt-11;C14B9.2;C39E9.12;cec-5;F53E10.6;F47B7.2;tost-1;fib-1;T28D9.1	http://www.ncbi.nlm.nih.gov/pubmed/23484030
Mutants	Up in hpl-2	10	139	387	30409	7.642204320690779E-5	0.2256742935899987	0.00120681	Y59C2A.3;hil-3;lsy-2;C09F9.2;epn-1;T09B4.5;utx-1;T09B9.4;K09E9.3;flwr-1	https://pubmed.ncbi.nlm.nih.gov/28294943/
Mutants	UP by mes-6 mutant (Seelk)	9	139	301	30409	7.707616489880603E-5	0.2276059149461742	0.00121067	sec-16A.2;daf-19;C14B9.2;utx-1;asb-2;T09B9.4;K09E9.3;flwr-1;C39F7.5	https://www.ncbi.nlm.nih.gov/pubmed/27602485
TF Targets	Reduce small RNAs reads by adr-1;adr-2 mutant	22	139	1821	30409	8.304310899400101E-5	0.24522630085928498	0.00129749	Y59C2A.3;Y22D7AL.10;set-16;rpl-7;Y55B1AR.2;Y54E5A.5;F54A3.6;T02E1.2;snb-1;spcs-2;D1037.1;C39E9.12;sti-1;smr-1;ttb-1;fib-1;ccf-1;rps-22;abtm-1;rnp-5;rabn-5;act-2	http://www.ncbi.nlm.nih.gov/pubmed/22673872
Mutants	down by htz-1 mutant (Latorre)	13	139	692	30409	8.423351656948783E-5	0.24874157442969758	0.00130917	mrps-28;Y22D7AL.10;R06C1.4;set-16;ubc-19;unc-75;sti-1;inx-3;mrps-10;H28G03.2;abtm-1;dot-1.1;nlp-77	http://www.ncbi.nlm.nih.gov/pubmed/25737279
Mutants	UP mes-4 mutant (SS0803)	6	139	97	30409	8.537592879515716E-5	0.2521151177320991	0.00131997	R06C1.4;fubl-3;dpy-23;vhl-1;asb-2;H28G03.2	http://www.ncbi.nlm.nih.gov/pubmed/23103171
Tissue	enriched by CYE-1/CDK-4 expession Muscle	10	139	393	30409	8.589887892962947E-5	0.2536593894791958	0.00132114	T28B8.1;hil-3;pole-4;T09B4.5;C39E9.12;F53E10.6;K09E9.3;mcm-10;tost-1;act-2	http://www.ncbi.nlm.nih.gov/pubmed/22102824
TF Targets	LIN-11 L2 Targets	9	139	309	30409	9.244464345183134E-5	0.2729890321132579	0.0014144	mev-1;atp-3;Y57E12AL.6;T02E1.2;pcf-11;mec-6;T28D9.1;snt-2;ubl-1	http://www.ncbi.nlm.nih.gov/pubmed/21177963
Mutants	Up in F4 morc-1	18	139	1297	30409	9.292041608002991E-5	0.27439398868432835	0.0014144	ubc-3;unc-84;hil-3;sec-16A.2;lsy-2;daf-19;dpy-23;bet-2;W05H9.4;epn-1;T09B4.5;utx-1;cec-5;inx-3;T09B9.4;K09E9.3;flwr-1;R03D7.2	https://pubmed.ncbi.nlm.nih.gov/28535375/
Mutants	UP gld-1 mutant	12	139	595	30409	9.592956269580065E-5	0.2832799986406993	0.00145272	tub-2;F58D5.5;ftt-2;unc-84;ubc-19;dpy-23;C14B9.2;utx-1;asb-2;T28D9.1;C39F7.5;sorf-1	http://www.ncbi.nlm.nih.gov/pubmed/22693456
TF Targets	egl-27 L1 targets	10	139	400	30409	9.818516330495671E-5	0.28994078723953715	0.00147929	act-4;F55A11.1;dnc-3;fib-1;seip-1;snt-2;ubl-1;ncs-2;cox-6A;pqn-70	http://www.ncbi.nlm.nih.gov/pubmed/21177963
TF Targets	DPL-1 L1 targets (Araya)	9	139	315	30409	1.0556843648604227E-4	0.31174359294328285	0.00158245	Y38E10A.22;rpl-31;Y50D4A.4;cisd-3.2;F53E10.6;ttb-1;dot-1.1;ubl-1;rabn-5	http://www.ncbi.nlm.nih.gov/pubmed/25164749
Microbes	Common between C. elegans and P. pacificus toS. marcescens and X. Nematophila	10	139	405	30409	1.0783674114748304E-4	0.3184418966085174	0.00160829	Y22D7AL.10;Y82E9BR.3;ftt-2;atp-3;rpl-7;daf-41;spcs-2;sti-1;asb-2;fib-1	http://www.ncbi.nlm.nih.gov/pubmed/23028509
Tissue	N2 Enriched Genes vs unc-4 GFP, motor neurons	19	139	1445	30409	1.0844359977866016E-4	0.32023395014638345	0.00160922	clec-266;dpy-7;unc-84;hil-3;hil-7;bra-2;mlt-11;F35D2.3;epn-1;C14B9.2;T09B4.5;kal-1;inx-3;F47B7.2;tost-1;T28H10.2;rnp-5;nlp-77;pqn-70	http://www.ncbi.nlm.nih.gov/pubmed/15780142
Other	aln-1 related genes	27	139	2595	30409	1.124547977930036E-4	0.33207901788273964	0.00164689	ubc-3;T28B8.1;rab-6.2;F58D5.5;hil-3;hil-7;bra-2;unc-97;daf-19;bet-2;snb-1;F35D2.3;spcs-2;pcf-11;T09B4.5;kal-1;utx-1;F55A11.1;mec-6;R10E4.1;flwr-1;myo-3;ttb-1;ostd-1;F53H1.3;C39F7.5;dot-1.1	http://www.ncbi.nlm.nih.gov/pubmed/18042455
TF Targets	HLH-1 Emb targets	12	139	606	30409	1.1265566171270802E-4	0.3326721690376268	0.00164689	T04D3.5;hil-7;unc-97;lsy-2;daf-19;T09B4.5;T09B9.4;K09E9.3;myo-3;ttb-1;T28D9.1;erh-1	http://www.ncbi.nlm.nih.gov/pubmed/21177963
Chemicals/stress	down by nicotinic acid (NA)	12	139	606	30409	1.1265566171270802E-4	0.3326721690376268	0.00164689	T28B8.1;clec-266;hil-3;hil-7;T02E9.5;mlt-11;C09F9.2;F35D2.3;T09B4.5;unc-75;kal-1;inx-3	http://www.ncbi.nlm.nih.gov/pubmed/24077178
DAF/Insulin/food	down by rapamycin	12	139	618	30409	1.3368343049621157E-4	0.39476717025531277	0.00194467	Y59C2A.3;clec-266;unc-84;T04D3.5;hat-1;bet-2;W05H9.4;utx-1;inx-3;K09E9.3;flwr-1;taf-11.1	http://www.ncbi.nlm.nih.gov/pubmed/26676933
Mutants	UP pie-1; pal-1(RNAi) mutant 53 min after 4 cell stage	15	139	971	30409	1.516790577531668E-4	0.44790825754510155	0.00219563	act-4;his-18;hil-7;cox-5A;lsy-2;Y57E12AL.6;mlt-11;snb-1;cisd-3.2;T09B4.5;rps-22;dot-1.1;cox-6A;erh-1;rps-13	http://www.ncbi.nlm.nih.gov/pubmed/15772128
Microbes	Down Pseudomonas sp. vs. OP50	5	139	60	30409	1.671393124404363E-4	0.4935623896366084	0.00240762	act-4;Y82E9BR.3;rpl-1;hil-7;rpl-31	http://www.ncbi.nlm.nih.gov/pubmed/19503598
Microbes	Down Myzocytiopsis humicola in JU2519 12h after exposure	14	139	863	30409	1.7226515562964096E-4	0.5086990045743297	0.00246941	rpl-1;rpl-7;dyf-3;Y57E12AL.6;Y71H2AM.20;rpl-31;mxl-2;cisd-3.2;fib-1;rpl-23;R03D7.2;eef-1A.1;rps-6;rps-13	https://www.sciencedirect.com/science/article/pii/S0960982218300319#app2
Development/Dauer/Aging	Up in LIN-41 immunopurification (IP)	16	139	1109	30409	1.7549963051612387E-4	0.5182504089141138	0.00250363	rab-6.2;hil-3;T04D3.5;hil-7;fubl-3;hat-1;tag-266;H20J04.6;C46C2.7;T09B4.5;K09E9.3;fib-1;ostd-1;eor-2;ncs-2;Y47D3A.20	https://pubmed.ncbi.nlm.nih.gov/28576864/
Mutants	UP lin-14 (n179ts) mutant	5	139	62	30409	1.8985776731529603E-4	0.5606499868820691	0.00269543	mlt-11;C39E9.12;flwr-1;rps-22;rnp-5	http://www.ncbi.nlm.nih.gov/pubmed/16314527
Microbes	Common C. elegans and P. pacificus upon S. Marcescens	10	139	438	30409	1.9362999030861187E-4	0.5717893613813309	0.00273583	Y22D7AL.10;Y82E9BR.3;ftt-2;atp-3;rpl-7;daf-41;spcs-2;sti-1;asb-2;fib-1	http://www.ncbi.nlm.nih.gov/pubmed/23028509
Mutants	Down pie-1 mutant 83 min after 4 cell stage	12	139	649	30409	2.0407353143902596E-4	0.6026291383394436	0.00286005	clec-266;ftt-2;unc-84;Y53G8AR.6;daf-41;mxl-2;C14B9.2;F55A11.1;inx-3;F53E10.6;F47B7.2;T28D9.1	http://www.ncbi.nlm.nih.gov/pubmed/15772128
Mutants	UP by mes-2 mutant (Seelk)	9	139	347	30409	2.0435858241939073E-4	0.6034708938844608	0.00286005	sec-16A.2;dyf-3;daf-19;utx-1;R10E4.1;T09B9.4;flwr-1;C39F7.5;R03D7.2	https://www.ncbi.nlm.nih.gov/pubmed/27602485
Mutants	UP by jmjd-1.2 neuron expressed	27	139	2701	30409	2.1334277462571786E-4	0.6300012134697448	0.00295775	Y59C2A.3;tub-2;F58D5.5;metl-2;set-16;unc-84;Y53G8AR.6;Y38E10A.22;sec-16A.2;fubl-3;unc-97;T02E9.5;Y55B1AR.2;mlt-11;C09F9.2;bet-2;W05H9.4;C14B9.2;unc-75;utx-1;F47B7.2;K09E9.3;myo-3;Y6B3B.4;eor-2;dot-1.1;rabn-5	http://www.ncbi.nlm.nih.gov/pubmed/27133168
Mutants	Up by neuronal jmjd-1.2 overexpression	27	139	2701	30409	2.1334277462571786E-4	0.6300012134697448	0.00295775	Y59C2A.3;tub-2;F58D5.5;metl-2;set-16;unc-84;Y53G8AR.6;Y38E10A.22;sec-16A.2;fubl-3;unc-97;T02E9.5;Y55B1AR.2;mlt-11;C09F9.2;bet-2;W05H9.4;C14B9.2;unc-75;utx-1;F47B7.2;K09E9.3;myo-3;Y6B3B.4;eor-2;dot-1.1;rabn-5	https://pubmed.ncbi.nlm.nih.gov/27133168/
Microbes	UP fed with L. rhamnosus CNCM I-3690 vs. OP50,3 days	10	139	449	30409	2.3254821777866878E-4	0.686715	0.00320895	set-16;ift-43;T04D3.5;hil-7;F54A3.6;wrb-1;bet-2;W05H9.4;T09B4.5;rnp-5	http://www.ncbi.nlm.nih.gov/pubmed/23300685
DAF/Insulin/food	Down nhr-114 RNAi	15	139	1016	30409	2.4122359988053993E-4	0.7123332904472344	0.00331318	dpy-7;hil-3;hil-7;T02E9.5;mlt-11;C09F9.2;F35D2.3;T09B4.5;unc-75;kal-1;sti-1;inx-3;ccf-1;dot-1.1;hst-3.2	http://www.ncbi.nlm.nih.gov/pubmed/23499532
Mutants	UP by gas-1 mutant, L1 (McCormack)	16	139	1145	30409	2.4720431862749516E-4	0.7299943529069932	0.0033796	clec-266;dpy-7;R06C1.4;hil-7;unc-97;dyf-3;T02E9.5;mlt-11;F35D2.3;C14B9.2;T09B4.5;kal-1;mec-6;F47B7.2;myo-3;ncs-2	http://www.ncbi.nlm.nih.gov/pubmed/25744875
Mutants	down by pgl-1 mutant (Knutson)	8	139	272	30409	2.6514634077660145E-4	0.7829771443133041	0.00360819	Y22D7AL.10;dyf-3;F54A3.6;fib-1;mrps-10;R03D7.2;ubl-1;rps-6	https://www.ncbi.nlm.nih.gov/pubmed/28258184
Chemicals/stress	UP by Tyrosol	7	139	193	30409	2.69876058677251E-4	0.7969440012739222	0.00365571	T28B8.1;clec-266;hil-7;T02E9.5;mlt-11;F35D2.3;T09B4.5	http://www.ncbi.nlm.nih.gov/pubmed/25804201
Mutants	UP mes-4 mutant vs. N2	5	139	68	30409	2.713580018632751E-4	0.8013201795022513	0.003659	vhl-1;asb-2;T09B9.4;flwr-1;H28G03.2	http://www.ncbi.nlm.nih.gov/pubmed/17096596
Microbes	Up by Myzocytiopsis humicola in JU2519 12h after exposure	14	139	905	30409	2.726886170301173E-4	0.8052494860899364	0.00366022	T28B8.1;clec-266;dpy-7;Y38E10A.22;hil-3;hil-7;T02E9.5;mlt-11;F35D2.3;C14B9.2;unc-75;inx-3;myo-3;act-2	https://www.sciencedirect.com/science/article/pii/S0960982218300319#app2
Mutants	Down glp-4 vs. wt Adult	27	139	2747	30409	2.7803599347974415E-4	0.8210402887456845	0.00371511	ftt-2;T04D3.5;bra-2;F35G12.7;daf-41;Y54E5A.5;hat-1;T02E1.2;dcs-1;pcf-11;D1037.1;C39E9.12;cec-5;sti-1;inx-3;F53E10.6;K09E9.3;ttb-1;tost-1;fib-1;F53H1.3;T28D9.1;ccf-1;W02D7.6;rnp-5;rabn-5;pqn-70	http://www.ncbi.nlm.nih.gov/pubmed/17096596
Development/Dauer/Aging	down by aging on day 3	17	139	1295	30409	2.935836564292704E-4	0.8669525374356355	0.00390519	Y22D7AL.10;Y82E9BR.3;cox-5A;Y57E12AL.6;F54A3.6;rpl-31;cisd-3.2;fib-1;ostd-1;mrps-10;rps-22;ubl-1;rps-6;cox-6A;act-2;csn-1;rps-13	http://www.ncbi.nlm.nih.gov/pubmed/26623667
TF Targets	interacting proteins with cey-4	6	139	127	30409	3.018904750473307E-4	0.8914825728147676	0.00399768	rpl-7;rpl-31;tost-1;rps-22;ubl-1;rps-6	http://www.ncbi.nlm.nih.gov/pubmed/25378320
TF Targets	UNC-130 L3 Targets	8	139	280	30409	3.1585955194182296E-4	0.9327332568842032	0.00416399	Y57E12AL.6;wrb-1;Y50D4A.4;smr-1;abtm-1;ubl-1;rps-6;rps-13	http://www.ncbi.nlm.nih.gov/pubmed/21177963
Mutants	UP by hif-1 mutant under egl-9 mutant (Albores)	6	139	129	30409	3.2445824195798004E-4	0.9581251885019151	0.00425833	lgg-2;nsun-5;dyf-3;tufm-1;R03D7.2;H28G03.2	http://www.biorxiv.org/content/early/2017/03/02/112920.1
Chemicals/stress	Down dpy-9 mutant	13	139	802	30409	3.2751050692806505E-4	0.967139	0.00427937	Y59C2A.3;clec-266;unc-84;T04D3.5;daf-19;bet-2;T09B4.5;inx-3;T09B9.4;K09E9.3;mcm-10;tost-1;taf-11.1	http://www.ncbi.nlm.nih.gov/pubmed/20126308
TF Targets	DCC targets	5	139	72	30409	3.3799398719089205E-4	0.9980962441747042	0.0043969	dpy-23;bet-2;vhl-1;utx-1;taf-11.1	http://www.ncbi.nlm.nih.gov/pubmed/19270160
Microbes	down by P. aeruginosa at 12h, proteomics	6	139	131	30409	3.482811634711364E-4	1	0.00451085	R06C1.4;snb-1;T28D9.1;nlp-77;ncs-2;cox-6A	http://www.ncbi.nlm.nih.gov/pubmed/25569229
Development/Dauer/Aging	UP sma-2;fem-1 vs. fem-1	9	139	376	30409	3.5002654902827323E-4	1	0.00451366	rab-6.2;unc-84;Y53G8AR.6;sec-16A.2;lsy-2;T09B4.5;inx-3;F53H1.3;eor-2	http://www.ncbi.nlm.nih.gov/pubmed/20946987
Microbes	Down soil bacteria vs. OP50	5	139	73	30409	3.5632852536169213E-4	1	0.00457495	act-4;Y82E9BR.3;rpl-1;hil-7;rpl-31	http://www.ncbi.nlm.nih.gov/pubmed/19503598
Development/Dauer/Aging	Up in mixed sex (fog-2(oz40)) at L3	12	139	706	30409	4.163178107563027E-4	1	0.00532202	mrps-28;Y22D7AL.10;rpl-1;unc-97;dyf-3;tufm-1;fib-1;mrps-10;R03D7.2;abtm-1;ubl-1;rps-13	https://pubmed.ncbi.nlm.nih.gov/27356611/
Microbes	Down Harposporium 24h, RNASeq	19	139	1615	30409	4.2030853056680673E-4	1	0.00532781	ubc-3;T28B8.1;tub-2;act-4;clec-266;F58D5.5;set-16;his-18;fubl-3;lsy-2;Y55B1AR.2;dpy-23;C09F9.2;epn-1;pcf-11;T09B4.5;kal-1;H28G03.2;dot-1.1	http://www.ncbi.nlm.nih.gov/pubmed/21602919
Mutants	Down pie-1 mutant 41 min after 4 cell stage	10	139	487	30409	4.203793982438137E-4	1	0.00532781	unc-97;ubc-19;hat-1;wrb-1;snb-1;F53E10.6;T09B9.4;K09E9.3;F53H1.3;erh-1	http://www.ncbi.nlm.nih.gov/pubmed/15772128
TF Targets	WAGO 22G-RNA Targets	26	139	2669	30409	4.3349128109974546E-4	1	0.00547051	Y59C2A.3;rab-6.2;clec-266;R06C1.4;F58D5.5;his-18;hil-3;sec-16A.2;dyf-3;lsy-2;ubc-19;C16C4.18;vhl-1;kal-1;asb-2;T09B9.4;K09E9.3;flwr-1;C39F7.5;H28G03.2;sorf-1;eor-2;taf-11.1;snt-2;nlp-77;hst-3.2	http://www.ncbi.nlm.nih.gov/pubmed/22738724
Chemicals/stress	down by gravity (Higashibata)	6	139	138	30409	4.4220471776234226E-4	1	0.00555673	act-4;mev-1;atp-3;cox-5A;asb-2;myo-3	https://www.ncbi.nlm.nih.gov/pubmed/28725720
Mutants	Down lin-26 RNAi in mex-3 mutant strain	7	139	212	30409	4.4489868217495644E-4	1	0.00556689	cox-5A;rpl-31;Y92H12BR.2;rpl-23;R03D7.2;rps-22;pqn-70	http://www.ncbi.nlm.nih.gov/pubmed/18277379
Mutants	Down pie-1; pal-1(RNAi) mutant 41 min after 4 cell stage	15	139	1088	30409	4.787128362344199E-4	1	0.00596472	Y59C2A.3;rab-6.2;Y82E9BR.3;set-16;wrb-1;dcs-1;tufm-1;mxl-2;spcs-2;C39E9.12;ostd-1;F53H1.3;T28D9.1;W02D7.6;rabn-5	http://www.ncbi.nlm.nih.gov/pubmed/15772128
Mutants	UP unc-120 RNAi in mex-3 mutant strain	7	139	216	30409	4.910191341522048E-4	1	0.00609235	R06C1.4;ftt-2;hil-3;hil-7;dpy-23;snb-1;F47B7.2	http://www.ncbi.nlm.nih.gov/pubmed/18277379
Development/Dauer/Aging	Up in XO hermaphrodites (her-1(e1520) sdc-3(y126) V; xol-1(y9) X) at L3	17	139	1360	30409	5.017238883299752E-4	1	0.00619912	tub-2;rab-6.2;dpy-7;Y53G8AR.6;Y38E10A.22;sec-16A.2;hat-1;mlt-11;dpy-23;C09F9.2;bet-2;tag-266;epn-1;pcf-11;Y6B3B.4;R03D7.2;snt-2	https://pubmed.ncbi.nlm.nih.gov/27356611/
DAF/Insulin/food	Genes upregulated by SEK-1	24	139	2386	30409	5.105200409437145E-4	1	0.00628152	Y22D7AL.10;rpl-1;set-16;nsun-5;Y38E10A.22;daf-41;Y55B1AR.2;F54A3.6;rpl-31;Y50D4A.4;dcs-1;tufm-1;pcf-11;D1037.1;C39E9.12;sti-1;mcm-10;F53H1.3;Y6B3B.4;seip-1;snt-2;ubl-1;nlp-77;rabn-5	https://pubmed.ncbi.nlm.nih.gov/30905669/
Mutants	UP unc-32(e189);dcr-1(ok247) vs. unc-32(e189)	15	139	1114	30409	6.035863336492444E-4	1	0.00739581	clec-266;dpy-7;ftt-2;hil-3;hil-7;unc-97;T02E9.5;mlt-11;C09F9.2;F35D2.3;C14B9.2;T09B4.5;inx-3;F47B7.2;flwr-1	http://www.ncbi.nlm.nih.gov/pubmed/17526642
Mutants	Down mex-3;skn-1 RNAi mutant 41min	11	139	624	30409	6.151378202102359E-4	1	0.00750621	ftt-2;hil-3;unc-97;dyf-3;wrb-1;tufm-1;F53E10.6;smr-1;tost-1;dot-1.1;erh-1	http://www.ncbi.nlm.nih.gov/pubmed/15772128
Microbes	down by B. thuringiensis (BT247), 12h	16	139	1251	30409	6.232508551502755E-4	1	0.00756482	act-4;R06C1.4;set-16;unc-84;sec-16A.2;daf-19;tag-266;T09B4.5;utx-1;K09E9.3;myo-3;R03D7.2;H28G03.2;sorf-1;nlp-77;act-2	http://www.ncbi.nlm.nih.gov/pubmed/27066825
TF Targets	alr-1 L2 targets	15	139	1118	30409	6.25064519739648E-4	1	0.00756482	atp-3;T02E9.5;Y54E5A.5;tufm-1;snb-1;C46C2.7;cec-5;mec-6;mrps-10;seip-1;H28G03.2;dot-1.1;ubl-1;ncs-2;cox-6A	http://www.ncbi.nlm.nih.gov/pubmed/21177963
DAF/Insulin/food	Down fed by Comamonas DA1877 vs. OP50 Gravid adult	9	139	412	30409	6.386200363402169E-4	1	0.00769733	clec-266;hil-3;T04D3.5;hil-7;T02E9.5;F35D2.3;T09B4.5;inx-3;K09E9.3	http://www.ncbi.nlm.nih.gov/pubmed/23540701
Chemicals/stress	Down in worms fed with B. Subtilis at 25C	11	139	632	30409	6.78187767397889E-4	1	0.00810747	rpl-1;daf-41;rpl-31;sti-1;fib-1;Y6B3B.4;rps-22;eef-1A.1;ubl-1;csn-1;rps-13	https://pubmed.ncbi.nlm.nih.gov/29515753/
Mutants	Activated by skn-1 (Germ cell absence)	10	139	521	30409	6.808847889666292E-4	1	0.00810747	mrps-28;metl-2;nsun-5;T04D3.5;Y57E12AL.6;wrb-1;C39E9.12;F53E10.6;mcm-10;erh-1	http://www.ncbi.nlm.nih.gov/pubmed/26196144
Tissue	Up Day 2 AdultP-granule depleted UNC-119::GFP(+) vs. Day 2 Adult P-granule depleted UNC-119::GFP(-)	10	139	521	30409	6.808847889666292E-4	1	0.00810747	clec-266;dpy-7;hil-7;T02E9.5;mlt-11;C09F9.2;F35D2.3;T09B4.5;unc-75;hst-3.2	https://pubmed.ncbi.nlm.nih.gov/28258184/
Development/Dauer/Aging	UP by skn-1(RNAi) in glp-1(ts)	10	139	526	30409	7.284414750426614E-4	1	0.00863891	mrps-28;metl-2;nsun-5;T04D3.5;Y57E12AL.6;wrb-1;C39E9.12;F53E10.6;mcm-10;erh-1	https://pubmed.ncbi.nlm.nih.gov/26196144/
Mutants	down by nhr-62; eat-2 mutants	9	139	422	30409	7.460826368293694E-4	1	0.00881273	R06C1.4;T04D3.5;dyf-3;daf-41;fib-1;R03D7.2;snt-2;nlp-77;act-2	http://www.ncbi.nlm.nih.gov/pubmed/23935515
Mutants	down by daf-2 mutant (Rizki)	14	139	1009	30409	7.564523631436659E-4	1	0.00889962	Y22D7AL.10;rpl-1;F35G12.7;pole-4;Y57E12AL.6;Y54E5A.5;hat-1;Y92H12BR.2;spcs-2;F53E10.6;mec-6;mrps-10;R03D7.2;Y47D3A.20	http://www.ncbi.nlm.nih.gov/pubmed/21909281
TF Targets	Targets of DEAD box (mut-14, smut-1) influenced endogenous siRNAs	21	139	1995	30409	7.599274559787904E-4	1	0.00890502	tub-2;rab-6.2;R06C1.4;mev-1;his-18;ift-43;hil-3;sec-16A.2;fubl-3;dyf-3;ubc-19;mlt-11;vhl-1;kal-1;asb-2;T09B9.4;K09E9.3;C39F7.5;H28G03.2;eor-2;nlp-77	http://www.ncbi.nlm.nih.gov/pubmed/24684932
TF Targets	LIN-54 targets and in fly DRM	8	139	326	30409	7.787699106279828E-4	1	0.00908975	ubc-3;nsun-5;cox-5A;dpy-23;tufm-1;D1037.1;rps-6;rps-13	http://www.ncbi.nlm.nih.gov/pubmed/21589891
Chemicals/stress	down by single-walled carbon nanotubes (SWCNTs)	20	139	1852	30409	7.908811598057967E-4	1	0.00919477	act-4;rde-10;cox-5A;F54A3.6;mlt-11;T02E1.2;W05H9.4;snb-1;epn-1;C14B9.2;T09B4.5;C39E9.12;F55A11.1;cec-5;flwr-1;myo-3;ccf-1;H28G03.2;rnp-5;act-2	http://www.ncbi.nlm.nih.gov/pubmed/23623425
Mutants	Down gld-1 mutant, polysomal	9	139	428	30409	8.172555605289311E-4	1	0.00946414	clec-266;set-16;hil-3;T02E9.5;bet-2;kal-1;inx-3;tost-1;taf-11.1	http://www.ncbi.nlm.nih.gov/pubmed/22693456
TF Targets	RNA bound by lin-28	15	139	1152	30409	8.353702358120741E-4	1	0.00963613	act-4;F58D5.5;ftt-2;rpl-7;unc-97;lsy-2;T02E9.5;unc-75;asb-2;myo-3;rpl-23;W02D7.6;ubl-1;cox-6A;act-2	http://www.ncbi.nlm.nih.gov/pubmed/25805859
DAF/Insulin/food	Down control fed vs control starved	6	139	159	30409	8.400436029618788E-4	1	0.00965233	Y22D7AL.10;daf-41;C14B9.2;T09B4.5;sti-1;fib-1	https://pubmed.ncbi.nlm.nih.gov/30049782/
Tissue	muscle depeleted 24h only	12	139	771	30409	8.594097922222739E-4	1	0.00980776	dpy-7;his-18;hil-3;hil-7;F35D2.3;epn-1;T09B4.5;kal-1;cec-5;eor-2;rnp-5;pqn-70	http://www.ncbi.nlm.nih.gov/pubmed/17848203
Mutants	UP by cco-1 RNAi	13	139	895	30409	8.602130548614985E-4	1	0.00980776	tub-2;F58D5.5;lgg-2;unc-84;fubl-3;T02E9.5;Y55B1AR.2;C09F9.2;snb-1;pcf-11;kal-1;dot-1.1;rabn-5	http://www.ncbi.nlm.nih.gov/pubmed/27133166
TF Targets	Targets 26G-RNAs in wild type	28	139	3125	30409	8.675018827606679E-4	1	0.00985282	Y22D7AL.10;Y82E9BR.3;mev-1;atp-3;cox-5A;F35G12.7;daf-41;Y57E12AL.6;Y55B1AR.2;Y71H2AM.20;rpl-31;wrb-1;Y92H12BR.2;snb-1;spcs-2;C14B9.2;sti-1;ttb-1;ostd-1;rpl-23;rps-22;rps-6;ncs-2;cox-6A;erh-1;act-2;rps-13;pqn-70	http://www.ncbi.nlm.nih.gov/pubmed/20133686
Mutants	Up in let-418(ts)	8	139	333	30409	8.81389827423753E-4	1	0.0099722	Y59C2A.3;set-16;his-18;hil-3;T04D3.5;dyf-3;C09F9.2;T09B4.5	https://pubmed.ncbi.nlm.nih.gov/28294943/
DAF/Insulin/food	UP by Fasting	13	139	900	30409	9.024588453513142E-4	1	0.010171606756955843	hil-3;lsy-2;ubc-19;T02E9.5;Y54E5A.5;dpy-23;bet-2;T09B4.5;utx-1;cec-5;inx-3;R10E4.1;taf-11.1	http://www.ncbi.nlm.nih.gov/pubmed/23352664
Microbes	UP by E. coli strain LF82 at 72h, proteomics	5	139	94	30409	9.271512681498403E-4	1	0.010410181349226154	cox-5A;snb-1;spcs-2;ostd-1;cox-6A	http://www.ncbi.nlm.nih.gov/pubmed/21389771
Mutants	Up in set-25; met-2	11	139	661	30409	9.532246625315078E-4	1	0.0106624	Y59C2A.3;set-16;unc-84;fubl-3;mlt-11;C09F9.2;let-504;D1037.1;F53E10.6;R10E4.1;ccf-1	https://pubmed.ncbi.nlm.nih.gov/28294943/
Tissue	Common-enriched mRNA tag in Germline, Muscle and Intestine (Pauli)	9	139	439	30409	9.618804854035629E-4	1	0.0107186	daf-41;Y54E5A.5;spcs-2;F55A11.1;cec-5;sti-1;F53E10.6;fib-1;pqn-70	http://www.ncbi.nlm.nih.gov/pubmed/16354718
Mutants	wdr-5 positively regulated	9	139	442	30409	0.00100469	1	0.011153565716168148	lgg-2;T04D3.5;dyf-3;lsy-2;wrb-1;snb-1;K09E9.3;rnp-5;pqn-70	http://www.ncbi.nlm.nih.gov/pubmed/22012258
Microbes	Down S. marcescens 24h, cDNAArray	6	139	167	30409	0.00104621	1	0.011570989391987856	T28B8.1;clec-266;lgg-2;hil-3;T09B4.5;cox-6A	http://www.ncbi.nlm.nih.gov/pubmed/21602919
Tissue	Muscle Depleted 0h and 24H	12	139	791	30409	0.00105648	1	0.011640969890463754	clec-266;ift-43;bra-2;T02E9.5;mlt-11;bet-2;C14B9.2;utx-1;inx-3;F47B7.2;tost-1;nlp-77	http://www.ncbi.nlm.nih.gov/pubmed/17848203
Mutants	HSF-1 activated genes	4	139	44	30409	0.00107914	1	0.0118026	Y22D7AL.10;daf-41;sti-1;fib-1	https://www.ncbi.nlm.nih.gov/pubmed/27688402
Microbes	UP by P. aeruginosa at 8h, proteomics	4	139	44	30409	0.00107914	1	0.0118026	C14B9.2;ostd-1;ncs-2;cox-6A	http://www.ncbi.nlm.nih.gov/pubmed/25569229
Mutants	down by tut-1 & elpc-1 mutant, mRNA	15	139	1184	30409	0.00108524	1	0.011825517225550754	mrps-28;clec-266;bra-2;pole-4;dcs-1;C46C2.7;T09B4.5;vhl-1;inx-3;dnc-3;K09E9.3;sorf-1;taf-11.1;Y47D3A.20;erh-1	http://www.ncbi.nlm.nih.gov/pubmed/26052047
TF Targets	Up in wt vs elt-7(-) larvae	4	139	45	30409	0.00115238	1	0.012510896535725752	F58D5.5;metl-2;unc-75;abtm-1	https://pubmed.ncbi.nlm.nih.gov/29360433/
Mutants	Down D2030.4 RNAi ETC complex I	17	139	1472	30409	0.0011602	1	0.012549671720305156	T28B8.1;Y59C2A.3;clec-266;lgg-2;T04D3.5;hil-7;dyf-3;hat-1;F35D2.3;H20J04.6;T09B4.5;unc-75;kal-1;inx-3;smr-1;K09E9.3;C39F7.5	http://www.ncbi.nlm.nih.gov/pubmed/18178500
DAF/Insulin/food	Inherited small RNAs reads changed by starved at F3	9	139	453	30409	0.0011749	1	0.012662350702744464	tub-2;Y82E9BR.3;lsy-2;Y54E5A.5;vhl-1;kal-1;R03D7.2;sorf-1;ubl-1	http://www.ncbi.nlm.nih.gov/pubmed/25018105
Chemicals/stress	down by UV (Choi)	20	139	1918	30409	0.00119469	1	0.012828789182880827	T28B8.1;rab-6.2;clec-266;dpy-7;ftt-2;lgg-2;hil-7;unc-97;T02E9.5;mlt-11;F35D2.3;epn-1;C14B9.2;T09B4.5;kal-1;F47B7.2;flwr-1;pat-9;nlp-77;ncs-2	https://www.ncbi.nlm.nih.gov/geo/query/acc.cgi?acc=GSE84441
Development/Dauer/Aging	down by vitamin D3 at protein level during aging	5	139	101	30409	0.00121117	1	0.012958605867808507	rpl-7;rpl-31;myo-3;fib-1;rpl-23	https://www.ncbi.nlm.nih.gov/pubmed/27783938
Mutants	Up in F4 hrde-1	17	139	1484	30409	0.00126185	1	0.013452126164667351	rab-6.2;R06C1.4;unc-84;sec-16A.2;lsy-2;daf-19;dpy-23;bet-2;W05H9.4;epn-1;utx-1;T09B9.4;F47B7.2;K09E9.3;flwr-1;R03D7.2;nlp-77	https://pubmed.ncbi.nlm.nih.gov/28535375/
Mutants	Deregulated L4 ogt-1(ok430)	16	139	1353	30409	0.00136827	1	0.014516039819062337	lgg-2;his-18;hil-3;T04D3.5;unc-97;cox-5A;F35G12.7;daf-41;snb-1;spcs-2;C14B9.2;R10E4.1;T28H10.2;rnp-5;erh-1;pqn-70	http://www.ncbi.nlm.nih.gov/pubmed/20368426
Mutants	Down mex-3;skn-1 RNAi mutant 143min	11	139	694	30409	0.00137148	1	0.014516039819062337	ubc-3;tub-2;rpl-7;T02E9.5;daf-41;hat-1;epn-1;T28D9.1;H28G03.2;eef-1A.1;act-2	http://www.ncbi.nlm.nih.gov/pubmed/15772128
Other	Change with siRNA reads, coding region, post duaer	9	139	469	30409	0.00146282	1	0.0154275	lgg-2;sec-16A.2;W05H9.4;asb-2;K09E9.3;flwr-1;mcm-10;H28G03.2;nlp-77	http://www.ncbi.nlm.nih.gov/pubmed/23329696
Mutants	UP ung-1 mutant	6	139	185	30409	0.00164484	1	0.017285463114332728	rpl-1;T02E9.5;F54A3.6;tufm-1;ttb-1;nlp-77	http://www.ncbi.nlm.nih.gov/pubmed/20493785
TF Targets	eap-1 targets G10 (spr-5 mutant, generation 10)	41	139	5580	30409	0.00175001	1	0.0183255	ubc-3;Y59C2A.3;mrps-28;Y22D7AL.10;Y82E9BR.3;set-16;rpl-7;Y53G8AR.6;Y38E10A.22;hil-3;T04D3.5;dyf-3;cox-5A;lsy-2;ubc-19;Y54E5A.5;F54A3.6;Y71H2AM.20;mlt-11;rpl-31;C16C4.18;dcs-1;tufm-1;Y92H12BR.2;mxl-2;tag-266;cisd-3.2;unc-75;kal-1;smr-1;ttb-1;mrps-10;F53H1.3;Y6B3B.4;ccf-1;rps-22;snt-2;rnp-5;ubl-1;rps-6;csn-1	http://www.ncbi.nlm.nih.gov/pubmed/24685137
Chemicals/stress	Light and Temperature Entrained	6	139	190	30409	0.0018484	1	0.019225386274222173	ubc-3;lgg-2;hat-1;daf-19;dpy-23;F47B7.2	http://www.ncbi.nlm.nih.gov/pubmed/20967231
DAF/Insulin/food	Up in daf-16;fer-15 at day6-7	8	139	379	30409	0.00184897	1	0.019225386274222173	ftt-2;unc-84;sec-16A.2;fubl-3;unc-97;epn-1;utx-1;F47B7.2	https://pubmed.ncbi.nlm.nih.gov/30773782/
Mutants	Down specific ints-1	8	139	385	30409	0.00201974	1	0.020927301600423286	hil-7;tufm-1;F35D2.3;C14B9.2;kal-1;myo-3;pat-9;hst-3.2	https://pubmed.ncbi.nlm.nih.gov/30807579/
Mutants	UP mes-4 mes-2 mutant	6	139	195	30409	0.00206983	1	0.021371393685029015	R06C1.4;vhl-1;asb-2;flwr-1;H28G03.2;sorf-1	http://www.ncbi.nlm.nih.gov/pubmed/23103171
Development/Dauer/Aging	UP by aging on day 3	20	139	2016	30409	0.0021141	1	0.021699879567836627	T28B8.1;tub-2;clec-266;dpy-7;F58D5.5;hil-3;sec-16A.2;hil-7;T02E9.5;Y54E5A.5;mlt-11;C09F9.2;F35D2.3;C14B9.2;T09B4.5;kal-1;mec-6;R10E4.1;K09E9.3;myo-3	http://www.ncbi.nlm.nih.gov/pubmed/26623667
Tissue	P1 cell class (from zygote)	6	139	196	30409	0.00211634	1	0.021699879567836627	T02E9.5;rpl-31;W05H9.4;rps-22;rps-6;rps-13	http://www.ncbi.nlm.nih.gov/pubmed/25875092
Chemicals/stress	Down in worms fed with E. Coli at 15C	8	139	389	30409	0.0021402	1	0.021868562640192157	clec-266;sec-16A.2;C09F9.2;W05H9.4;T09B4.5;kal-1;inx-3;snt-2	https://pubmed.ncbi.nlm.nih.gov/29515753/
Tissue	UP in muscle enriched animals but not in muscle	4	139	56	30409	0.00217023	1	0.022098899389692353	act-4;unc-97;myo-3;act-2	http://www.ncbi.nlm.nih.gov/pubmed/22730465
Mutants	UP by jmjd-3.1 expressed	30	139	3671	30409	0.00218796	1	0.022202895987605716	Y59C2A.3;tub-2;F58D5.5;metl-2;set-16;unc-84;Y53G8AR.6;Y38E10A.22;sec-16A.2;fubl-3;dyf-3;lsy-2;T02E9.5;Y55B1AR.2;mlt-11;C09F9.2;bet-2;snb-1;epn-1;pcf-11;C14B9.2;unc-75;kal-1;utx-1;F47B7.2;myo-3;Y6B3B.4;eor-2;dot-1.1;rabn-5	http://www.ncbi.nlm.nih.gov/pubmed/27133168
Development/Dauer/Aging	Down in eat-2	5	139	120	30409	0.00227958	1	0.023053436494276557	clec-266;clec-266;clec-266;hil-7;hil-7	https://pubmed.ncbi.nlm.nih.gov/30300667/
Mutants	UP by crh-1 mutant (Xiao)	13	139	1008	30409	0.00233521	1	0.0235354	rab-6.2;dpy-7;hil-3;hil-7;T02E9.5;mlt-11;C09F9.2;F35D2.3;C14B9.2;T09B4.5;unc-75;kal-1;hst-3.2	http://www.ncbi.nlm.nih.gov/geo/query/acc.cgi?acc=GSE40809
Chemicals/stress	UP by H2S 48H	22	139	2368	30409	0.00255558	1	0.0256688	ubc-3;clec-266;T04D3.5;F35G12.7;pole-4;Y54E5A.5;wrb-1;F35D2.3;T09B4.5;vhl-1;cec-5;dnc-3;smr-1;K09E9.3;tost-1;fib-1;mrps-10;sorf-1;taf-11.1;snt-2;Y47D3A.20;erh-1	http://www.ncbi.nlm.nih.gov/pubmed/21980473
Mutants	UP spr-5 mutant (sprf26 vs. sprf13)	5	139	126	30409	0.0027198	1	0.027225610952728616	clec-266;hil-3;hil-7;T02E9.5;T09B4.5	http://www.ncbi.nlm.nih.gov/pubmed/19379696
Microbes	Down D. coniospora 12h, cDNAArray	6	139	208	30409	0.00273572	1	0.027292470228518356	T28B8.1;set-16;lgg-2;hil-3;utx-1;R10E4.1	http://www.ncbi.nlm.nih.gov/pubmed/21602919
Microbes	down by B. thuringiensis (BT247), 24h	9	139	521	30409	0.00280321	1	0.0278716	clec-266;hil-3;hil-7;T02E9.5;C09F9.2;F35D2.3;T09B4.5;myo-3;nlp-77	http://www.ncbi.nlm.nih.gov/pubmed/27066825
Mutants	UP by lsm-1 mutant	8	139	411	30409	0.00290534	1	0.028790195005345506	act-4;dyf-3;lsy-2;T02E9.5;Y50D4A.4;T09B9.4;H28G03.2;taf-11.1	http://www.ncbi.nlm.nih.gov/pubmed/26150554
Mutants	Down mex-3;skn-1 RNAi mutant 83min	13	139	1036	30409	0.00291716	1	0.0288106	clec-266;Y22D7AL.10;ftt-2;set-16;his-18;ubc-19;C14B9.2;F53E10.6;F47B7.2;fib-1;W02D7.6;rabn-5;pqn-70	http://www.ncbi.nlm.nih.gov/pubmed/15772128
Mutants	Up by lsm-1 at L3 stage	8	139	412	30409	0.00294452	1	0.028983901787696355	act-4;dyf-3;lsy-2;T02E9.5;Y50D4A.4;T09B9.4;H28G03.2;taf-11.1	https://pubmed.ncbi.nlm.nih.gov/26150554/
Mutants	UTR3 enriched and down in alg-3, alg-4 double mutant dependent 26G-RNA targets	5	139	129	30409	0.00296033	1	0.029042737272911352	Y57E12AL.6;C14B9.2;eef-1A.1;cox-6A;act-2	http://www.ncbi.nlm.nih.gov/pubmed/20133686
Chemicals/stress	down by UV and TiO2 (Choi)	19	139	1927	30409	0.00305546	1	0.0298152	T28B8.1;rab-6.2;clec-266;dpy-7;ftt-2;lgg-2;hil-7;unc-97;T02E9.5;mlt-11;F35D2.3;epn-1;C14B9.2;T09B4.5;kal-1;F47B7.2;pat-9;nlp-77;ncs-2	https://www.ncbi.nlm.nih.gov/geo/query/acc.cgi?acc=GSE84441
Mutants	UP by crh-1(tz2) mutant	10	139	649	30409	0.00305926	1	0.0298152	T28B8.1;rab-6.2;clec-266;unc-84;hil-3;ubc-19;T02E9.5;T09B4.5;inx-3;eor-2	http://www.ncbi.nlm.nih.gov/pubmed/17900898
Mutants	Down mex-3;skn-1 RNAi mutant 66min	12	139	909	30409	0.0031246	1	0.030351762620786683	Y22D7AL.10;unc-84;T04D3.5;tufm-1;asb-2;dnc-3;flwr-1;ostd-1;F53H1.3;W02D7.6;dot-1.1;rabn-5	http://www.ncbi.nlm.nih.gov/pubmed/15772128
Development/Dauer/Aging	Down SLR-2-responsive	15	139	1330	30409	0.00316572	1	0.0306504	ubc-3;Y22D7AL.10;set-16;unc-97;lsy-2;mlt-11;tufm-1;C09F9.2;tag-266;epn-1;F53E10.6;F47B7.2;flwr-1;ccf-1;ncs-2	http://www.ncbi.nlm.nih.gov/pubmed/18437219
Mutants	Down daf-14 mutant	11	139	786	30409	0.00337293	1	0.0325499	mrps-28;rpl-1;rpl-7;daf-41;Y54E5A.5;F53E10.6;fib-1;rpl-23;rps-22;ubl-1;rps-13	http://www.ncbi.nlm.nih.gov/pubmed/15380030
Chemicals/stress	UP 25c CB4857 vs. Control	7	139	316	30409	0.00340035	1	0.032707648365805725	Y92H12BR.2;vhl-1;kal-1;dnc-3;ostd-1;sorf-1;erh-1	http://www.ncbi.nlm.nih.gov/pubmed/22669615
Chemicals/stress	down by Au nanoparticles	9	139	541	30409	0.00352029	1	0.0337514	sec-16A.2;Y55B1AR.2;F54A3.6;mlt-11;epn-1;D1037.1;myo-3;fib-1;H28G03.2	http://www.ncbi.nlm.nih.gov/pubmed/22372763
Chemicals/stress	Down dpy-10 mutant	13	139	1062	30409	0.00355842	1	0.034006519404452346	clec-266;unc-84;T04D3.5;daf-19;bet-2;T09B4.5;inx-3;T09B9.4;K09E9.3;mcm-10;tost-1;F53H1.3;taf-11.1	http://www.ncbi.nlm.nih.gov/pubmed/20126308
TF Targets	gld-1 iPAR-CLIP targets	8	139	429	30409	0.00367461	1	0.0350036	act-4;F55A11.1;cec-5;eef-1A.1;dot-1.1;rnp-5;ncs-2;act-2	http://www.ncbi.nlm.nih.gov/pubmed/22152485
Mutants	down by plep-1 mutant (young adult hermaphrodites)	8	139	430	30409	0.00372148	1	0.035336115770007705	mrps-28;clec-266;ubc-19;Y71H2AM.20;rpl-31;T28D9.1;rps-22;taf-11.1	http://www.ncbi.nlm.nih.gov/geo/query/acc.cgi?acc=GSE68351
Mutants	Targets 26G-RNAs in alg-3; alg-4 double mutant	13	139	1075	30409	0.00391938	1	0.037095959570986554	ubc-3;Y82E9BR.3;R06C1.4;atp-3;hil-3;cox-5A;Y57E12AL.6;spcs-2;T28D9.1;rps-22;rps-6;act-2;rps-13	http://www.ncbi.nlm.nih.gov/pubmed/20133686
Mutants	Down pie-1 mutant 66 min after 4 cell stage	13	139	1076	30409	0.00394833	1	0.0372505	unc-84;T04D3.5;F35G12.7;wrb-1;T02E1.2;tufm-1;mxl-2;kal-1;F47B7.2;F53H1.3;R03D7.2;ncs-2;erh-1	http://www.ncbi.nlm.nih.gov/pubmed/15772128
DAF/Insulin/food	Down short term dauer fed vs short term dauer starved	5	139	140	30409	0.00396641	1	0.037301937597393905	Y22D7AL.10;daf-41;C14B9.2;sti-1;fib-1	https://pubmed.ncbi.nlm.nih.gov/30049782/
TF Targets	Lost RNA Polymerase II binding by sig-7 RNAi	8	139	438	30409	0.00411304	1	0.038558147737533716	dpy-7;sec-16A.2;T02E9.5;C09F9.2;F35D2.3;C14B9.2;unc-75;myo-3	https://www.ncbi.nlm.nih.gov/pubmed/27541139
Chemicals/stress	Down Formaldehyde exposure 24H	7	139	330	30409	0.00419729	1	0.039223453385137615	clec-266;hil-7;T02E9.5;mlt-11;F35D2.3;T09B4.5;mec-6	http://www.ncbi.nlm.nih.gov/geo/query/acc.cgi?acc=GSE23013
TF Targets	fbf-2 interacted by IP	4	139	71	30409	0.0042574	1	0.039550436362681664	act-4;myo-3;rpl-23;eef-1A.1	http://www.ncbi.nlm.nih.gov/pubmed/27165521
Mutants	UP by puf-8 mutant on fbf-1;lip-1	7	139	331	30409	0.00425907	1	0.039550436362681664	clec-266;T04D3.5;T09B4.5;utx-1;inx-3;K09E9.3;tost-1	http://www.ncbi.nlm.nih.gov/pubmed/25146970
DAF/Insulin/food	Down long term dauer fed vs long term dauer starved	5	139	143	30409	0.00427635	1	0.0395864	Y22D7AL.10;daf-41;C14B9.2;sti-1;fib-1	https://pubmed.ncbi.nlm.nih.gov/30049782/
Mutants	UP mes-2 mutant embryo 8E stage vs. widetype	5	139	144	30409	0.00438319	1	0.0404487	his-18;smr-1;F47B7.2;T28D9.1;erh-1	http://www.ncbi.nlm.nih.gov/pubmed/19460346
Development/Dauer/Aging	Up in female-like state	4	139	72	30409	0.00442781	1	0.0407331	clec-266;clec-266;unc-84;C09F9.2	https://pubmed.ncbi.nlm.nih.gov/28751504/
Chemicals/stress	Up by Rapamycin + Rifampicin	9	139	565	30409	0.00456037	1	0.0418223	T28B8.1;dpy-7;hil-7;T02E9.5;mlt-11;C09F9.2;mec-6;myo-3;pat-9	https://www.sciencedirect.com/science/article/pii/S1534580718306993#app2
Mutants	Down mex-3;skn-1 RNAi mutant 186min	9	139	572	30409	0.0049043	1	0.0448371	clec-266;unc-84;hil-3;T02E9.5;H20J04.6;inx-3;fib-1;T28D9.1;taf-11.1	http://www.ncbi.nlm.nih.gov/pubmed/15772128
Mutants	UP hlh-1 mutant	3	139	23	30409	0.00492817	1	0.044916360026810265	dpy-23;snb-1;F47B7.2	http://www.ncbi.nlm.nih.gov/pubmed/22730465
TF Targets	gei-11 L4 targets	5	139	149	30409	0.00494447	1	0.044926205749522434	fubl-3;snb-1;T28D9.1;eor-2;cox-6A	http://www.ncbi.nlm.nih.gov/pubmed/21177963
Other	Strand-specific editing genes by adr-2	9	139	574	30409	0.00500613	1	0.0453469	tub-2;F58D5.5;his-18;cox-5A;hat-1;unc-75;Y6B3B.4;abtm-1;dot-1.1	https://www.ncbi.nlm.nih.gov/pubmed/25373143
Mutants	altered splice site representation by tdp-1(ok803)	7	139	346	30409	0.00526858	1	0.0475783	act-4;ftt-2;atp-3;rpl-7;hat-1;dot-1.1;pqn-70	http://www.ncbi.nlm.nih.gov/pubmed/25391662
Development/Dauer/Aging	Down in XO hermaphrodites (her-1(e1520) sdc-3(y126) V; xol-1(y9) X) at L3	15	139	1412	30409	0.00534603	1	0.0481306	clec-266;ift-43;hil-3;T04D3.5;hil-7;dyf-3;ubc-19;wrb-1;F53E10.6;rpl-23;W02D7.6;T28H10.2;taf-11.1;cox-6A;pqn-70	https://pubmed.ncbi.nlm.nih.gov/27356611/
Mutants	UP by mec-8 mutant, exons	5	139	153	30409	0.00542678	1	0.048709048687557134	set-16;sec-16A.2;mlt-11;unc-75;dot-1.1	http://www.ncbi.nlm.nih.gov/pubmed/25798732
Mutants	Down pal-1 RNAi in mex-3 mutant strain	4	139	78	30409	0.00553696	1	0.0495474	mxl-2;kal-1;rps-6;nlp-77	http://www.ncbi.nlm.nih.gov/pubmed/18277379
Mutants	UP xpa-1 mutant	10	139	712	30409	0.00556934	1	0.0496866	mrps-28;set-16;unc-84;Y50D4A.4;tufm-1;W05H9.4;D1037.1;sti-1;myo-3;fib-1	http://www.ncbi.nlm.nih.gov/pubmed/20382984
Mutants	Down miR-243 mutant	18	139	1888	30409	0.0057335	1	0.0509971	clec-266;T04D3.5;rde-10;bra-2;hat-1;T02E1.2;W05H9.4;C39E9.12;utx-1;inx-3;T09B9.4;mcm-10;tost-1;ccf-1;W02D7.6;taf-11.1;erh-1;csn-1	http://www.ncbi.nlm.nih.gov/pubmed/20386745
Mutants	down by osm-9 (King)	12	139	999	30409	0.00628074	1	0.0556968	T28B8.1;dpy-7;unc-84;hil-3;T04D3.5;lsy-2;C09F9.2;F35D2.3;epn-1;T09B4.5;T09B9.4;R03D7.2	https://www.ncbi.nlm.nih.gov/pubmed/27111894
Kim Mountains	Mitochondrial	5	139	160	30409	0.00634471	1	0.056095572777129434	mev-1;atp-3;cox-5A;mrps-10;cox-6A	http://www.ncbi.nlm.nih.gov/pubmed/11557892
Microbes	Up in JU2519 12h before exposure to Myzocytiopsis humicola	12	139	1004	30409	0.00651097	1	0.0573937	act-4;Y22D7AL.10;dpy-7;Y38E10A.22;hil-7;T02E9.5;bet-2;F35D2.3;inx-3;F53E10.6;myo-3;act-2	https://www.sciencedirect.com/science/article/pii/S0960982218300319#app2
DAF/Insulin/food	Genes downregulated by SEK-1	29	139	3789	30409	0.00669567	1	0.058846152935603316	rab-6.2;act-4;dpy-7;R06C1.4;ftt-2;hil-3;hil-7;unc-97;lsy-2;T02E9.5;Y54E5A.5;mlt-11;dpy-23;C09F9.2;bet-2;F35D2.3;T09B4.5;unc-75;kal-1;utx-1;inx-3;mec-6;F47B7.2;flwr-1;pat-9;H28G03.2;T28H10.2;ncs-2;hst-3.2	https://pubmed.ncbi.nlm.nih.gov/30905669/
DAF/Insulin/food	UP by fasting (Ihara)	9	139	607	30409	0.00693202	1	0.0606068	unc-84;his-18;Y53G8AR.6;hil-3;hat-1;inx-3;F47B7.2;flwr-1;ttb-1	https://www.ncbi.nlm.nih.gov/pubmed/27989925
Mutants	UP by nuo-6 mutant	21	139	2416	30409	0.00693705	1	0.0606068	Y22D7AL.10;mev-1;ftt-2;set-16;unc-84;unc-97;dyf-3;Y55B1AR.2;hat-1;daf-19;dpy-23;tufm-1;C14B9.2;vhl-1;kal-1;utx-1;asb-2;inx-3;F47B7.2;H28G03.2;dot-1.1	http://www.ncbi.nlm.nih.gov/pubmed/24813612
Mutants	UP by lin-35 mutant (Chi)	4	139	86	30409	0.0072541	1	0.0631898	Y53G8AR.6;Y38E10A.22;hat-1;tag-266	http://www.ncbi.nlm.nih.gov/pubmed/16854972
Mutants	Down gas-1 RNAi, ETC complex I	8	139	489	30409	0.00738875	1	0.0641735	dpy-7;T04D3.5;T02E9.5;mlt-11;F35D2.3;T09B4.5;kal-1;inx-3	http://www.ncbi.nlm.nih.gov/pubmed/18178500
Chemicals/stress	UP by HuminFeed 2.0 11D	9	139	622	30409	0.00797322	1	0.0689571	set-16;rde-10;F54A3.6;tufm-1;D1037.1;C39E9.12;ttb-1;F53H1.3;ccf-1	http://www.ncbi.nlm.nih.gov/pubmed/22529848
Other	Regulators of hrg-1	5	139	171	30409	0.00798623	1	0.0689571	mrps-28;mev-1;ftt-2;atp-3;asb-2	https://www.ncbi.nlm.nih.gov/pubmed/28581477
Mutants	Down in F1 set-9;set-26	16	139	1640	30409	0.00816254	1	0.070274	rab-6.2;Y22D7AL.10;dpy-7;Y82E9BR.3;R06C1.4;sec-16A.2;ubc-19;mlt-11;C09F9.2;C14B9.2;kal-1;asb-2;myo-3;snt-2;nlp-77;ncs-2	https://pubmed.ncbi.nlm.nih.gov/29714684/
TF Targets	Rb/E2F (dpl-1, efl-1, lin-35) targets, intestine	7	139	386	30409	0.00880928	1	0.0755183	ubc-3;unc-84;dpy-23;bet-2;H28G03.2;eor-2;T28H10.2	http://www.ncbi.nlm.nih.gov/pubmed/23347407
Development/Dauer/Aging	Day 8 cluster	8	139	506	30409	0.00882283	1	0.0755183	Y22D7AL.10;hil-3;unc-97;mlt-11;bet-2;F35D2.3;T09B4.5;inx-3	http://www.ncbi.nlm.nih.gov/pubmed/20555324
Development/Dauer/Aging	Down in mixed sex (fog-2(oz40)) at L3	11	139	907	30409	0.00896046	1	0.0764747	act-4;dpy-7;T02E9.5;Y55B1AR.2;mlt-11;epn-1;kal-1;flwr-1;dot-1.1;act-2;hst-3.2	https://pubmed.ncbi.nlm.nih.gov/27356611/
Tissue	Larval Pan-neural enriched	15	139	1504	30409	0.00909656	1	0.0774125	lgg-2;ift-43;T04D3.5;T02E9.5;daf-19;snb-1;F35D2.3;kal-1;mec-6;K09E9.3;flwr-1;T28D9.1;ccf-1;W02D7.6;pqn-70	http://www.ncbi.nlm.nih.gov/pubmed/17612406
DAF/Insulin/food	Dependent on daf-16	7	139	391	30409	0.00934836	1	0.0793267	T28B8.1;clec-266;unc-84;hil-3;T09B4.5;inx-3;R10E4.1	http://www.ncbi.nlm.nih.gov/pubmed/23352664
Chemicals/stress	Down by high cadmium 4H	7	139	392	30409	0.00945894	1	0.0800351	dpy-7;R06C1.4;fubl-3;unc-97;tufm-1;F47B7.2;T28D9.1	http://www.ncbi.nlm.nih.gov/geo/query/acc.cgi?acc=GSE42592
TF Targets	Reduce small RNAs reads by adr-2 mutant	12	139	1059	30409	0.00950704	1	0.0802123	Y22D7AL.10;set-16;rde-10;Y55B1AR.2;bet-2;C39E9.12;K09E9.3;ttb-1;fib-1;ccf-1;rnp-5;act-2	http://www.ncbi.nlm.nih.gov/pubmed/22673872
Mutants	UP cgh-1 mutant	6	139	282	30409	0.00972338	1	0.0818039	tub-2;ftt-2;epn-1;C14B9.2;T09B9.4;flwr-1	http://www.ncbi.nlm.nih.gov/pubmed/22693456
Other	modified 128Q-neuron dysfunction when knocked-down by RNAi	9	139	646	30409	0.00987865	1	0.082874	unc-84;hil-3;daf-41;T09B4.5;kal-1;ccf-1;rps-22;snt-2;eef-1A.1	http://www.ncbi.nlm.nih.gov/pubmed/22413862
Chemicals/stress	UP high pH CB4856 vs. Control	6	139	286	30409	0.0102894	1	0.0860753	hil-3;tufm-1;F35D2.3;tag-266;kal-1;mec-6	http://www.ncbi.nlm.nih.gov/pubmed/22669615
TF Targets	elt-3 targets	26	139	3382	30409	0.010478362302523673	1	0.0874085	tub-2;Y22D7AL.10;rpl-1;metl-2;atp-3;nsun-5;pole-4;Y57E12AL.6;daf-19;wrb-1;Y50D4A.4;bet-2;snb-1;C46C2.7;D1037.1;utx-1;F55A11.1;asb-2;dnc-3;mec-6;T28H10.2;dot-1.1;ubl-1;nlp-77;cox-6A;act-2	http://www.ncbi.nlm.nih.gov/pubmed/24097988
Mutants	UP pie-1; pal-1(RNAi) mutant 66 min after 4 cell stage	10	139	795	30409	0.011023802841521092	1	0.0916994	lgg-2;unc-84;his-18;hil-7;Y57E12AL.6;T09B4.5;inx-3;H28G03.2;dot-1.1;rps-13	http://www.ncbi.nlm.nih.gov/pubmed/15772128
Mutants	Down in F4 morc-1	7	139	408	30409	0.011357892311429427	1	0.0942131	dpy-7;dyf-3;rpl-31;T02E1.2;rpl-23;rps-22;rps-13	https://pubmed.ncbi.nlm.nih.gov/28535375/
Mutants	UP by rde-1 mutant	10	139	801	30409	0.0115345	1	0.0954099	Y59C2A.3;F54A3.6;dcs-1;D1037.1;utx-1;T09B9.4;F53H1.3;ccf-1;R03D7.2;H28G03.2	http://www.ncbi.nlm.nih.gov/pubmed/23811144
TF Targets	gld-1 associated	10	139	804	30409	0.0117964	1	0.0971079	ftt-2;lgg-2;T04D3.5;snb-1;epn-1;F55A11.1;cec-5;T28D9.1;W02D7.6;pqn-70	http://www.ncbi.nlm.nih.gov/pubmed/21169991
DAF/Insulin/food	UP by daf-2 mutant (day 6)	3	139	36	30409	0.0118055	1	0.0971079	rpl-31;rpl-23;rps-13	http://www.ncbi.nlm.nih.gov/pubmed/15837805
Chemicals/stress	Regulated by temperature	17	139	1875	30409	0.011863813708532235	1	0.0973162	act-4;dpy-7;T04D3.5;unc-97;hat-1;F54A3.6;rpl-31;tag-266;T09B4.5;R10E4.1;myo-3;ttb-1;tost-1;mrps-10;T28D9.1;snt-2;ubl-1	http://www.ncbi.nlm.nih.gov/pubmed/21931806
TF Targets	enriched by Pmyo-3::ain-2::gfp, Asynchronous worms	8	139	538	30409	0.012062862786932794	1	0.0986749	T28B8.1;Y22D7AL.10;lgg-2;hil-3;dpy-23;kal-1;flwr-1;myo-3	http://www.ncbi.nlm.nih.gov/pubmed/22503424
DAF/Insulin/food	down by daf-2 mutant (Kumar)	15	139	1559	30409	0.012183986929883199	1	0.0993904	dpy-7;T04D3.5;pole-4;T02E9.5;mlt-11;T02E1.2;F35D2.3;C46C2.7;T09B4.5;kal-1;inx-3;F53E10.6;K09E9.3;tost-1;hst-3.2	http://www.ncbi.nlm.nih.gov/pubmed/26539642
Chemicals/stress	UP by mefloquine high	13	139	1249	30409	0.012239935088788909	1	0.0995717	ubc-3;T28B8.1;rpl-1;ftt-2;lgg-2;Y54E5A.5;bet-2;snb-1;epn-1;F47B7.2;K09E9.3;ttb-1;nlp-77	http://www.ncbi.nlm.nih.gov/pubmed/19402892
