# Supplementary material for: A SET domain-containing protein and HCF-1 maintain transgenerational epigenetic memory
Source: Nat Commun. 2026 Jan 9;17:1462. doi: 10.1038/s41467-025-68200-7 (PMC12886896; doi:10.1038/s41467-025-68200-7)
Supplement: Supplementary file 8 — Supplementary Data 6 [file 41467_2025_68200_MOESM8_ESM.xlsx]

## Sheet: set-24(syb7014)
Supplemenatry Data 6. Log2fold change of 22G-RNAs in mutants compared to wild-type.
Supplemenatry table. Log2fold change of 22-RNAs in set-24(syb7014) compared to wild type.
genelist	basemean	log2foldchange	adjustedpvalue
WBGene00010964	56.6189	2.05125	0.00837027
WBGene00006599	121.178	-1.10615	0.000179175
WBGene00023277	34.0766	-1.87037	0.00920128
WBGene00044736	43.812	-2.82766	6.32124e-06
WBGene00019819	192.408	-1.14488	0.0366694
WBGene00001579	129.377	-2.3641	4.12726e-22
WBGene00021950	10.6776	-2.2984	0.00191382
WBGene00021939	1050.25	1.33189	1.19177e-08
WBGene00007007	96.9627	-3.1686	6.427e-17
WBGene00021928	85.7874	1.48853	0.000600091
WBGene00219399	284.235	1.12021	5.29143e-07
WBGene00023291	217.524	1.06423	2.79171e-08
WBGene00000553	27.5852	-1.43067	0.0337168
WBGene00019462	360.888	-3.88373	1.17229e-31
WBGene00006912	85.7247	1.59221	5.97903e-06
WBGene00219413	568.699	3.8857	1.81226e-84
WBGene00021415	1241.77	-1.84197	3.19611e-16
WBGene00021428	362.748	-1.93139	1.74121e-07
WBGene00021430	4312.56	-1.2256	1.6253e-09
WBGene00235340	1339.38	-6.50312	6.46991e-95
WBGene00022100	3051.13	-1.92982	3.88594e-14
WBGene00006705	43.6185	-1.86609	0.000117527
WBGene00022375	83.1124	-1.73274	0.000110667
WBGene00044486	233.38	1.6965	0.0196676
WBGene00021881	69.313	1.23345	0.000401931
WBGene00021870	112.545	-2.37956	1.39675e-18
WBGene00021892	536.072	-5.49709	1.1589e-48
WBGene00021893	1363.41	-1.55603	0.00207983
WBGene00235353	2586.23	1.19741	5.80578e-08
WBGene00020730	88.6586	-1.32416	0.00665304
WBGene00022063	169.626	-1.3014	0.00142325
WBGene00001548	1643.43	-3.80531	2.27217e-93
WBGene00021089	357.582	-5.37183	5.65393e-66
WBGene00018325	93.3025	-1.71182	3.92102e-06
WBGene00018330	41.833	1.30666	0.00136775
WBGene00219410	28.2475	-4.65368	2.15944e-12
WBGene00001119	197.026	1.64893	9.85787e-10
WBGene00003889	33.2989	-1.92491	0.00404959
WBGene00006756	61.4286	2.34599	2.59501e-05
WBGene00022608	2746.5	-1.89294	3.19552e-08
WBGene00021362	507.791	-5.90062	7.55666e-78
WBGene00021357	829.219	2.89781	1.61493e-32
WBGene00021369	1489.79	-1.30192	1.59841e-09
WBGene00019545	53.4011	3.07136	1.10512e-05
WBGene00003884	3674.93	3.004	3.03251e-45
WBGene00020930	1734.23	-1.63088	3.97294e-09
WBGene00006951	17.1417	-1.48163	0.0149797
WBGene00020981	17.8379	-1.73604	0.00197991
WBGene00235372	101.14	-3.09396	1.17747e-09
WBGene00022682	995.187	-1.84438	1.48231e-17
WBGene00044482	511.251	-1.01186	0.00135084
WBGene00017121	141.951	1.18391	0.000320537
WBGene00021199	54.1468	-5.01836	9.25441e-15
WBGene00021198	94.4104	-2.30099	1.27449e-06
WBGene00220042	12.7481	-4.51181	1.09709e-05
WBGene00020004	177.762	-3.35239	3.10823e-14
WBGene00206375	56.301	-1.08721	0.00730391
WBGene00043065	112.908	-8.6863	1.89102e-15
WBGene00016956	18.9531	-3.09406	0.000980984
WBGene00016953	735.756	1.94691	2.49499e-50
WBGene00044502	1823.15	1.21205	1.23825e-10
WBGene00220029	101.822	-1.86853	3.25869e-09
WBGene00015701	292.81	-1.39135	3.96282e-15
WBGene00015703	212.547	-1.32045	5.68669e-08
WBGene00016760	10.1324	-2.39945	0.00934317
WBGene00171681	12.2161	-2.22417	0.0123077
WBGene00000820	844.649	-2.30221	0.0320669
WBGene00022255	11.4287	-1.88053	0.00920128
WBGene00022248	162.291	-1.15932	0.0266872
WBGene00015310	2096.42	1.01314	0.00986003
WBGene00220203	62.6719	-1.43318	0.00326402
WBGene00219822	497.348	-2.43758	4.79325e-21
WBGene00016397	84.4058	-2.51477	1.69006e-06
WBGene00044505	14.1741	1.73391	0.0211673
WBGene00004477	99.2052	1.02379	0.0484291
WBGene00003607	164.915	-1.6456	7.39903e-07
WBGene00015048	34.2281	-2.05729	0.00158154
WBGene00001905	105.989	-1.47747	6.27396e-06
WBGene00017072	30.4657	-1.0592	0.021741
WBGene00017077	213.183	-2.43719	4.59618e-14
WBGene00016177	744.611	-1.90708	2.81556e-09
WBGene00009008	89.7359	-1.79256	2.26261e-07
WBGene00009009	76.9888	-1.83423	0.00034626
WBGene00045078	15.2893	2.12469	0.0334183
WBGene00009544	38.8351	-1.25755	0.0173146
WBGene00001249	22.603	1.20141	0.0447385
WBGene00009320	325.207	1.21224	0.00133245
WBGene00009133	11.2221	1.77546	0.0399491
WBGene00000593	15.1118	-2.22696	0.00200274
WBGene00012784	237.296	-5.47413	2.10407e-32
WBGene00003064	94.5861	1.26444	0.000269718
WBGene00008486	47.4415	-1.53852	0.000253022
WBGene00001189	302.549	-2.10193	3.20511e-10
WBGene00011291	172.596	-1.28731	2.64396e-06
WBGene00014005	12.847	-2.817	0.000244629
WBGene00009495	41.3264	1.66177	0.0399201
WBGene00007449	15.2261	1.75106	0.0105267
WBGene00011129	618.337	-2.00834	1.08194e-07
WBGene00010921	439.406	-1.11891	4.00401e-05
WBGene00011740	52.8774	1.27984	0.00365267
WBGene00009437	117.755	-1.89062	1.80648e-06
WBGene00004448	888.584	1.3263	2.47166e-07
WBGene00008582	48.0306	-2.37807	5.1439e-05
WBGene00007734	21.5587	-1.88212	0.00122105
WBGene00014082	495.106	-1.19309	0.0184751
WBGene00007752	162.014	-1.80088	4.91474e-14
WBGene00007778	21.0422	-2.12227	0.00022316
WBGene00011950	34.9993	-5.36674	3.98984e-12
WBGene00011951	238.837	-4.16534	3.25112e-20
WBGene00010658	10.1135	-2.12815	0.0188809
WBGene00009889	231.942	-2.97071	1.62033e-35
WBGene00003533	84.0808	-2.10438	1.93409e-07
WBGene00001394	380.676	-2.08766	5.61265e-10
WBGene00012189	40.4852	-3.54627	1.03897e-13
WBGene00012191	87.4156	1.06413	4.53161e-06
WBGene00004410	44.8098	1.14749	0.0175805
WBGene00012639	64.2993	2.3927	1.84313e-08
WBGene00012866	1505.73	-1.35903	5.38042e-06
WBGene00045203	39.8899	-1.40662	0.0120699
WBGene00007454	3043.58	4.94124	2.73787e-89
WBGene00007455	154.308	-6.17823	9.15362e-38
WBGene00045391	41.5211	-2.17719	0.000131414
WBGene00044989	72.0941	-1.4001	0.00115351
WBGene00008537	204.754	1.02007	0.00335358
WBGene00048921	16.4672	-1.70941	0.0223203
WBGene00045282	31.573	-2.51135	5.85284e-06
WBGene00050453	19.2911	-1.22314	0.046659
WBGene00220205	329.247	-1.34095	6.64867e-07
WBGene00013632	156.024	1.03434	0.0268754
WBGene00168647	24.4452	-1.55667	0.0172686
WBGene00013659	51.8265	-2.76377	2.46872e-15
WBGene00173505	20.5875	2.13081	0.00953768
WBGene00013100	182.274	-2.90872	9.78614e-15
WBGene00000709	42.0979	-1.60692	0.0100951
WBGene00047919	88.9653	-1.1576	0.0258317
WBGene00235300	88.331	-2.04953	0.000662323
WBGene00013802	346.374	-1.34143	1.5786e-09
WBGene00013999	704.273	-1.49336	8.84442e-09
WBGene00008204	46.4126	-1.14434	0.0116178
WBGene00016216	7558.96	-1.67077	7.52933e-09
WBGene00020540	1626.27	-3.04183	5.78285e-43
WBGene00002230	3224.98	-1.58761	1.95849e-08
WBGene00021755	456.363	-2.03761	3.11148e-14
WBGene00021751	310.569	1.13911	6.32124e-06
WBGene00021913	1879.35	-1.47488	4.20042e-13
WBGene00020563	86.3687	-4.54645	2.01922e-25
WBGene00020564	2211.49	-1.8487	2.96364e-35
WBGene00000903	654.143	-1.19333	0.0063115
WBGene00000895	89.1668	1.4423	2.64401e-08
WBGene00044681	236.642	-3.21619	1.11936e-16
WBGene00006615	26.1335	1.42972	0.012816
WBGene00022103	2068.2	2.3258	3.30204e-24
WBGene00003978	441.596	-3.27759	1.87802e-11
WBGene00021245	28.1225	-2.90944	0.000419977
WBGene00021244	44.7599	1.41682	0.0010056
WBGene00021260	147.048	1.16632	0.00034626
WBGene00018720	527.463	-4.25889	1.99389e-36
WBGene00021702	34.6264	-2.47169	4.28387e-05
WBGene00021701	129.71	-4.10628	6.96151e-19
WBGene00189950	241.884	-5.75811	1.30711e-31
WBGene00305981	87.3498	-1.56961	0.0153555
WBGene00021861	33.7643	-1.57453	0.0167794
WBGene00021020	210.856	2.29859	8.61551e-24
WBGene00021848	17.0232	-2.11147	0.0301149
WBGene00003941	534.593	1.03279	2.12301e-08
WBGene00022177	128.235	-2.38128	2.53714e-07
WBGene00022178	204.701	-1.85093	0.000828082
WBGene00022181	532.605	1.0951	4.11504e-09
WBGene00022167	36.4431	1.15115	0.00231695
WBGene00019994	1754.84	-2.08324	1.22608e-08
WBGene00019997	110.703	1.11986	9.90368e-06
WBGene00194747	193.374	-2.37682	2.24383e-08
WBGene00019159	132.303	-2.192	1.37909e-08
WBGene00006725	331.991	1.24556	0.00203633
WBGene00044940	26.7634	1.96795	0.0354319
WBGene00001494	27.8707	-2.06653	0.000441277
WBGene00050917	32.0491	-4.20475	5.06759e-13
WBGene00021809	429.421	-3.49266	5.00082e-35
WBGene00001559	87.6446	-4.1107	2.26001e-34
WBGene00010449	499.57	-3.42657	8.96404e-17
WBGene00219295	508.567	1.19528	0.00259413
WBGene00007925	85.3287	-2.84567	1.68984e-10
WBGene00010813	265.87	-1.38855	7.68951e-06
WBGene00006575	441.22	-2.41138	1.36827e-16
WBGene00014206	1445.92	-1.68227	1.15658e-10
WBGene00009647	297.04	-4.16503	6.23775e-31
WBGene00011200	1008.19	-3.61619	1.55032e-16
WBGene00011202	30.7236	-3.86513	4.17834e-09
WBGene00011203	110.215	-2.2019	0.00456003
WBGene00007139	1667.21	-1.28103	2.61316e-09
WBGene00007131	28.6217	-1.89801	0.00111227
WBGene00007132	114.755	-5.34929	1.39124e-21
WBGene00011112	65.7762	1.54335	0.00194134
WBGene00000463	484.502	-1.7737	5.96267e-17
WBGene00004470	68.264	1.11795	0.000591778
WBGene00010907	307.703	-2.99468	6.44134e-11
WBGene00003915	4871.43	1.77185	6.17183e-18
WBGene00011414	88.4644	-4.43052	2.47271e-15
WBGene00119203	49.8576	-3.28481	1.56597e-05
WBGene00016165	1622.15	-1.49126	0.00829975
WBGene00044409	11.8039	-5.42917	0.000224394
WBGene00006543	15.2704	-2.65102	1.41755e-05
WBGene00019630	39.5351	1.10145	0.0399491
WBGene00021310	48.0969	-2.644	1.75406e-09
WBGene00021316	329.898	-1.6364	3.38995e-16
WBGene00020967	21.5016	-1.75633	0.00792579
WBGene00020966	66.0635	-3.79352	1.01237e-16
WBGene00001042	3677.31	-1.35365	2.49218e-06
WBGene00017033	64.7823	-1.81274	0.0108891
WBGene00017303	277.24	-1.82642	5.17997e-07
WBGene00018965	72.7222	-1.78797	0.00458704
WBGene00015469	2159.24	-2.00649	4.96099e-11
WBGene00017160	209.067	-1.18627	9.1095e-06
WBGene00003252	282.534	-2.0117	6.81641e-06
WBGene00219838	36.4123	-1.4155	0.0455485
WBGene00006987	17.3946	-2.80212	0.000528148
WBGene00003546	648.248	-5.06083	5.65393e-66
WBGene00219827	60.5441	-4.62039	4.37358e-22
WBGene00271647	688.73	-1.18921	0.0384004
WBGene00016012	96.8924	-1.35822	0.0134306
WBGene00002881	27.1643	1.1815	0.0408275
WBGene00003523	531.084	-1.29835	1.70922e-08
WBGene00015487	328.402	1.26332	0.00255505
WBGene00015488	375.47	-1.86486	4.52212e-18
WBGene00017849	322.652	-1.18617	0.00282473
WBGene00004857	330.621	-1.11296	4.02391e-05
WBGene00006713	264.555	1.21267	0.000255621
WBGene00001613	29.8138	-1.2873	0.0218303
WBGene00020106	112.07	-1.52319	1.55324e-06
WBGene00044945	61.2848	2.87927	0.00184304
WBGene00305980	4354.01	1.08779	1.57107e-07
WBGene00022698	42.3594	-3.59079	4.77119e-08
WBGene00015336	38.9947	1.13305	0.0223482
WBGene00015518	40.2135	-1.01622	0.0279335
WBGene00017698	117.121	-1.75098	4.38251e-10
WBGene00015128	818.522	-1.49861	1.19177e-08
WBGene00014028	29.2451	1.20204	0.00568767
WBGene00043992	485.973	-2.70622	4.61147e-19
WBGene00011498	939.472	-1.43859	4.51276e-09
WBGene00011499	218.712	-3.31442	1.57017e-26
WBGene00011220	21.5171	-1.90854	0.012709
WBGene00010779	657.419	-2.25466	2.72374e-12
WBGene00011804	250.178	1.17082	1.09746e-06
WBGene00269433	183.076	-2.06758	9.60271e-16
WBGene00306001	85.7368	1.01339	0.007548
WBGene00194725	676.823	-1.25158	0.000459905
WBGene00013499	861.125	-1.24774	0.0283012
WBGene00000768	329.267	-3.90144	1.49888e-27
WBGene00010974	258.857	-1.45702	1.65234e-10
WBGene00010756	1471.62	-3.18324	1.67751e-32
WBGene00010755	122.488	-2.01946	6.69746e-05
WBGene00305993	303.541	-1.20452	1.92025e-05
WBGene00012648	102.466	-1.60437	0.0116054
WBGene00219615	24.5649	-2.57863	0.00118757
WBGene00012970	100.242	-1.58374	0.000131414
WBGene00012922	368.261	-1.52913	1.03884e-21
WBGene00003975	24.4085	1.32492	0.00308022
WBGene00004960	48.3663	-1.02994	0.0428505
WBGene00013429	1238.14	-2.10499	1.72735e-19
WBGene00013427	30.0248	-1.81956	0.000224394
WBGene00012755	277.298	-4.28066	7.47847e-34
WBGene00012759	407.344	-2.2064	1.13186e-11
WBGene00013242	409.2	-2.53437	2.0985e-05
WBGene00001636	36.9271	-1.37629	0.0244209
WBGene00013563	798.315	-2.04195	9.00892e-08
WBGene00304219	575.418	1.32068	8.97301e-12
WBGene00013035	91.2317	-4.32714	7.8194e-13
WBGene00013037	32.8625	-2.23688	0.00136775
WBGene00013043	62.5519	-3.47351	5.36011e-08
WBGene00012546	17.6037	1.60838	0.00841824
WBGene00012554	899.475	-1.30194	1.14226e-09
WBGene00012717	870.606	-1.07809	3.19052e-05
WBGene00000267	330.906	-2.00726	4.04197e-08
WBGene00012720	16.2262	-1.42042	0.0131001
WBGene00012798	3139.06	1.30009	0.00271321
WBGene00009953	53.0492	-1.55624	2.14333e-05
WBGene00011399	449.085	1.39314	6.42347e-08
WBGene00013574	251.931	-1.74987	1.31019e-10
WBGene00011474	219.932	1.21557	0.0353378
WBGene00004796	102.516	-4.93197	4.93278e-22
WBGene00023451	601.787	-1.66026	1.78482e-06
WBGene00022205	58.1903	1.14081	0.000579168
WBGene00022432	66.4476	2.43236	0.00935901
WBGene00015429	34.3238	1.40192	0.034664
WBGene00019776	46.6603	1.19833	0.0178774
WBGene00002071	94.5312	-1.94934	1.93899e-07
WBGene00022502	31.9428	-2.8559	8.04068e-08
WBGene00004927	124.602	-1.20332	0.0351324
WBGene00195184	49.7913	-1.062	0.0237441
WBGene00016997	87.8976	1.16923	0.0127986
WBGene00016486	207.663	-1.82738	0.0286054
WBGene00016485	265.965	2.32124	0.00133527
WBGene00194679	48.7628	-1.03601	0.0172568
WBGene00001569	60.7901	1.04971	0.0264064
WBGene00018735	16.8699	-1.68059	0.00286565
WBGene00004423	154.875	2.93428	8.22678e-05
WBGene00018838	20.1258	2.0065	0.0249779
WBGene00020511	81.0625	-1.14248	0.018895
WBGene00019739	71.8044	-1.49672	6.49245e-05
WBGene00018237	57.5595	-1.07436	0.00920128
WBGene00015955	2083.52	-3.27161	2.27604e-62
WBGene00017632	57.5403	2.3932	0.000282544
WBGene00017631	20.2854	1.97163	0.000907218
WBGene00016867	13.9905	-2.35098	0.00975117
WBGene00004106	95.0178	-2.21006	5.66859e-07
WBGene00000207	238.286	1.49793	8.50116e-08
WBGene00020496	254.038	1.31802	0.0211673
WBGene00018878	2140.47	1.23734	0.00342901
WBGene00019959	209.025	1.29623	0.04135
WBGene00020322	11.2122	-2.07873	0.0286164
WBGene00021324	140.837	-2.79798	1.17795e-20
WBGene00019937	9.68165	-2.07877	0.0350683
WBGene00003911	92.0591	1.10422	0.0303874
WBGene00021051	154.741	1.57381	7.80128e-06
WBGene00019748	80.4664	-1.0494	0.0159026
WBGene00016985	109.28	1.66192	0.0365138
WBGene00000075	291.897	1.62253	0.000838762
WBGene00017419	497.154	1.31423	0.00234881
WBGene00000427	12.2211	-1.86164	0.0111972
WBGene00001638	767.766	1.18173	0.0276978
WBGene00000161	58.7673	-1.2691	0.0237794
WBGene00009801	177.102	-1.18368	0.00920128
WBGene00008602	12.6151	-2.79112	0.000564876
WBGene00009619	47.7169	-1.1818	0.0319618
WBGene00003999	14.1788	-1.62296	0.0201196
WBGene00000961	499.069	-1.35527	0.00232714
WBGene00012258	34.209	-1.90637	0.0059238
WBGene00006922	81.0404	1.46375	0.0428034
WBGene00007956	56.5104	-2.72142	3.2111e-08
WBGene00044585	84.24	1.00079	0.0211444
WBGene00010067	1591.32	-1.69301	6.18992e-06
WBGene00219571	217.104	-1.32639	0.00845486
WBGene00219859	76.9773	-1.13943	0.0490271
WBGene00000222	206.764	-1.14998	0.00679048
WBGene00044149	34.2714	1.96154	0.00160656
WBGene00010690	472.113	1.8534	7.50432e-05
WBGene00000074	143.778	1.94515	0.0357973
WBGene00010776	37.8571	-1.46693	0.00155021
WBGene00003661	22.1018	-1.93312	0.000406768
WBGene00010493	23.5705	1.09665	0.0253622
WBGene00008882	339.667	-1.17208	0.00208276
WBGene00044137	360.148	-1.61197	0.000184509
WBGene00219810	196.947	-1.04945	0.0428505
WBGene00010940	20.3169	-1.77355	0.0201196
WBGene00004313	196.968	1.06964	0.0197995
WBGene00007774	28.3437	-1.50893	0.00115464
WBGene00003411	123.504	-1.14221	5.30444e-07
WBGene00194794	80.6875	-1.06445	0.0455483
WBGene00008974	13.0369	1.56743	0.0394476
WBGene00004317	121.345	-2.47099	1.22196e-13
WBGene00008979	32.7492	-1.06794	0.0128038
WBGene00010339	66.7606	1.58541	0.0175588
WBGene00010011	184.068	-1.10941	0.00142368
WBGene00009280	258.797	-1.08263	0.0257694
WBGene00020770	40.8425	1.14163	0.0301678
WBGene00007011	74.9097	-2.0201	0.000181785
WBGene00023193	396.069	-1.79344	1.32019e-08
WBGene00022276	33.808	-1.86483	0.00292608
WBGene00018774	21.0679	-1.9763	0.0211587
WBGene00018771	200.412	-2.51318	3.62188e-09
WBGene00000253	574.295	-4.30177	1.72395e-97
WBGene00004225	79.5969	-3.26678	3.40809e-20
WBGene00018958	48.8596	-1.38744	0.0220589
WBGene00018955	94.708	1.19851	0.0381609
WBGene00022039	579.203	-1.83714	1.49052e-15
WBGene00002040	51.5422	-1.18	0.000807682
WBGene00022026	71.251	-1.56528	1.36249e-06
WBGene00022030	757.191	-2.67099	1.11347e-17
WBGene00044461	206.903	-3.37936	1.14122e-11
WBGene00021215	28.1565	-2.58154	0.000382863
WBGene00021210	100.554	1.05123	0.00916711
WBGene00021209	245.786	1.45941	1.89558e-12
WBGene00003548	46.2526	-3.59009	1.21112e-13
WBGene00016931	545.117	-4.06892	3.92657e-37
WBGene00019909	1030.33	-1.39128	0.0106354
WBGene00022837	37.4456	-4.88981	4.4593e-11
WBGene00045052	143.04	-2.65885	3.19516e-17
WBGene00045053	158.558	-2.16832	4.08317e-17
WBGene00018580	42.5547	-1.80263	0.00403779
WBGene00018579	1176.42	-3.69902	4.64306e-28
WBGene00001115	32.5329	-1.77622	0.000196722
WBGene00022271	345.538	-3.84885	1.56382e-16
WBGene00022274	356.841	-1.22379	0.000254372
WBGene00003111	49.8394	-1.59157	0.0132157
WBGene00022155	26.3419	-1.41728	0.00832801
WBGene00022158	45.6729	-1.95441	1.50287e-07
WBGene00185098	6065.12	-1.70181	6.67659e-11
WBGene00006771	3082.2	-2.5861	6.10737e-32
WBGene00022145	406.996	-3.26829	2.65563e-14
WBGene00022144	96.6774	-1.97077	7.96333e-10
WBGene00044347	33.0737	-4.03666	8.80002e-14
WBGene00219766	134.707	-2.62358	7.16013e-15
WBGene00021237	205.553	-2.1256	1.4813e-08
WBGene00021239	3543.74	1.72295	1.29018e-20
WBGene00021349	1387.83	-1.43747	0.000231071
WBGene00021353	295.609	-1.00583	4.63137e-06
WBGene00021458	435.408	-1.40599	3.87682e-06
WBGene00021468	563.777	-3.07723	6.20933e-21
WBGene00021461	476.41	-2.15586	1.31019e-10
WBGene00017741	185.272	-2.45371	1.01056e-10
WBGene00017736	253.275	-2.97969	1.50283e-12
WBGene00021271	616.515	-1.40794	2.17137e-05
WBGene00017980	1157.05	-5.81435	1.48118e-101
WBGene00000788	1033.68	-5.07486	4.21962e-39
WBGene00003006	59.5863	-2.53568	5.91828e-11
WBGene00022129	2635.92	-1.60485	5.28565e-18
WBGene00022130	16.6881	-1.28999	0.027766
WBGene00022125	10.2761	-2.50279	0.0015906
WBGene00022131	2199.37	-1.8838	1.25005e-10
WBGene00022113	53.0128	1.07132	0.00343661
WBGene00003387	1598.28	-2.7372	4.52212e-18
WBGene00045387	419.022	-2.31728	8.56054e-16
WBGene00019597	84.7946	-3.1511	3.65236e-11
WBGene00021036	4724.95	-2.58578	1.49888e-27
WBGene00019360	1030.84	-1.31272	6.38862e-06
WBGene00021637	1548.13	-1.00927	2.15946e-06
WBGene00021645	1983.78	-1.74628	3.36731e-09
WBGene00021653	119.636	-1.49914	7.65728e-05
WBGene00021635	105.869	-1.05966	0.00416208
WBGene00020902	12718.2	-1.63633	1.13923e-18
WBGene00020901	54.9842	-2.96404	1.46399e-14
WBGene00002135	145.426	-1.14457	5.03379e-08
WBGene00001430	107.233	1.0044	0.00460472
WBGene00016609	95.7948	1.0341	0.0413518
WBGene00219721	283.362	1.40949	0.01979
WBGene00022465	131.606	-4.85531	7.71665e-31
WBGene00015094	104.415	-2.62806	0.000452464
WBGene00015096	1707.07	-1.89057	2.32922e-22
WBGene00020262	8244.22	2.60391	4.00775e-21
WBGene00185086	91.1979	1.00617	0.0198734
WBGene00019713	616.964	-1.44604	1.16132e-08
WBGene00002989	47.4204	-1.71118	0.00243627
WBGene00018005	692.312	-1.00986	0.0399491
WBGene00000429	27.3021	-1.73251	0.00136775
WBGene00001819	92.4799	-1.20627	0.00235342
WBGene00004486	138.763	1.62806	5.97903e-06
WBGene00022594	47.2963	-2.45791	3.06148e-08
WBGene00019434	984.058	-1.49232	1.11557e-06
WBGene00006819	21.3921	-1.70508	0.0278378
WBGene00001075	14.7404	-4.72714	3.98045e-06
WBGene00010371	345.61	-1.2974	0.000758175
WBGene00009051	43.6517	1.03418	0.0388887
WBGene00009917	121.712	-1.00493	0.00136267
WBGene00011971	542.903	-1.52347	0.000838472
WBGene00077728	225.394	-1.59347	4.35771e-06
WBGene00009271	18.737	1.37246	0.0147613
WBGene00009274	128.858	-3.24258	4.90296e-14
WBGene00010111	148.276	1.92841	6.35665e-14
WBGene00012113	21.0165	2.08094	0.000152093
WBGene00045150	682.971	3.00614	0.00342383
WBGene00007977	42.3345	-1.09878	0.0424209
WBGene00009453	636.664	-1.73378	1.83972e-07
WBGene00009252	164.832	-2.27451	4.07301e-06
WBGene00009961	210.18	-1.17244	0.00229505
WBGene00077558	208.215	1.89368	1.89714e-13
WBGene00014121	330.824	-2.27182	0.000223943
WBGene00009126	2165.89	-1.30392	2.79068e-07
WBGene00010858	363.324	-3.00926	4.79325e-21
WBGene00219581	55.8247	-1.18886	0.00245192
WBGene00009260	183.269	-2.56117	1.75176e-18
WBGene00000096	101.806	-2.04605	0.000445977
WBGene00010610	994.116	-1.72112	6.14353e-10
WBGene00008663	37.5514	-1.28704	0.0300472
WBGene00011864	55.5337	1.07008	0.000244629
WBGene00006445	155.491	1.38182	3.44581e-07
WBGene00015231	284.556	-4.34853	5.50229e-67
WBGene00015229	128.191	-1.41042	4.24883e-05
WBGene00015236	103.171	-1.56578	0.000432283
WBGene00044413	164.045	-1.25736	7.91392e-07
WBGene00016456	21.6479	-1.25756	0.0283012
WBGene00003068	196.341	-2.18974	1.55586e-06
WBGene00009220	99.1867	-1.00185	0.00241761
WBGene00014760	29.4193	-2.25744	1.82656e-06
WBGene00009468	1111.25	-1.17972	1.92715e-08
WBGene00013181	24.0956	-1.86768	0.00710793
WBGene00013180	171.485	1.06266	0.00113284
WBGene00219319	292.437	1.28881	0.00133245
WBGene00010654	22.1722	-2.84018	1.35874e-06
WBGene00001131	1094.28	1.03889	3.15927e-08
WBGene00008681	279.792	2.58419	9.49926e-10
WBGene00012953	52.2369	1.08157	0.010006
WBGene00011059	1091.09	2.90938	9.57803e-28
WBGene00013134	18.9472	1.6855	0.00847321
WBGene00000544	65.7564	-1.6416	7.27219e-06
WBGene00012961	10106.8	-1.5153	0.00051613
WBGene00011028	25.7802	-2.37396	5.17997e-07
WBGene00007600	2314.65	-1.33849	1.96526e-06
WBGene00007601	52.0107	-4.5715	1.11754e-14
WBGene00008783	29.1819	1.05646	0.0290136
WBGene00012103	239.557	1.19173	6.49245e-05
WBGene00010768	171.15	1.30381	1.27987e-06
WBGene00010769	737.57	1.5562	1.65597e-37
WBGene00012216	52.5557	3.374	2.41363e-15
WBGene00045468	300.39	-3.28734	8.70684e-22
WBGene00008568	1061.3	-1.83698	4.77958e-15
WBGene00012345	181.648	-4.78341	7.55063e-32
WBGene00012289	387.352	-1.42494	0.000340773
WBGene00045238	1852.66	-3.2279	1.56925e-27
WBGene00044261	133.832	-1.73111	0.0211444
WBGene00013594	157.712	-2.8057	7.48135e-16
WBGene00001704	46.3377	-1.71395	9.61619e-05
WBGene00012352	22.935	-1.20866	0.0399491
WBGene00012368	38.1021	1.4752	6.6555e-05
WBGene00077443	92.0969	2.22258	5.43029e-06
WBGene00013511	369.5	1.00407	0.00955909
WBGene00002181	246.338	2.37698	8.05828e-13
WBGene00007988	300.118	-1.47849	0.000257169
WBGene00044265	17.5393	1.56163	0.00370264
WBGene00002978	148.962	1.25998	0.00898534
WBGene00013690	79.1461	1.02137	0.0240067
WBGene00013203	108.917	1.75028	1.25005e-10
WBGene00009304	121.072	-2.63145	5.06759e-13
WBGene00009306	70.0267	-1.17277	6.49245e-05
WBGene00000088	41.3793	-1.51729	9.40073e-05
WBGene00006272	75.8275	-2.69221	5.9708e-09
WBGene00009371	77.9121	-2.90847	3.87915e-25
WBGene00015153	549.037	-2.89157	4.43272e-09
WBGene00001177	441.274	-1.39209	1.15773e-07
WBGene00022435	146.633	-3.24206	3.38055e-12
WBGene00219773	43.3094	1.94495	0.000324966
WBGene00005898	152.535	-1.24966	5.17511e-06
WBGene00001564	15.3814	-1.8316	0.0354319
WBGene00015344	177.215	-1.93849	4.7812e-14
WBGene00004053	156.518	-1.07615	0.00778705
WBGene00016512	1181.37	-1.67683	8.22824e-13
WBGene00021603	76.4736	-1.57499	1.29189e-05
WBGene00018115	41.608	-1.92507	7.27564e-05
WBGene00018111	12.0677	-2.44828	0.00558364
WBGene00020390	160.473	-1.43423	0.00126867
WBGene00021487	4204.5	-2.12602	1.05056e-10
WBGene00021493	172.694	-4.52543	2.83375e-28
WBGene00000514	2764.82	-2.81904	1.7833e-27
WBGene00023284	3691.33	1.55038	7.89197e-10
WBGene00021226	19.967	-1.70541	0.0387097
WBGene00000056	141.935	-2.07635	4.15479e-12
WBGene00194896	301.943	-3.59872	3.06415e-37
WBGene00020952	527.329	-3.05486	1.22196e-13
WBGene00005447	20.9259	-1.27798	0.0190949
WBGene00015885	31.232	-1.01445	0.0215632
WBGene00020618	10.6263	-1.83981	0.0497732
WBGene00021079	279.105	-2.53671	3.20343e-10
WBGene00003714	9.71464	-6.57414	6.37348e-07
WBGene00015906	47.5797	-6.44128	1.70003e-13
WBGene00005223	93.7783	1.02503	0.0220719
WBGene00005222	33.7564	1.16716	0.00353212
WBGene00001727	16.3851	1.91343	0.00155682
WBGene00020256	82.5121	1.19474	0.000136106
WBGene00016061	132.36	-2.07656	2.24304e-08
WBGene00016059	59.7363	-1.27012	0.000239825
WBGene00015765	63.6056	-1.10794	0.00141995
WBGene00000893	14.1072	2.76592	8.40694e-06
WBGene00020912	1908.98	-2.32424	2.28718e-06
WBGene00022623	13.1083	2.30177	0.029936
WBGene00004453	15.5951	2.02065	0.0173146
WBGene00045277	449.281	-1.06841	0.0142744
WBGene00020944	134.151	-2.06241	7.6743e-10
WBGene00220084	1804.84	1.97087	3.69304e-17
WBGene00044958	46.0228	1.35832	0.040763
WBGene00022541	42.0645	-2.79669	2.05216e-08
WBGene00022542	160.477	-1.66109	0.00792579
WBGene00015219	32.0236	-4.81086	3.9711e-12
WBGene00015218	66.284	-5.40805	3.21851e-22
WBGene00006342	129.695	-4.14509	1.13995e-24
WBGene00004457	144.559	-1.13984	1.51712e-06
WBGene00002263	167.759	1.21587	2.18376e-05
WBGene00003091	9.76757	-2.30462	0.00725858
WBGene00007071	13.9721	-1.86306	0.0198613
WBGene00009059	96.7813	-1.18184	0.00056393
WBGene00011891	50.6995	-1.08233	0.00686056
WBGene00008372	273.126	-2.96072	8.46578e-23
WBGene00007388	243.366	-1.03139	0.034656
WBGene00007391	183.154	1.29312	0.00029306
WBGene00011838	29.8257	-3.11586	1.29506e-06
WBGene00001663	232.203	-1.2452	4.10148e-05
WBGene00003540	13.9072	2.5463	0.00882121
WBGene00010082	20.2602	-1.37864	0.0493958
WBGene00012142	58.9731	1.15916	0.0141595
WBGene00009721	71.3982	-1.15371	0.0278751
WBGene00012278	14.8706	1.89523	0.00308713
WBGene00011247	63.063	1.04555	0.00235342
WBGene00008099	27.0819	-1.09623	0.027376
WBGene00007153	33.0152	-1.77624	0.0124297
WBGene00009135	25.5367	-2.61703	2.4471e-08
WBGene00009137	76.436	-2.62137	4.88631e-17
WBGene00044045	122.6	-1.67052	3.20115e-05
WBGene00011930	21.0287	-1.85373	0.00206396
WBGene00011932	59.4607	-3.77479	1.49945e-19
WBGene00007361	18.59	-4.70898	4.9073e-09
WBGene00007083	18.3042	-1.67116	0.00436948
WBGene00013027	134.937	-1.39739	3.90411e-08
WBGene00044961	83.5937	-3.067	2.24063e-06
WBGene00304183	157.329	-1.51565	0.000800052
WBGene00009081	188.886	1.58861	3.58127e-13
WBGene00000915	1171.5	1.1575	0.0459688
WBGene00044177	25.8237	-2.15389	0.00342383
WBGene00004747	202.091	1.24891	4.85342e-07
WBGene00007717	137.537	-2.62263	7.10063e-19
WBGene00007722	519.387	-2.46638	1.14984e-21
WBGene00009221	1151.18	-1.20461	5.36734e-13
WBGene00044219	163.396	1.40968	0.0015906
WBGene00010184	983.973	-1.28548	9.4366e-05
WBGene00045140	2676.66	3.74198	0.000852731
WBGene00004809	43.409	-2.32756	0.00107694
WBGene00045511	171.171	-1.06693	0.000571382
WBGene00008726	444.492	-2.04265	3.21e-13
WBGene00008728	266.395	-2.64843	3.10368e-12
WBGene00011850	326.475	-3.73586	3.41292e-21
WBGene00194682	62.3516	1.00472	0.026154
WBGene00009295	61.0773	-2.61015	2.97998e-05
WBGene00009834	75.2978	1.02157	0.00679492
WBGene00219493	99.4411	-1.20108	0.000932916
WBGene00195060	89.2838	-1.03915	0.00393886
WBGene00008010	5909.81	1.24188	0.00310149
WBGene00010209	170.085	1.38134	1.83041e-10
WBGene00000813	344.568	1.11635	9.56878e-05
WBGene00012572	462.478	-1.28055	0.0057226
WBGene00014907	833.823	1.04333	2.9573e-13
WBGene00007182	33.4471	-1.26505	0.00112743
WBGene00013944	118.962	2.69615	8.11272e-07
WBGene00050900	49.7153	1.21515	0.0149797
WBGene00013074	295.273	1.36368	5.18508e-07
WBGene00013076	110.953	-4.16602	1.03897e-13
WBGene00013078	16.858	-1.58296	0.037764
WBGene00013485	308.079	-4.29875	6.05169e-30
WBGene00004236	80.6754	-6.01399	1.12802e-18
WBGene00012699	310.428	-5.07619	1.60505e-40
WBGene00012671	638.912	-4.36652	2.24557e-83
WBGene00012668	27.0959	-2.14746	0.000102606
WBGene00009018	38.0944	-1.37977	0.00113284
WBGene00044197	57.1589	-1.23595	0.00158154
WBGene00077664	33.4177	-1.16254	0.0497831
WBGene00012813	30.7857	1.45748	0.0399491
WBGene00012826	51.0462	-3.58506	1.41306e-11
WBGene00050946	402.641	1.6407	0.00250966
WBGene00013825	166.883	-4.12853	1.41973e-19
WBGene00013826	237.182	1.03594	0.000182246
WBGene00219483	60.26	-1.41281	0.000629448
WBGene00013827	67.407	-1.18084	1.7583e-05
WBGene00008945	1137.44	-1.15809	1.7062e-05
WBGene00010004	18.8142	-1.28975	0.0190198
WBGene00012623	7450.45	1.24936	6.81641e-06
WBGene00012626	97.7715	1.30316	1.35159e-06
WBGene00012852	32.3277	-1.34892	0.00785445
WBGene00000857	912.65	-1.20096	6.49245e-05
WBGene00020797	753.596	-1.34555	7.16588e-06
WBGene00044641	69.9621	1.04068	0.00341402
WBGene00000497	308.381	1.58587	2.57862e-19
WBGene00017038	227.143	-3.85086	7.21468e-31
WBGene00021075	98.0376	1.42032	0.000431655
WBGene00015644	149.097	1.06355	0.00436948
WBGene00021095	811.916	1.32191	0.000421858
WBGene00019922	299.879	1.00382	0.00940178
WBGene00019704	26.9288	-1.39742	0.0108384
WBGene00020740	71.7282	-6.44907	1.3303e-18
WBGene00021968	666.296	-3.9907	2.84703e-55
WBGene00021972	86.8741	-4.46893	9.9771e-15
WBGene00021790	628.939	-1.04117	5.97488e-06
WBGene00019412	21.3789	-1.15433	0.0454656
WBGene00019044	2068.62	-3.06466	1.32149e-60
WBGene00018439	1635.11	-1.5156	1.33793e-07
WBGene00018104	30.7923	-1.03997	0.0429041
WBGene00018662	16.9041	1.93562	0.0446923
WBGene00018663	63.7818	2.13469	0.000917625
WBGene00017214	106.785	-1.68534	2.64401e-08
WBGene00016545	44.1144	-1.3898	0.0388019
WBGene00016550	295.278	-1.50374	0.000218311
WBGene00019589	66.0361	2.12495	5.73079e-09
WBGene00017526	16.7973	-3.67577	2.59247e-08
WBGene00018768	184.327	-4.16848	6.42438e-35
WBGene00018767	617.843	-3.45113	4.33544e-44
WBGene00304220	22.2498	-3.24003	1.64401e-08
WBGene00220002	11.8203	-2.69743	0.00120182
WBGene00019343	23.7961	1.69136	0.000660322
WBGene00020230	270.857	-5.43026	4.88449e-50
WBGene00022712	587.982	1.00088	0.0106816
WBGene00015199	19.0628	-1.24097	0.0244006
WBGene00021296	178.461	-1.15713	0.0223482
WBGene00020409	8.90799	-2.57697	0.0226505
WBGene00005292	24.6044	-1.98521	0.0337798
WBGene00020407	306.088	-1.86358	9.49926e-10
WBGene00021298	26.5413	1.11822	0.0485716
WBGene00017459	21.205	-1.64205	0.000582791
WBGene00305093	14.3814	-1.85112	0.041887
WBGene00195071	612.108	1.32373	2.36427e-09
WBGene00021117	157.003	-6.70461	2.23827e-34
WBGene00000648	79.1047	-2.64678	2.3948e-13
WBGene00021146	52.819	-2.60332	9.25256e-10
WBGene00021713	179.985	-2.84516	7.81241e-20
WBGene00017589	51.6076	-2.01433	4.40931e-11
WBGene00018804	3048.85	-1.67754	0.000620588
WBGene00018807	381.8	-1.01197	1.10944e-05
WBGene00019483	30.8139	-1.31259	0.0443687
WBGene00021055	699.807	1.46241	2.84764e-09
WBGene00019858	682.685	-1.84272	1.21749e-07
WBGene00017944	263.323	-1.22278	0.033448
WBGene00015115	933.746	-1.87064	6.81167e-05
WBGene00018274	76.5849	-2.70281	2.33665e-08
WBGene00015456	409.735	1.36738	1.27151e-05
WBGene00044391	38.0916	-3.24551	1.52733e-06
WBGene00206412	211.844	-2.8131	6.93975e-24
WBGene00017441	452.381	-2.53691	6.13144e-11
WBGene00016319	595.822	-1.37265	0.000149407
WBGene00016965	112.318	1.20237	0.00238856
WBGene00018304	1549.55	-3.21647	4.64306e-28
WBGene00016631	219.339	-1.27801	0.000199989
WBGene00020318	293.024	-3.03791	8.70685e-22
WBGene00015061	21.0633	-1.65025	0.0265456
WBGene00003813	118.298	-2.03323	7.78121e-07
WBGene00008051	118.558	-1.67033	2.36891e-09
WBGene00009043	68.6616	-1.06704	0.0030476
WBGene00009044	183.186	-1.46112	0.00311203
WBGene00011757	823.046	-3.25351	2.88023e-13
WBGene00045125	75.7175	3.35098	0.000444267
WBGene00010043	61.7276	-2.6513	5.01013e-12
WBGene00011924	97.4109	-3.25164	1.6233e-19
WBGene00011888	133.122	-1.87753	6.8349e-05
WBGene00006433	37.278	1.07521	0.00387754
WBGene00000178	173.011	-1.15364	0.000224394
WBGene00007331	203.264	-1.89789	9.68344e-12
WBGene00009945	41.5422	-1.13562	0.0138766
WBGene00014166	332.202	-1.3839	2.24566e-07
WBGene00007419	62.5149	-1.15266	0.00327241
WBGene00007417	90.2642	1.07991	0.0120361
WBGene00014060	191.442	-4.04746	7.3873e-39
WBGene00010898	150.535	-1.28846	0.00139658
WBGene00001522	216.399	1.03067	0.0298951
WBGene00010989	156.512	1.47125	5.30444e-07
WBGene00219205	206.193	-2.69433	3.40401e-22
WBGene00010991	38.7946	-1.88066	0.000352874
WBGene00000851	21.7793	-1.89494	0.0022087
WBGene00012202	15.301	-1.95873	0.00593193
WBGene00013387	226.834	-1.72929	1.04674e-05
WBGene00195146	74.6948	-5.148	1.71823e-30
WBGene00008545	112.56	-3.209	8.55475e-13
WBGene00009689	29.2612	-2.88677	1.76133e-07
WBGene00003979	76.6952	-3.1114	3.29245e-16
WBGene00012222	860.147	-2.92671	2.14119e-31
WBGene00012461	190.589	-4.08931	4.39819e-13
WBGene00012462	127.53	-1.05652	0.00379099
WBGene00012845	521.872	1.13747	7.91102e-09
WBGene00016825	69.2883	-5.37135	3.96061e-19
WBGene00016833	38.8595	-3.43116	2.78555e-15
WBGene00004945	43.5703	-1.52016	0.000219263
WBGene00012284	14.0228	-1.65167	0.0374343
WBGene00000660	23.0029	-1.54574	0.0442401
WBGene00003305	3976.8	1.67577	0.0154819
WBGene00012901	9.65154	-2.23144	0.0151303
WBGene00004904	24.6819	-1.37918	0.01979
WBGene00008929	2360.99	-1.4574	3.21675e-10
WBGene00009641	136.219	-2.02947	4.2743e-05
WBGene00004120	241.819	-1.26809	1.27762e-05
WBGene00008863	5188.07	1.56504	2.98474e-09
WBGene00008448	51.4667	-3.93594	7.18988e-22
WBGene00000113	86.6437	1.28693	2.44255e-05
WBGene00219969	43.5161	-1.61564	3.50556e-06
WBGene00013013	300.92	-5.44267	4.24129e-44
WBGene00013008	20.2724	-4.1268	6.34021e-08
WBGene00001764	248.42	1.04435	0.00522981
WBGene00002235	107.07	-3.90347	6.88307e-09
WBGene00012198	1249.43	1.74054	3.48542e-24
WBGene00012199	3883.77	-8.95426	6.96474e-86
WBGene00012200	44.1447	-5.9554	7.99776e-13
WBGene00044074	23.1833	-5.38936	1.04168e-09
WBGene00012722	31.1575	-1.41736	0.00544664
WBGene00012723	34.6413	-3.29172	1.36456e-13
WBGene00000662	476.73	-6.36384	5.51961e-26
WBGene00012731	175.84	-1.71534	0.000224394
WBGene00010722	52.7997	-2.03728	0.000793371
WBGene00012979	47.9485	-1.84291	0.0165701
WBGene00012981	279.728	-1.4781	0.00167241
WBGene00013222	2059.78	-3.5799	2.12283e-86
WBGene00006939	719.745	1.0183	0.0226772
WBGene00013189	2099.96	2.26948	4.63147e-36
WBGene00013195	83.3748	-2.76255	7.91879e-17
WBGene00003651	241.58	-2.29979	3.24855e-14
WBGene00013157	724.524	1.17103	0.0214579
WBGene00013158	467.462	-3.34956	1.05978e-23
WBGene00013159	1012.86	-1.07594	0.000182246
WBGene00013165	35.0688	-1.42354	0.0206062
WBGene00013166	15.6669	-1.57855	0.00544664
WBGene00014450	0	NA	NA
WBGene00014451	0.491122	-1.07407	NA
WBGene00010957	2.75604	2.28667	NA
WBGene00010958	0.484088	2.58556	NA
WBGene00014452	2.28054	-0.163885	NA
WBGene00014453	0	NA	NA
WBGene00014454	24.9516	0.21506	0.925731
WBGene00014455	0	NA	NA
WBGene00014456	3.66263	2.3347	NA
WBGene00014457	0.272496	-1.36858	NA
WBGene00010959	12.6982	0.06757	0.976674
WBGene00010960	7.45383	0.971253	NA
WBGene00014458	0	NA	NA
WBGene00014459	6.37832	0.561065	NA
WBGene00014460	0	NA	NA
WBGene00010961	7.9572	0.935915	NA
WBGene00014461	0.0786064	-0.413066	NA
WBGene00014462	0.210921	0.308268	NA
WBGene00014463	0.136248	-0.413066	NA
WBGene00014464	0.861762	-3.07034	NA
WBGene00000829	24.4467	1.91766	0.163042
WBGene00014465	0.101917	-0.413066	NA
WBGene00010962	4.90062	0.612667	NA
WBGene00014466	1.21742	0.790174	NA
WBGene00010963	9.93484	-0.594334	0.734647
WBGene00014467	0	NA	NA
WBGene00014468	0.954909	-2.2614	NA
WBGene00014469	0.529259	2.70037	NA
WBGene00014470	0	NA	NA
WBGene00010965	14.3734	2.37976	0.0768869
WBGene00014471	2.6156	1.13366	NA
WBGene00014472	304.106	0.765034	0.434685
WBGene00010966	1.43216	2.49788	NA
WBGene00010967	18.2213	-0.111023	0.961799
WBGene00014473	3.37844	3.96394	NA
WBGene00021406	0	NA	NA
WBGene00021407	0	NA	NA
WBGene00021408	0	NA	NA
WBGene00021405	0	NA	NA
WBGene00021409	0	NA	NA
WBGene00021404	0	NA	NA
WBGene00001492	1.94297	-3.39766	NA
WBGene00021403	0	NA	NA
WBGene00195502	0	NA	NA
WBGene00235257	2.46475	0.636318	NA
WBGene00235258	2.58871	-0.472251	NA
WBGene00166500	0.69987	-1.71605	NA
WBGene00235260	0.366546	1.05527	NA
WBGene00235259	11.8701	-0.257773	0.881491
WBGene00023131	0	NA	NA
WBGene00235261	1.48216	-1.55773	NA
WBGene00235262	0	NA	NA
WBGene00201447	0	NA	NA
WBGene00015246	5.57725	-0.852919	NA
WBGene00015247	1.89765	-1.57221	NA
WBGene00017927	0.784582	-1.95893	NA
WBGene00001111	3214.22	-0.128922	0.83195
WBGene00017928	98.1817	0.317541	0.543302
WBGene00017929	70.4375	0.210432	0.682274
WBGene00196821	0	NA	NA
WBGene00017926	5.93922	0.0441987	NA
WBGene00000897	66.7819	-0.771906	0.0225506
WBGene00000674	1.41889	-0.3874	NA
WBGene00198932	0	NA	NA
WBGene00202431	0	NA	NA
WBGene00023019	0	NA	NA
WBGene00197291	0	NA	NA
WBGene00198551	0	NA	NA
WBGene00199863	0	NA	NA
WBGene00021400	0.41548	-0.891141	NA
WBGene00021398	52.8088	-1.59561	0.470489
WBGene00219750	5.46986	0.458481	NA
WBGene00021397	4.98459	-1.87731	NA
WBGene00021396	5.6435	0.823746	NA
WBGene00198224	0	NA	NA
WBGene00006561	134.041	-0.131137	0.854889
WBGene00021395	241.709	0.252879	0.583684
WBGene00196851	0	NA	NA
WBGene00021402	1549.31	-0.387873	0.339182
WBGene00000815	120.985	0.20219	0.605108
WBGene00195063	159.338	0.186457	0.702234
WBGene00021394	315.892	0.321029	0.339448
WBGene00021401	21.4465	0.220709	0.837526
WBGene00019821	168.842	0.138835	0.767386
WBGene00019822	170.459	-0.0164587	0.977484
WBGene00019823	43.0843	0.163662	0.879096
WBGene00019820	386.073	0.0699756	0.886555
WBGene00001728	0.382145	0.981269	NA
WBGene00019824	147.037	-0.0300451	0.961457
WBGene00019825	41.2109	0.489552	0.335697
WBGene00001071	3.4263	0.160154	NA
WBGene00020647	39.4599	-0.0499646	0.961457
WBGene00003932	39.5641	0.477521	0.538367
WBGene00020651	0.24983	0.308268	NA
WBGene00020650	1.50292	0.973697	NA
WBGene00005487	1.39279	-0.295597	NA
WBGene00003362	0	NA	NA
WBGene00020649	19.5157	-0.396564	0.62464
WBGene00206487	2.36568	-0.387335	NA
WBGene00045177	0.136248	-0.413066	NA
WBGene00020648	12.5956	-0.664229	0.78954
WBGene00019298	2.28474	-2.23942	NA
WBGene00019300	7.27777	0.730678	NA
WBGene00019299	0.943145	-3.23036	NA
WBGene00198707	0	NA	NA
WBGene00001099	39.7278	-0.401245	0.450834
WBGene00001735	6.16115	-1.06538	NA
WBGene00200120	0	NA	NA
WBGene00023092	0	NA	NA
WBGene00017578	15.8135	-0.166691	0.905502
WBGene00000675	7.76249	-0.588406	NA
WBGene00017577	7.67088	-0.149628	NA
WBGene00017574	0.1401	-0.413066	NA
WBGene00017576	7.96454	-0.754031	NA
WBGene00197593	0	NA	NA
WBGene00022048	380.93	-0.213875	0.397782
WBGene00220192	0	NA	NA
WBGene00004981	50.3736	-0.391366	0.595343
WBGene00020295	207.162	0.332684	0.238417
WBGene00004493	190.27	0.680718	0.100145
WBGene00044789	645.088	0.231511	0.41738
WBGene00020300	36.9943	-0.184632	0.825271
WBGene00001338	80.0178	-0.461732	0.330614
WBGene00020298	154.307	-0.292389	0.370658
WBGene00045249	15.9541	0.598011	0.421403
WBGene00020297	198.376	-0.00818475	0.990048
WBGene00020296	152.994	0.448812	0.142979
WBGene00001666	468.1	-0.535503	0.00336529
WBGene00002187	11.7338	0.732627	0.462752
WBGene00219270	0.637865	2.97387	NA
WBGene00165558	0	NA	NA
WBGene00020299	9.63425	0.310064	0.853879
WBGene00001332	159.48	0.443547	0.269335
WBGene00000913	421.709	-0.0325648	0.947925
WBGene00022046	91.4448	0.398809	0.407741
WBGene00022047	2.65587	-1.588	NA
WBGene00271640	0.681697	-0.793601	NA
WBGene00002041	21.6473	0.0948622	0.965377
WBGene00022045	97.2238	0.606974	0.0803741
WBGene00022044	66.2008	0.406933	0.462358
WBGene00235263	1.09842	0.671726	NA
WBGene00235264	1.15193	-1.73588	NA
WBGene00019772	0.0786064	-0.413066	NA
WBGene00019773	12.7969	0.112916	0.975011
WBGene00019774	11.0927	-0.981047	0.456851
WBGene00220031	0	NA	NA
WBGene00271837	0	NA	NA
WBGene00235265	4.71783	0.0205564	NA
WBGene00021011	7.55162	0.119981	NA
WBGene00021012	193.16	0.0776957	0.900431
WBGene00000213	41.4685	-0.941436	0.339812
WBGene00201763	0	NA	NA
WBGene00021010	4.89491	-0.0994163	NA
WBGene00021013	2567.24	-0.436116	0.528387
WBGene00001625	8.30762	-1.39568	NA
WBGene00199193	0	NA	NA
WBGene00018924	0.783714	-0.420172	NA
WBGene00200779	0	NA	NA
WBGene00201760	0	NA	NA
WBGene00198589	0	NA	NA
WBGene00195964	0	NA	NA
WBGene00001165	3.84325	-1.17933	NA
WBGene00197598	0.600824	-2.54867	NA
WBGene00197815	0	NA	NA
WBGene00219978	0	NA	NA
WBGene00018925	18.066	-0.209308	0.856853
WBGene00018926	10.4331	-0.118436	0.974324
WBGene00189987	3.78502	-5.21518	NA
WBGene00015996	0.17752	1.02961	NA
WBGene00015994	61.8391	0.40192	0.916685
WBGene00199836	0	NA	NA
WBGene00015997	7.45074	0.0599768	NA
WBGene00044457	1.49361	-2.09148	NA
WBGene00015998	2.06229	-0.41455	NA
WBGene00015999	1.93697	0.222555	NA
WBGene00000676	0.280201	-1.36858	NA
WBGene00199072	0	NA	NA
WBGene00002140	1.38734	-0.0456438	NA
WBGene00015993	0	NA	NA
WBGene00022911	0	NA	NA
WBGene00200850	0	NA	NA
WBGene00200054	0	NA	NA
WBGene00194995	0	NA	NA
WBGene00015497	2.66609	0.335234	NA
WBGene00019665	125.897	-0.133962	0.887668
WBGene00196668	0	NA	NA
WBGene00019658	72.1148	0.0783109	0.90333
WBGene00004427	63.7983	0.0356653	0.974324
WBGene00044948	2.14519	1.36083	NA
WBGene00045051	0	NA	NA
WBGene00019664	68.0642	-0.315792	0.445215
WBGene00023106	0.874808	1.30498	NA
WBGene00019663	3.86771	-1.43455	NA
WBGene00019662	0.0786064	-0.413066	NA
WBGene00044723	2.61074	-1.17397	NA
WBGene00019659	1.25016	3.09874	NA
WBGene00019660	4.21958	-0.0919179	NA
WBGene00044458	0.101917	-0.413066	NA
WBGene00019661	66.4559	-0.0657932	0.947925
WBGene00195864	0	NA	NA
WBGene00023038	0	NA	NA
WBGene00018256	17.1754	0.138801	0.914185
WBGene00235287	0.0786064	-0.413066	NA
WBGene00021949	0.214854	-1.07651	NA
WBGene00044460	129.237	0.978502	0.000620665
WBGene00044459	10.557	0.0120364	0.99491
WBGene00021951	1.43169	-1.13172	NA
WBGene00168241	0	NA	NA
WBGene00219763	0.101917	-0.413066	NA
WBGene00197624	0	NA	NA
WBGene00021948	3.28612	0.691666	NA
WBGene00196878	0	NA	NA
WBGene00194844	0.408743	-1.98343	NA
WBGene00021947	4.41168	0.597207	NA
WBGene00001788	1.66967	0.942579	NA
WBGene00000677	29.8263	-0.368569	0.556962
WBGene00018928	192.143	-0.0402248	0.956815
WBGene00018929	45.7236	0.50679	0.330165
WBGene00018933	98.862	-0.679151	0.196747
WBGene00018932	76.0531	0.0799301	0.90333
WBGene00018931	21.3509	0.953	0.16615
WBGene00199691	0	NA	NA
WBGene00004824	98.612	-0.682917	0.00890438
WBGene00197041	0	NA	NA
WBGene00200616	0.219459	1.63023	NA
WBGene00018930	7.79047	-0.0222778	NA
WBGene00018935	295.312	0.167422	0.551829
WBGene00018934	37.0654	-0.378074	0.529302
WBGene00001154	29.9599	0.17196	0.850661
WBGene00220182	0	NA	NA
WBGene00021935	276.514	-0.268244	0.603699
WBGene00185088	45.0443	-0.201049	0.776827
WBGene00235283	0	NA	NA
WBGene00021936	135.974	0.226778	0.752295
WBGene00220183	0	NA	NA
WBGene00199601	0	NA	NA
WBGene00202216	0	NA	NA
WBGene00021942	3.24177	-1.30002	NA
WBGene00044742	356.017	0.5054	0.116208
WBGene00021943	58.503	0.552688	0.225418
WBGene00201199	0	NA	NA
WBGene00023184	0	NA	NA
WBGene00021941	632.945	-0.902435	0.0192012
WBGene00021945	238.79	-0.147148	0.755198
WBGene00044757	4.25235	-0.406464	NA
WBGene00195533	0	NA	NA
WBGene00023183	5.36436	-1.64978	NA
WBGene00201671	0.180523	-1.05537	NA
WBGene00021938	140.409	0.115957	0.791071
WBGene00196995	0	NA	NA
WBGene00196058	0	NA	NA
WBGene00016649	0	NA	NA
WBGene00045301	0	NA	NA
WBGene00016648	0	NA	NA
WBGene00045300	0	NA	NA
WBGene00016647	0	NA	NA
WBGene00045299	0	NA	NA
WBGene00016646	0	NA	NA
WBGene00045298	0.548844	-2.41197	NA
WBGene00019073	0	NA	NA
WBGene00019072	0	NA	NA
WBGene00271786	2.50989	-1.16192	NA
WBGene00019070	8639.68	0.292827	0.476002
WBGene00019069	203.376	0.088181	0.890854
WBGene00196404	0	NA	NA
WBGene00199590	0	NA	NA
WBGene00019067	1.21765	-0.399465	NA
WBGene00019068	3.8794	-0.356789	NA
WBGene00004047	337.855	0.20131	0.53469
WBGene00043705	33.2402	0.0606715	0.949954
WBGene00220181	0	NA	NA
WBGene00002278	44.5291	0.0583922	0.953848
WBGene00021923	81.4735	0.229163	0.691364
WBGene00021925	14.1397	0.264952	0.850661
WBGene00021926	28.4985	-0.661438	0.243427
WBGene00021922	161.066	0.400972	0.22563
WBGene00021921	244.808	-0.099274	0.808774
WBGene00194825	0	NA	NA
WBGene00194822	0	NA	NA
WBGene00194823	0.835835	1.4075	NA
WBGene00194824	0.136248	-0.413066	NA
WBGene00194826	0	NA	NA
WBGene00021927	2812.16	-0.638383	0.00479963
WBGene00219762	0.136248	-0.413066	NA
WBGene00005903	200.309	-0.929449	0.00247323
WBGene00021929	171.32	0.08544	0.865581
WBGene00021930	401.29	-0.0146278	0.985652
WBGene00021920	26.8577	0.129274	0.900427
WBGene00021931	5265.16	-0.902734	0.000324678
WBGene00000816	70.3603	0.0870143	0.888968
WBGene00021934	203.571	0.363644	0.279145
WBGene00196098	0.132315	1.02961	NA
WBGene00021933	56.2208	-0.0162104	0.99069
WBGene00021932	57.5468	-0.0207331	0.97956
WBGene00044462	28.923	0.0171374	0.991654
WBGene00016637	1130.14	-0.139041	0.539307
WBGene00003893	2.62716	0.773713	NA
WBGene00005905	0	NA	NA
WBGene00005904	2.823	-1.26088	NA
WBGene00202064	0	NA	NA
WBGene00016638	0.26463	1.77661	NA
WBGene00016636	2.26761	-0.672548	NA
WBGene00016639	599.174	-0.847085	0.00184304
WBGene00199664	0	NA	NA
WBGene00200465	0	NA	NA
WBGene00023256	0	NA	NA
WBGene00016797	28.121	-0.112234	0.942409
WBGene00023257	0	NA	NA
WBGene00016798	0	NA	NA
WBGene00219437	0	NA	NA
WBGene00016796	234.983	0.059068	0.945246
WBGene00198147	0	NA	NA
WBGene00198949	0	NA	NA
WBGene00022426	49.958	0.100479	0.941762
WBGene00022428	53.831	-0.499398	0.327769
WBGene00198533	0	NA	NA
WBGene00197287	0.157213	-0.954426	NA
WBGene00007020	90.5588	0.404443	0.333032
WBGene00196875	0	NA	NA
WBGene00022427	105.3	0.0506146	0.93728
WBGene00196976	0	NA	NA
WBGene00202019	0	NA	NA
WBGene00001104	3.39329	0.878779	NA
WBGene00023163	2.29166	-0.799914	NA
WBGene00001103	5.79886	0.616275	NA
WBGene00021123	5.82062	0.27866	NA
WBGene00044463	5.04098	0.293706	NA
WBGene00021122	1.67063	-0.509659	NA
WBGene00021121	21.1922	0.130837	0.927065
WBGene00021120	0.218707	-1.07651	NA
WBGene00009521	92.0193	-0.182534	0.778893
WBGene00044908	0.467905	0.319451	NA
WBGene00009522	1.06574	3.70568	NA
WBGene00009523	0.88428	-0.197295	NA
WBGene00009524	1.21086	-0.868413	NA
WBGene00009518	20.6024	0.242244	0.909118
WBGene00009519	0.0786064	-0.413066	NA
WBGene00045003	0	NA	NA
WBGene00009517	0.856347	0.84187	NA
WBGene00009520	0.444463	0.433814	NA
WBGene00045037	0.320651	0.98048	NA
WBGene00009526	19.195	-0.750941	0.383167
WBGene00009525	0.72459	0.539077	NA
WBGene00009515	6.72199	-0.46346	NA
WBGene00007476	43.1814	-0.431066	0.464656
WBGene00022425	51.2194	0.1614	0.819843
WBGene00018776	97.4489	-0.304544	0.436254
WBGene00018778	752.17	0.0191667	0.97056
WBGene00018777	228.426	0.81606	0.000430875
WBGene00019054	0	NA	NA
WBGene00019053	0	NA	NA
WBGene00004338	81.1818	0.102538	0.865055
WBGene00000678	4.82164	0.971889	NA
WBGene00023304	0.0786064	-0.413066	NA
WBGene00166535	0.43615	0.56619	NA
WBGene00000679	0.40481	-0.647252	NA
WBGene00200943	0	NA	NA
WBGene00023305	0	NA	NA
WBGene00199889	0	NA	NA
WBGene00219265	0.276348	-1.36858	NA
WBGene00023397	0.242044	1.69994	NA
WBGene00022423	14.2323	-0.092243	0.96988
WBGene00023202	0	NA	NA
WBGene00198926	0	NA	NA
WBGene00022314	5.7259	-1.35209	NA
WBGene00023392	0.41967	-0.647252	NA
WBGene00022309	18.7404	0.530543	0.465742
WBGene00022310	155.375	0.310269	0.343046
WBGene00199927	0	NA	NA
WBGene00002180	15.3335	-0.152988	0.905372
WBGene00022311	696.408	-0.167805	0.848445
WBGene00022312	54.1027	-0.249894	0.873576
WBGene00235266	4.69313	-0.780347	NA
WBGene00235267	20.2582	0.0122762	0.993326
WBGene00000546	1130.63	-0.930709	8.913e-05
WBGene00000547	216.762	0.0417973	0.940357
WBGene00022308	8582.7	0.356427	0.409627
WBGene00022307	329.785	0.105377	0.823835
WBGene00000680	1.00094	0.475331	NA
WBGene00022313	4.7485	-0.197559	NA
WBGene00023393	0.109729	1.02961	NA
WBGene00220213	0.101917	-0.413066	NA
WBGene00023394	0	NA	NA
WBGene00044464	0	NA	NA
WBGene00199030	0	NA	NA
WBGene00003806	192.889	0.267349	0.45423
WBGene00022306	190.168	0.35051	0.381485
WBGene00198503	0	NA	NA
WBGene00019368	17.8818	0.152732	0.930377
WBGene00023094	0	NA	NA
WBGene00197920	0.139469	1.02961	NA
WBGene00195475	0	NA	NA
WBGene00044719	0.1401	-0.413066	NA
WBGene00019369	15.0655	0.134118	0.940273
WBGene00019367	1.02829	2.74354	NA
WBGene00019370	199.507	0.713958	0.272777
WBGene00195474	0	NA	NA
WBGene00201161	0	NA	NA
WBGene00016427	111.283	-0.415874	0.295569
WBGene00000681	0.945901	1.42436	NA
WBGene00044073	6.01761	-0.625945	NA
WBGene00016425	8.44582	-1.64034	NA
WBGene00016424	7.8292	-0.317059	NA
WBGene00021520	9.99171	-0.73934	0.683112
WBGene00021519	1.70901	-0.90767	NA
WBGene00021518	10.8337	-0.655187	0.706516
WBGene00021517	6.52901	0.867067	NA
WBGene00003794	440.056	0.392586	0.138545
WBGene00220152	0	NA	NA
WBGene00220153	0	NA	NA
WBGene00021516	11.6399	0.714718	0.511619
WBGene00000416	233.212	0.568821	0.211014
WBGene00021515	667.749	-0.56187	0.0119875
WBGene00021514	58.9255	-0.0760555	0.924331
WBGene00001105	6.45255	0.12896	NA
WBGene00003712	34.8967	-0.401194	0.55412
WBGene00021521	1.47803	-2.09621	NA
WBGene00003682	4.63771	0.356909	NA
WBGene00003677	10.7974	0.213201	0.900786
WBGene00045255	392.231	0.164976	0.878653
WBGene00202209	0	NA	NA
WBGene00199574	0	NA	NA
WBGene00219752	0.219459	1.63023	NA
WBGene00021525	0	NA	NA
WBGene00021513	0.343236	1.05527	NA
WBGene00021522	133.614	-0.0493855	0.942636
WBGene00003297	0	NA	NA
WBGene00220154	0	NA	NA
WBGene00004497	74.5965	0.291345	0.598723
WBGene00021512	159.569	0.0646921	0.914167
WBGene00220155	0	NA	NA
WBGene00021511	2.4763	-0.32281	NA
WBGene00021524	0.136248	-0.413066	NA
WBGene00200640	0	NA	NA
WBGene00197111	0	NA	NA
WBGene00044618	0.954404	1.96979	NA
WBGene00019538	276.842	0.0200917	0.97868
WBGene00003947	150.136	0.23048	0.715592
WBGene00019537	105.615	-0.116322	0.790092
WBGene00019536	7926.88	-0.0963365	0.836488
WBGene00019540	183.142	-0.277315	0.794352
WBGene00044293	15.1612	-0.656593	0.704207
WBGene00195004	1.00404	-0.78572	NA
WBGene00021507	50.2241	-0.0314368	0.974324
WBGene00021508	32.1747	0.578757	0.5523
WBGene00021506	79.0028	0.107637	0.852753
WBGene00021509	221.52	0.487455	0.201617
WBGene00021505	1223.41	-0.204808	0.573173
WBGene00000682	0.532561	2.66457	NA
WBGene00021504	4.18941	1.61413	NA
WBGene00021510	67.0655	-0.0900906	0.923251
WBGene00198094	0.0786064	-0.413066	NA
WBGene00021410	0.157213	-0.954426	NA
WBGene00004913	4.58197	0.0511823	NA
WBGene00000683	0.712498	-0.589099	NA
WBGene00195012	0	NA	NA
WBGene00197160	0	NA	NA
WBGene00198204	0	NA	NA
WBGene00001173	97.5388	-0.0909499	0.861572
WBGene00201394	0.49966	-0.0432282	NA
WBGene00001186	7.91118	1.04502	NA
WBGene00198086	0	NA	NA
WBGene00195510	1.7294	-0.778208	NA
WBGene00196527	0.365856	0.984606	NA
WBGene00001253	5.53597	1.43528	NA
WBGene00018681	339.765	0.253219	0.363824
WBGene00018680	43.4788	-0.285146	0.672622
WBGene00018679	32.5935	0.24063	0.784684
WBGene00138717	64.3825	0.449928	0.31268
WBGene00018678	122.215	0.248078	0.64768
WBGene00006738	160.196	-0.0902816	0.837526
WBGene00021655	400.659	-0.180559	0.753414
WBGene00044466	214.143	0.0580769	0.887668
WBGene00022298	35.3524	-0.0399986	0.974324
WBGene00022297	75.0755	-0.293265	0.598941
WBGene00022302	7929.3	-0.350114	0.113448
WBGene00022300	493.065	-0.251168	0.225204
WBGene00220211	0	NA	NA
WBGene00022296	239.898	0.35044	0.369399
WBGene00022301	189.974	-0.218645	0.512169
WBGene00022303	1.33305	0.525504	NA
WBGene00022295	5.4048	-0.962382	NA
WBGene00201141	0	NA	NA
WBGene00044467	81.3261	0.40447	0.586943
WBGene00019874	0.533227	1.5584	NA
WBGene00019873	7.43873	-1.04469	NA
WBGene00255572	0	NA	NA
WBGene00202224	0.136248	-0.413066	NA
WBGene00019875	157.059	0.470096	0.348018
WBGene00044649	0.280201	-1.36858	NA
WBGene00023241	0	NA	NA
WBGene00023240	0	NA	NA
WBGene00023242	0	NA	NA
WBGene00022940	0	NA	NA
WBGene00219423	1.10455	-1.43344	NA
WBGene00000487	1.95755	-3.44677	NA
WBGene00016027	3.33838	-1.58171	NA
WBGene00016025	0.91016	-0.227186	NA
WBGene00200043	0	NA	NA
WBGene00016024	0.821891	-0.364851	NA
WBGene00001729	0	NA	NA
WBGene00199050	0	NA	NA
WBGene00016023	0.136248	-0.413066	NA
WBGene00077523	10.1413	-0.473255	0.713952
WBGene00016918	1.49373	1.03722	NA
WBGene00235274	0.408743	-1.98343	NA
WBGene00016920	0	NA	NA
WBGene00001557	0	NA	NA
WBGene00219665	0.355041	1.9646	NA
WBGene00016919	0.180523	-1.05537	NA
WBGene00195956	0	NA	NA
WBGene00201637	0	NA	NA
WBGene00016917	5.07653	0.168921	NA
WBGene00198825	0	NA	NA
WBGene00202203	0	NA	NA
WBGene00201391	0	NA	NA
WBGene00022134	277.219	0.446587	0.140288
WBGene00220196	0	NA	NA
WBGene00044650	63.8805	-0.541813	0.241566
WBGene00235277	147.929	-0.677079	0.214119
WBGene00020208	144.146	0.482378	0.0969843
WBGene00202285	0	NA	NA
WBGene00019785	4.54964	-1.43858	NA
WBGene00019784	14.6649	-0.218893	0.887668
WBGene00019783	17.0414	0.165652	0.948786
WBGene00019786	79.6686	-0.148528	0.831716
WBGene00201529	0	NA	NA
WBGene00196218	0	NA	NA
WBGene00195460	0	NA	NA
WBGene00198288	0	NA	NA
WBGene00200246	0	NA	NA
WBGene00199490	0	NA	NA
WBGene00202308	0	NA	NA
WBGene00200102	0.101917	-0.413066	NA
WBGene00019787	29.1925	-0.391951	0.534759
WBGene00002990	1335.66	-0.895173	0.000205718
WBGene00199100	0.136248	-0.413066	NA
WBGene00021416	634.912	0.766575	1.74767e-06
WBGene00006920	71.7248	-0.0127593	0.991915
WBGene00201693	0.1401	-0.413066	NA
WBGene00198080	0	NA	NA
WBGene00200681	0	NA	NA
WBGene00165356	0	NA	NA
WBGene00021417	420.309	-0.0993059	0.774373
WBGene00021418	2.23687	0.527555	NA
WBGene00021425	24.6121	-0.94756	0.164068
WBGene00021423	130.362	-0.365553	0.45423
WBGene00021421	58.5203	-0.166102	0.829384
WBGene00021427	40.3598	0.131932	0.898964
WBGene00168399	0	NA	NA
WBGene00197069	0	NA	NA
WBGene00197860	0.520823	0.381763	NA
WBGene00021420	31.2457	-0.841171	0.113649
WBGene00021419	47.59	-0.0693779	0.928831
WBGene00200383	0	NA	NA
WBGene00199427	0	NA	NA
WBGene00219262	0	NA	NA
WBGene00202014	0.101917	-0.413066	NA
WBGene00200448	0	NA	NA
WBGene00023467	1.00305	-1.63259	NA
WBGene00197721	0	NA	NA
WBGene00016671	0.382225	-0.647252	NA
WBGene00199281	0	NA	NA
WBGene00000402	2.79217	-2.55468	NA
WBGene00199996	0	NA	NA
WBGene00200790	0	NA	NA
WBGene00201607	0	NA	NA
WBGene00016670	4.20332	-0.935604	NA
WBGene00016669	0.533192	1.56681	NA
WBGene00016668	0.25913	-1.41574	NA
WBGene00001705	216.053	0.98108	0.16831
WBGene00195361	0	NA	NA
WBGene00197919	0	NA	NA
WBGene00044468	262.546	1.03134	0.101426
WBGene00235299	8.68095	0.152782	NA
WBGene00022090	20.1453	0.732113	0.732084
WBGene00022092	103.059	0.0524684	0.934316
WBGene00197723	0	NA	NA
WBGene00022089	105.096	0.688361	0.0729971
WBGene00022087	588.582	-0.250032	0.687026
WBGene00022093	1.78997	0.138198	NA
WBGene00198527	0	NA	NA
WBGene00022086	3.13069	0.90876	NA
WBGene00175009	0	NA	NA
WBGene00022094	4.04574	-0.0944241	NA
WBGene00022085	17.9052	0.0969753	0.96988
WBGene00235341	1.15733	-0.882408	NA
WBGene00235288	9.80626	-0.683953	0.804818
WBGene00235342	4.38564	-1.52069	NA
WBGene00022095	0	NA	NA
WBGene00165490	0	NA	NA
WBGene00022096	0.665527	-2.72859	NA
WBGene00022083	0.597724	-0.511911	NA
WBGene00235343	0	NA	NA
WBGene00022097	0	NA	NA
WBGene00022082	0	NA	NA
WBGene00022079	10.6465	-0.129084	0.967362
WBGene00235294	5.35642	-1.20928	NA
WBGene00022078	17.9261	-0.521048	0.613535
WBGene00022077	89.9567	0.13041	0.822595
WBGene00022101	292.491	0.299242	0.547407
WBGene00022099	70.3212	-0.511751	0.253952
WBGene00174384	0	NA	NA
WBGene00022076	60.5878	-0.308837	0.709272
WBGene00004878	2.38257	-2.23327	NA
WBGene00003595	1.88039	0.326999	NA
WBGene00003161	42.4498	-0.165539	0.811934
WBGene00199492	0	NA	NA
WBGene00023188	0	NA	NA
WBGene00022075	14.8296	-0.355741	0.769406
WBGene00004367	160.399	-0.120935	0.834581
WBGene00200267	0	NA	NA
WBGene00201022	0	NA	NA
WBGene00202041	1.45254	-3.8338	NA
WBGene00201684	0	NA	NA
WBGene00194996	0	NA	NA
WBGene00023389	0	NA	NA
WBGene00023390	1.06826	1.9225	NA
WBGene00195436	0.418688	-2.05748	NA
WBGene00195990	0	NA	NA
WBGene00022074	137.692	0.253789	0.700049
WBGene00022377	1177.54	0.233052	0.497024
WBGene00022376	145.401	0.146838	0.750696
WBGene00235346	4.32064	0.979777	NA
WBGene00235348	2.22419	0.602086	NA
WBGene00044651	64.1209	0.855505	0.00679048
WBGene00022378	196.219	0.166191	0.743972
WBGene00196975	0	NA	NA
WBGene00022382	4137.01	-0.184784	0.670053
WBGene00050885	168.273	0.217419	0.830804
WBGene00022379	525.173	-0.731143	0.057981
WBGene00220216	0	NA	NA
WBGene00022380	114.373	0.365412	0.556181
WBGene00022381	59.4174	-0.0489361	0.957696
WBGene00198581	0	NA	NA
WBGene00023396	0.101917	-0.413066	NA
WBGene00022374	0.596003	-1.57103	NA
WBGene00044485	3.6307	-0.0298473	NA
WBGene00043061	0.238165	-1.22032	NA
WBGene00235350	0.139469	1.02961	NA
WBGene00021876	31.1729	-0.163598	0.848312
WBGene00021877	66.4749	0.627508	0.157959
WBGene00219424	47.592	0.551484	0.534824
WBGene00169683	0	NA	NA
WBGene00021868	57.7231	-0.267097	0.656863
WBGene00045397	0.898869	-3.14395	NA
WBGene00021875	2.63696	-1.33835	NA
WBGene00199591	0	NA	NA
WBGene00023178	0	NA	NA
WBGene00023182	0	NA	NA
WBGene00044487	59.6614	0.571301	0.439068
WBGene00023179	0	NA	NA
WBGene00021894	2.09117	0.803112	NA
WBGene00201830	0	NA	NA
WBGene00023180	0	NA	NA
WBGene00044488	7.68995	-0.850397	NA
WBGene00023181	0	NA	NA
WBGene00235268	0	NA	NA
WBGene00021878	20.5688	1.0545	0.577146
WBGene00023484	6.48418	-0.646355	NA
WBGene00171446	0	NA	NA
WBGene00043062	25.2275	0.0560263	0.977395
WBGene00044491	0	NA	NA
WBGene00044489	0	NA	NA
WBGene00044490	0	NA	NA
WBGene00021873	0.699641	-0.876641	NA
WBGene00043702	5.34315	-1.03707	NA
WBGene00220180	0	NA	NA
WBGene00021879	1.69496	-0.600072	NA
WBGene00021895	4.21411	-2.69873	NA
WBGene00021880	2.52407	-1.32125	NA
WBGene00172494	0	NA	NA
WBGene00044495	63.9734	-0.270697	0.653206
WBGene00021872	19.2843	-0.605763	0.605108
WBGene00044492	1.82889	-0.457803	NA
WBGene00021882	61.2268	-0.0181217	0.982577
WBGene00021871	4.66153	0.636876	NA
WBGene00195623	0	NA	NA
WBGene00235102	25.8589	-0.0887822	0.942598
WBGene00021883	26.1646	0.382951	0.560987
WBGene00021884	2434.13	0.553242	0.0418167
WBGene00021885	89.2048	-0.438671	0.155695
WBGene00021898	356.35	0.598384	0.00214468
WBGene00021886	230.935	0.402279	0.38974
WBGene00044493	112.222	0.504026	0.123987
WBGene00021887	185.347	-0.0230024	0.965483
WBGene00006708	143.16	0.185181	0.728488
WBGene00021888	58.1438	0.243766	0.716381
WBGene00021889	14.6036	0.455779	0.867037
WBGene00021897	0.271784	1.80294	NA
WBGene00002243	10.7621	-0.591417	0.586943
WBGene00189961	0	NA	NA
WBGene00195988	0	NA	NA
WBGene00202412	0	NA	NA
WBGene00196817	0	NA	NA
WBGene00021890	151.689	0.25436	0.664162
WBGene00197842	0.652354	0.0167485	NA
WBGene00199274	0	NA	NA
WBGene00200008	0.470776	-1.16311	NA
WBGene00200823	55.1102	0.550446	0.46254
WBGene00201650	0.444463	0.433814	NA
WBGene00219425	321.645	0.25648	0.640455
WBGene00197276	0	NA	NA
WBGene00198012	0	NA	NA
WBGene00021869	9.95019	0.13846	0.951478
WBGene00200607	0.297313	-1.5649	NA
WBGene00003008	15.7767	-1.64626	0.117373
WBGene00022069	1284.26	0.125301	0.680907
WBGene00022067	1140.12	-0.013124	0.983188
WBGene00022070	7550.21	-0.189144	0.685021
WBGene00022071	1.87218	0.275092	NA
WBGene00022072	2.86296	2.2071	NA
WBGene00235279	31.0228	-0.920431	0.0903789
WBGene00022066	50.9368	0.84986	0.372532
WBGene00022073	6.04983	-0.0517645	NA
WBGene00201412	0	NA	NA
WBGene00201376	0	NA	NA
WBGene00202403	0	NA	NA
WBGene00201574	0	NA	NA
WBGene00195576	0	NA	NA
WBGene00197397	0	NA	NA
WBGene00198247	0	NA	NA
WBGene00003153	982.304	-0.0180755	0.982012
WBGene00023187	0	NA	NA
WBGene00197431	0.101917	-0.413066	NA
WBGene00197636	1.40654	-0.180316	NA
WBGene00020729	1.93348	-0.819328	NA
WBGene00174542	0	NA	NA
WBGene00020728	5.77396	-1.37264	NA
WBGene00199115	0.518365	-2.32306	NA
WBGene00201211	0.214854	-1.07651	NA
WBGene00200723	0.235819	-1.33405	NA
WBGene00022061	1.35641	1.26217	NA
WBGene00022062	22.581	0.360002	0.845616
WBGene00219764	0.355041	1.9646	NA
WBGene00023186	0	NA	NA
WBGene00022064	2.12045	-1.65308	NA
WBGene00004240	2601.52	-0.49086	0.101197
WBGene00019766	282.032	0.274486	0.410924
WBGene00235356	0	NA	NA
WBGene00022059	233.273	0.132939	0.790092
WBGene00201731	0	NA	NA
WBGene00196015	2.43363	-0.622162	NA
WBGene00003286	3.92801	-1.15169	NA
WBGene00197023	0	NA	NA
WBGene00022060	130.905	0.0190694	0.975286
WBGene00197555	0	NA	NA
WBGene00003363	0	NA	NA
WBGene00020831	105.614	0.112409	0.834581
WBGene00020832	57.8743	-0.442033	0.925731
WBGene00044469	1.02325	-1.33356	NA
WBGene00020833	0.907532	-1.15829	NA
WBGene00198565	0	NA	NA
WBGene00201407	0.595927	2.8525	NA
WBGene00196782	0.132315	1.02961	NA
WBGene00021088	183.427	0.0461965	0.938656
WBGene00021087	0.525347	-1.28388	NA
WBGene00021086	0	NA	NA
WBGene00021085	0	NA	NA
WBGene00021084	0.101917	-0.413066	NA
WBGene00021083	0.801775	-2.99072	NA
WBGene00021090	0.1401	-0.413066	NA
WBGene00021082	14.659	0.216468	0.867302
WBGene00018326	0.136248	-0.413066	NA
WBGene00018327	0.399982	0.269247	NA
WBGene00196320	0	NA	NA
WBGene00018328	85.4801	0.252402	0.723864
WBGene00001999	226.114	0.0149637	0.978363
WBGene00018329	0.136248	-0.413066	NA
WBGene00018324	0	NA	NA
WBGene00166372	0	NA	NA
WBGene00018323	3.35301	-0.0926112	NA
WBGene00195284	0	NA	NA
WBGene00021953	0.760437	1.02892	NA
WBGene00021952	59.5687	0.18553	0.76306
WBGene00015249	137.16	0.00179305	0.997335
WBGene00015250	114.214	0.134524	0.761919
WBGene00015251	39.6079	-0.120654	0.914945
WBGene00015248	26.1559	-0.319501	0.717445
WBGene00015252	0	NA	NA
WBGene00015414	0	NA	NA
WBGene00015413	28.9009	-0.262418	0.793089
WBGene00015412	0.219459	1.63023	NA
WBGene00015416	0	NA	NA
WBGene00195724	0	NA	NA
WBGene00198367	0	NA	NA
WBGene00197323	0	NA	NA
WBGene00200140	0	NA	NA
WBGene00195067	0.586841	-1.47889	NA
WBGene00015411	0.316771	-1.65155	NA
WBGene00165693	0	NA	NA
WBGene00219646	0.17752	1.02961	NA
WBGene00015417	0.721587	2.16754	NA
WBGene00021033	0.136248	-0.413066	NA
WBGene00001702	0.495055	-2.26073	NA
WBGene00001692	0	NA	NA
WBGene00001699	0.407667	-2.02347	NA
WBGene00017281	10.4104	0.720391	0.535497
WBGene00019049	0.438065	-0.891141	NA
WBGene00023302	0.407667	-2.02347	NA
WBGene00219706	0.377633	-0.491471	NA
WBGene00194843	0.17752	1.02961	NA
WBGene00019051	1.20285	-1.00663	NA
WBGene00019050	0	NA	NA
WBGene00023481	0	NA	NA
WBGene00023303	0	NA	NA
WBGene00019048	3.69455	-0.386177	NA
WBGene00019047	8.87184	-0.0829318	0.97125
WBGene00019046	0	NA	NA
WBGene00023301	0	NA	NA
WBGene00023475	0	NA	NA
WBGene00015656	0	NA	NA
WBGene00015655	0	NA	NA
WBGene00023474	1.99291	-3.44733	NA
WBGene00023476	0.157213	-0.954426	NA
WBGene00023463	0.101917	-0.413066	NA
WBGene00023465	0	NA	NA
WBGene00015654	0	NA	NA
WBGene00023464	0	NA	NA
WBGene00015653	0	NA	NA
WBGene00015652	0	NA	NA
WBGene00044470	1.18478	0.439873	NA
WBGene00015651	0.603063	-2.59034	NA
WBGene00023234	0	NA	NA
WBGene00023462	0.759645	-1.93597	NA
WBGene00000424	255.259	-0.00441336	0.993835
WBGene00199025	0	NA	NA
WBGene00015658	36.6592	-0.334749	0.580018
WBGene00201640	0	NA	NA
WBGene00006769	373.497	0.151065	0.770791
WBGene00220034	0	NA	NA
WBGene00197241	0	NA	NA
WBGene00023115	0	NA	NA
WBGene00019778	172.647	0.220689	0.651603
WBGene00019777	52.7268	0.307987	0.592324
WBGene00015037	418.295	-0.0710595	0.899551
WBGene00015038	18.3091	-0.507434	0.538129
WBGene00201697	0	NA	NA
WBGene00200460	0	NA	NA
WBGene00022894	0	NA	NA
WBGene00015036	2.12252	1.46187	NA
WBGene00015035	0.218707	-1.07651	NA
WBGene00201154	0	NA	NA
WBGene00021375	7179.87	-0.291003	0.568773
WBGene00235357	0	NA	NA
WBGene00195029	0	NA	NA
WBGene00021374	480.079	-0.292892	0.291874
WBGene00021376	136.206	0.125932	0.836501
WBGene00006383	288.385	0.0954873	0.821858
WBGene00202239	0	NA	NA
WBGene00195557	0	NA	NA
WBGene00196540	0	NA	NA
WBGene00023366	0	NA	NA
WBGene00023367	0	NA	NA
WBGene00021377	80.3622	0.358687	0.544879
WBGene00021378	59.6202	-0.0851881	0.904046
WBGene00021379	4.14773	0.380342	NA
WBGene00021380	3.27034	-0.266605	NA
WBGene00021381	5.32206	-0.238319	NA
WBGene00002188	1.59752	2.64133	NA
WBGene00022610	2.81108	1.6351	NA
WBGene00000481	0.109729	1.02961	NA
WBGene00022609	1.58871	0.129309	NA
WBGene00197099	0.17752	1.02961	NA
WBGene00195049	0	NA	NA
WBGene00016987	53.7243	-0.0194226	0.984954
WBGene00170259	0	NA	NA
WBGene00021360	1.84705	1.30532	NA
WBGene00198320	0	NA	NA
WBGene00198923	0	NA	NA
WBGene00006334	0	NA	NA
WBGene00003129	76.9979	-0.219022	0.669582
WBGene00021363	86.7561	0.291657	0.456973
WBGene00021359	102.225	-0.0416636	0.964536
WBGene00021358	9.76467	-1.41647	0.1261
WBGene00021364	0.456871	-2.15691	NA
WBGene00195010	9.10627	-1.08338	0.603092
WBGene00197370	0	NA	NA
WBGene00196339	0	NA	NA
WBGene00021367	24.0104	0.260307	0.786042
WBGene00302986	19.3272	-0.0503158	0.972569
WBGene00021366	27.0408	-0.108505	0.913632
WBGene00021365	336.509	-0.263245	0.312471
WBGene00021370	27.2454	-0.260336	0.751203
WBGene00165899	5.55101	-1.68004	NA
WBGene00021371	6.71614	0.218171	NA
WBGene00220141	28.4616	-0.584469	0.521068
WBGene00021372	56.6233	-0.0640264	0.965377
WBGene00021373	0.319992	-0.336599	NA
WBGene00021368	0.157213	-0.954426	NA
WBGene00006869	12.0278	-0.0861013	0.962614
WBGene00019546	27.7402	1.49933	0.0666642
WBGene00198903	0	NA	NA
WBGene00019725	219.324	0.842929	0.0716274
WBGene00019724	57.9745	0.462325	0.507331
WBGene00219715	1.47488	0.56549	NA
WBGene00019723	11.0385	-0.110108	0.942844
WBGene00044690	7.64815	-0.337086	NA
WBGene00019726	73.4514	0.255283	0.725082
WBGene00017907	0	NA	NA
WBGene00000287	0	NA	NA
WBGene00198784	0	NA	NA
WBGene00200865	0	NA	NA
WBGene00196594	0	NA	NA
WBGene00200095	0	NA	NA
WBGene00195822	0	NA	NA
WBGene00017906	0.101917	-0.413066	NA
WBGene00200814	0	NA	NA
WBGene00165382	0	NA	NA
WBGene00169432	0	NA	NA
WBGene00196154	0	NA	NA
WBGene00196379	0	NA	NA
WBGene00202376	0	NA	NA
WBGene00006970	8.09555	-0.309477	NA
WBGene00196185	0	NA	NA
WBGene00000009	0.954404	1.96979	NA
WBGene00200340	0	NA	NA
WBGene00018144	3.24929	-1.27925	NA
WBGene00018145	13.6907	1.00479	0.163795
WBGene00018146	3.88653	0.17824	NA
WBGene00018148	1.52478	-0.76246	NA
WBGene00018143	2.20943	-0.461245	NA
WBGene00018142	1.27417	-2.7816	NA
WBGene00018141	0.188336	0.308268	NA
WBGene00044471	0	NA	NA
WBGene00044292	0	NA	NA
WBGene00044472	0	NA	NA
WBGene00219307	2154.91	-0.392343	0.690398
WBGene00219304	5399.74	-0.127	0.909118
WBGene00023478	0.17752	1.02961	NA
WBGene00006488	0.109729	1.02961	NA
WBGene00235358	0	NA	NA
WBGene00044473	0	NA	NA
WBGene00235359	114.234	-0.18166	0.964447
WBGene00044474	0.897393	1.36874	NA
WBGene00044475	1.38301	-0.698048	NA
WBGene00235285	2.39087	-0.488119	NA
WBGene00235297	30.211	0.220674	0.944855
WBGene00235293	4.05504	-1.11497	NA
WBGene00018973	0	NA	NA
WBGene00044476	10.3069	0.553617	0.856376
WBGene00235361	17.1021	-0.31486	0.92578
WBGene00018972	0	NA	NA
WBGene00018971	5.87657	-2.38602	NA
WBGene00018970	0.136248	-0.413066	NA
WBGene00044642	27.3512	-0.668116	0.294305
WBGene00021581	0.139469	1.02961	NA
WBGene00021582	0.396944	2.28721	NA
WBGene00021580	2.05045	1.98562	NA
WBGene00195003	6.40768	0.142314	NA
WBGene00168377	0	NA	NA
WBGene00021583	1.0499	0.00636098	NA
WBGene00235362	0.139469	1.02961	NA
WBGene00021579	6.20889	-0.450278	NA
WBGene00021585	4.07804	-0.0537829	NA
WBGene00021586	0	NA	NA
WBGene00271795	0.365856	0.984606	NA
WBGene00021587	1.35327	-0.655895	NA
WBGene00044343	0.0786064	-0.413066	NA
WBGene00018548	4.34858	0.380553	NA
WBGene00005430	0.585552	1.69831	NA
WBGene00005432	0	NA	NA
WBGene00005433	0	NA	NA
WBGene00018547	2.63728	-1.61061	NA
WBGene00018549	0	NA	NA
WBGene00044691	0	NA	NA
WBGene00235115	0	NA	NA
WBGene00018550	0	NA	NA
WBGene00219377	0.234232	0.308268	NA
WBGene00018551	0	NA	NA
WBGene00020929	0.28244	-1.51084	NA
WBGene00220113	0.203834	-1.15743	NA
WBGene00219934	0	NA	NA
WBGene00018066	0.25913	-1.41574	NA
WBGene00018065	220.909	-0.90983	0.00117808
WBGene00018064	102.752	-0.0987538	0.852753
WBGene00003955	52.5627	0.221143	0.652088
WBGene00219741	0.709829	-1.77311	NA
WBGene00271790	0	NA	NA
WBGene00219554	0.807288	0.78839	NA
WBGene00020982	1.28744	-1.92649	NA
WBGene00006173	0.760508	-0.719105	NA
WBGene00020979	0.378265	-1.87109	NA
WBGene00271791	809.133	0.0970159	0.957696
WBGene00004157	2.58691	-0.207737	NA
WBGene00020983	1.3227	-1.77393	NA
WBGene00016437	0	NA	NA
WBGene00016434	0.139469	1.02961	NA
WBGene00195006	0.41334	-0.612717	NA
WBGene00016433	2.53983	0.012429	NA
WBGene00016435	459.171	0.845234	0.000788975
WBGene00016432	224.98	-0.195342	0.582202
WBGene00006701	99.1922	-0.266986	0.595591
WBGene00023249	0	NA	NA
WBGene00016436	0.0786064	-0.413066	NA
WBGene00201546	0	NA	NA
WBGene00044477	0	NA	NA
WBGene00235365	0	NA	NA
WBGene00018644	0	NA	NA
WBGene00235364	0	NA	NA
WBGene00235363	0	NA	NA
WBGene00235366	0	NA	NA
WBGene00018643	0.804658	-2.98082	NA
WBGene00018645	2.55813	-0.364473	NA
WBGene00018646	0.720505	-1.84173	NA
WBGene00018647	2256.15	0.176757	0.649034
WBGene00018648	10134.8	0.0557463	0.940593
WBGene00235367	12.7475	-0.593903	0.670962
WBGene00018649	8.90243	-0.0317801	0.986698
WBGene00018650	0.358928	2.15822	NA
WBGene00235368	5.32561	1.97641	NA
WBGene00018651	0.502794	0.25558	NA
WBGene00018652	2.89956	0.0959551	NA
WBGene00023288	3.10341	1.53777	NA
WBGene00019933	3.1481	2.28543	NA
WBGene00019932	1.44882	1.43936	NA
WBGene00019934	0.558874	0.489327	NA
WBGene00019533	0	NA	NA
WBGene00019931	0.865428	-2.17853	NA
WBGene00219216	0.905904	0.34664	NA
WBGene00019532	0.531572	0.948627	NA
WBGene00019531	2.6593	-0.417968	NA
WBGene00019530	13.2501	1.17614	0.547293
WBGene00235369	2.36597	0.22095	NA
WBGene00019529	34.1038	0.707077	0.713994
WBGene00195048	214.135	-0.255907	0.621022
WBGene00004385	132.889	-0.300307	0.291574
WBGene00004386	73.6175	0.262762	0.587893
WBGene00001033	21.7362	-0.00570868	0.995083
WBGene00019535	451.239	0.394763	0.24129
WBGene00019534	7.34286	-0.610632	NA
WBGene00235370	90.1839	-0.376481	0.476387
WBGene00019439	23.6306	0.33491	0.669582
WBGene00019441	64.4573	0.77419	0.0447421
WBGene00044478	368.119	-0.322599	0.741354
WBGene00019438	0.242044	1.69994	NA
WBGene00003938	3.50566	-1.51904	NA
WBGene00017934	42.9028	0.557138	0.291574
WBGene00235371	16.774	-1.67569	0.0518818
WBGene00044093	0.210921	0.308268	NA
WBGene00044092	0.684042	-0.728565	NA
WBGene00017935	0.101917	-0.413066	NA
WBGene00017936	2.9659	-0.0141504	NA
WBGene00001074	3.81996	-0.0293238	NA
WBGene00219684	0	NA	NA
WBGene00170053	0	NA	NA
WBGene00235183	0.529259	2.70037	NA
WBGene00023279	1.8689	0.396763	NA
WBGene00219689	1499.3	-0.4935	0.340071
WBGene00174173	0.509948	0.28469	NA
WBGene00219688	710.873	-0.71591	0.316254
WBGene00000611	1.22776	3.90924	NA
WBGene00018085	488.19	-0.603007	0.0787871
WBGene00000123	953.413	-0.0704761	0.843022
WBGene00219497	1.67019	-3.17833	NA
WBGene00000610	2.10448	-0.326528	NA
WBGene00018084	0.86871	1.51379	NA
WBGene00018083	17.1161	0.0771255	0.990048
WBGene00018082	0.980717	0.64661	NA
WBGene00018081	9.4245	0.312559	0.933605
WBGene00018080	0	NA	NA
WBGene00165376	0	NA	NA
WBGene00003336	0	NA	NA
WBGene00003668	7.56326	-0.330052	NA
WBGene00017487	10.3347	0.182209	0.90333
WBGene00171091	0	NA	NA
WBGene00005715	0	NA	NA
WBGene00017486	0	NA	NA
WBGene00017488	0	NA	NA
WBGene00017485	0	NA	NA
WBGene00044479	0	NA	NA
WBGene00017489	0.737193	0.068845	NA
WBGene00017484	0.351774	2.13376	NA
WBGene00017483	6.58986	0.0531185	NA
WBGene00017482	863.904	0.166521	0.700084
WBGene00021287	7.56057	0.0438813	NA
WBGene00166460	0	NA	NA
WBGene00165247	0	NA	NA
WBGene00174298	0.849883	0.734173	NA
WBGene00166994	0.132315	1.02961	NA
WBGene00170400	0	NA	NA
WBGene00168459	0	NA	NA
WBGene00020972	15.1983	0.733941	0.428747
WBGene00020973	6.96172	-0.553162	NA
WBGene00020971	0	NA	NA
WBGene00020976	0	NA	NA
WBGene00020977	9.19636	-0.298516	0.879096
WBGene00198353	0	NA	NA
WBGene00220117	17.5108	-1.05435	0.163412
WBGene00020974	0	NA	NA
WBGene00020978	2.53448	-0.65604	NA
WBGene00005662	68.3226	0.0750557	0.914185
WBGene00050916	2.79154	-0.412726	NA
WBGene00018898	547.833	0.164365	0.594514
WBGene00199529	0	NA	NA
WBGene00021286	18.3164	0.842861	0.196747
WBGene00004419	25.081	0.765197	0.283219
WBGene00045085	0	NA	NA
WBGene00196315	0	NA	NA
WBGene00044952	3.09791	0.851703	NA
WBGene00021282	304.832	0.425678	0.06685
WBGene00021281	281.241	0.237013	0.433249
WBGene00235373	0.787547	-2.05462	NA
WBGene00021284	0.297313	-1.5649	NA
WBGene00021285	0.157213	-0.954426	NA
WBGene00220137	0	NA	NA
WBGene00019950	3.61273	-0.508631	NA
WBGene00006228	0.848343	-0.341436	NA
WBGene00019949	5.37797	1.25325	NA
WBGene00019951	4.96152	-2.13843	NA
WBGene00019948	0	NA	NA
WBGene00169107	0	NA	NA
WBGene00019952	2.77982	-0.110354	NA
WBGene00019956	0.829025	-0.72297	NA
WBGene00019953	203.523	-0.265698	0.381533
WBGene00019947	49.1918	-0.575203	0.254053
WBGene00019946	68.9402	-0.246628	0.545275
WBGene00197297	0.139469	1.02961	NA
WBGene00220038	0	NA	NA
WBGene00019955	55.236	0.433697	0.515511
WBGene00003337	101.446	-0.0514286	0.97868
WBGene00019945	0	NA	NA
WBGene00196245	0	NA	NA
WBGene00019954	0.70678	3.10667	NA
WBGene00201396	0	NA	NA
WBGene00019718	0.382118	-1.89343	NA
WBGene00196280	0	NA	NA
WBGene00019721	0.554157	1.02357	NA
WBGene00019719	71.8336	0.436541	0.409044
WBGene00195363	0	NA	NA
WBGene00271788	9.23584	-0.466797	0.879096
WBGene00019720	5.85414	-0.342752	NA
WBGene00196454	0	NA	NA
WBGene00196599	0	NA	NA
WBGene00019717	0.709782	1.33622	NA
WBGene00022675	1.84096	-1.08241	NA
WBGene00198815	0	NA	NA
WBGene00197811	0	NA	NA
WBGene00045248	0.139469	1.02961	NA
WBGene00200649	0	NA	NA
WBGene00200559	0	NA	NA
WBGene00195688	0	NA	NA
WBGene00198574	0	NA	NA
WBGene00022677	149.018	0.18478	0.612424
WBGene00195011	4.7834	1.59385	NA
WBGene00022678	54.2176	-0.437232	0.291574
WBGene00022679	0	NA	NA
WBGene00201238	0	NA	NA
WBGene00022680	1.08652	0.38923	NA
WBGene00199592	0	NA	NA
WBGene00202043	0	NA	NA
WBGene00200541	0	NA	NA
WBGene00199956	0	NA	NA
WBGene00235278	0	NA	NA
WBGene00022683	4.71173	0.682285	NA
WBGene00044480	0	NA	NA
WBGene00197195	0	NA	NA
WBGene00220238	224.766	-0.0920582	0.929158
WBGene00198405	0	NA	NA
WBGene00044481	6.51307	0.996448	NA
WBGene00195735	0	NA	NA
WBGene00022681	52.2382	0.479016	0.332986
WBGene00017901	3.76259	-0.103817	NA
WBGene00017902	0.615651	0.904028	NA
WBGene00198688	0	NA	NA
WBGene00017900	471.814	0.458523	0.599757
WBGene00197472	0	NA	NA
WBGene00196195	0	NA	NA
WBGene00195393	0	NA	NA
WBGene00196259	0	NA	NA
WBGene00195461	0	NA	NA
WBGene00199446	0	NA	NA
WBGene00202272	0	NA	NA
WBGene00197376	0	NA	NA
WBGene00200207	0	NA	NA
WBGene00235292	0.398598	-0.711721	NA
WBGene00044302	33.327	-0.700807	0.725678
WBGene00017593	8.736	-0.396652	0.852069
WBGene00017592	2.05811	-0.971706	NA
WBGene00017594	0.952691	0.0464112	NA
WBGene00017591	11.3828	-0.21948	0.925877
WBGene00000684	1.15917	1.32022	NA
WBGene00017597	7.13965	0.512409	NA
WBGene00169973	0	NA	NA
WBGene00020084	3.85424	-3.69519	NA
WBGene00235119	0.433647	1.24327	NA
WBGene00235120	0.17752	1.02961	NA
WBGene00017923	2.86342	1.28664	NA
WBGene00017922	7.63761	-0.605882	NA
WBGene00006706	138.885	0.0756669	0.897378
WBGene00017921	2.66495	1.20822	NA
WBGene00004205	58.0339	0.204026	0.753414
WBGene00000685	2081	0.1472	0.490549
WBGene00017924	39.1746	0.880454	0.0817069
WBGene00017925	18.477	0.162729	0.912672
WBGene00017920	732.325	0.200205	0.494558
WBGene00017919	7.12265	-0.0628402	NA
WBGene00195370	0.684895	2.05889	NA
WBGene00197470	0	NA	NA
WBGene00195680	0	NA	NA
WBGene00198742	0	NA	NA
WBGene00197420	0	NA	NA
WBGene00199843	0	NA	NA
WBGene00020678	172.792	-0.198267	0.816389
WBGene00044620	10.0744	0.440107	0.726908
WBGene00020675	14.2299	-1.22439	0.258808
WBGene00020679	131.752	0.0153204	0.981073
WBGene00220012	0.438918	2.45759	NA
WBGene00019543	461.026	0.375095	0.292581
WBGene00006968	112.383	0.248616	0.443865
WBGene00019544	253.427	0.0248011	0.967703
WBGene00019541	8542.89	-0.348017	0.0693217
WBGene00195021	120.077	-0.135412	0.771245
WBGene00023323	381.143	-0.38885	0.655516
WBGene00169528	0	NA	NA
WBGene00017118	59.4233	-0.421785	0.600207
WBGene00017117	0.695076	1.16754	NA
[truncated: 44,930 more rows]

## Sheet: set-24(mj617)
Supplemenatry Data 6. Log2fold change of 22G-RNAs in mutants compared to wild-type.
Supplemenatry table. Log2fold change of 22-RNAs in set-24(mj617) compared to wild type.
genelist	basemean	log2foldchange	adjustedpvalue
WBGene00000001	82.0991	-0.205626	0.999821
WBGene00000002	0.244454	1.16602	NA
WBGene00000003	0.618956	0.353989	NA
WBGene00000004	7.23245	0.0530014	0.999821
WBGene00000005	0.432362	0.476972	NA
WBGene00000006	2.07382	-0.751755	0.999821
WBGene00000007	1.17949	0.518545	NA
WBGene00000008	0.208013	-2.98225	NA
WBGene00000009	0.438716	0.873871	NA
WBGene00000010	56.2008	-0.205323	0.999821
WBGene00000012	0.0360759	0	NA
WBGene00000013	0	NA	NA
WBGene00000014	0	NA	NA
WBGene00000015	0.0224984	0.627428	NA
WBGene00000016	0.0288434	0	NA
WBGene00000017	0.2492	0	NA
WBGene00000018	5.76748	-0.535718	0.999821
WBGene00000019	5.70022	-0.488365	0.999821
WBGene00000020	8.07847	-0.431497	0.999821
WBGene00000021	12.582	-1.91743	0.77254
WBGene00000022	29.2246	-0.00576186	1
WBGene00000023	9.50733	0.908202	0.999821
WBGene00000024	0	NA	NA
WBGene00000025	0.199799	-2.40134	NA
WBGene00000026	0.0061112	0.193052	NA
WBGene00000027	0	NA	NA
WBGene00000028	0.142796	3.50793	NA
WBGene00000029	0	NA	NA
WBGene00000030	0	NA	NA
WBGene00000031	0.596373	2.37291	NA
WBGene00000032	0	NA	NA
WBGene00000033	0	NA	NA
WBGene00000034	52.2768	2.11211	0.149693
WBGene00000035	0.294363	-1.4226	NA
WBGene00000036	4.42868	-0.322893	0.999821
WBGene00000037	2.00592	-1.48091	0.999821
WBGene00000038	2.12279	-0.0498419	0.999821
WBGene00000039	53.3106	0.475924	0.999821
WBGene00000040	15.1033	-0.418663	0.999821
WBGene00000041	133.734	0.454624	0.818312
WBGene00000042	0.0255966	-0.145376	NA
WBGene00000043	0.0358999	0	NA
WBGene00000044	0.319151	0.711238	NA
WBGene00000045	7.242	-0.810651	0.999821
WBGene00000046	4.13857	0.290224	0.999821
WBGene00000047	0.573652	-1.04415	NA
WBGene00000048	8.62901	0.0679981	0.999821
WBGene00000049	0	NA	NA
WBGene00000050	5.39356	2.66617	0.779441
WBGene00000051	0.639703	0.308492	NA
WBGene00000053	0.0915403	0	NA
WBGene00000054	0	NA	NA
WBGene00000055	2.04442	-0.367995	0.999821
WBGene00000056	443.612	-1.31241	0.0081471
WBGene00000057	2.25476	3.16545	0.679633
WBGene00000058	0.0857114	-1.42254	NA
WBGene00000059	8.22065	-0.0547964	0.999821
WBGene00000060	0.0871703	0.193042	NA
WBGene00000061	0.297608	-1.42262	NA
WBGene00000062	0.195403	0.503137	NA
WBGene00000063	2.23122	-0.899394	0.999821
WBGene00000064	71.0486	-0.399286	0.999821
WBGene00000065	6.46663	-0.0211774	0.999821
WBGene00000066	1.21516	-0.604318	NA
WBGene00000067	2.65006	-1.63476	0.999821
WBGene00000068	157.413	-0.23835	0.999821
WBGene00000069	6.67824	-2.25391	0.779441
WBGene00000070	1.62287	-0.713874	NA
WBGene00000071	0.814366	0.591948	NA
WBGene00000072	0.36441	-1.70036	NA
WBGene00000073	19.1022	0.369486	0.999821
WBGene00000074	10.7217	0.538053	0.999821
WBGene00000075	35.468	0.569495	0.999821
WBGene00000079	76.4031	-0.0058368	0.999821
WBGene00000080	85.7265	0.122036	0.999821
WBGene00000081	1417.85	-0.713636	0.77254
WBGene00000082	0.45207	-1.2869	NA
WBGene00000083	2.93575	-1.34804	0.999821
WBGene00000084	2.34336	-0.365228	0.999821
WBGene00000085	0.119273	-2.80339	NA
WBGene00000086	0.598223	-0.699204	NA
WBGene00000088	1.42882	-0.971594	NA
WBGene00000089	1739.17	0.158049	0.999821
WBGene00000090	75.7894	-0.295742	0.999821
WBGene00000092	5.76736	-0.45355	0.999821
WBGene00000093	26.3603	-0.153882	0.999821
WBGene00000094	8.74942	-0.814885	0.999821
WBGene00000095	7.02812	-0.473866	0.999821
WBGene00000096	20.9198	-0.200776	0.999821
WBGene00000097	118.589	0.112134	0.999821
WBGene00000098	82.728	0.041552	0.999821
WBGene00000099	210.669	0.246409	0.999821
WBGene00000100	22.8173	0.409068	0.999821
WBGene00000101	102.71	-0.146636	0.999821
WBGene00000102	84.5641	0.170626	0.999821
WBGene00000103	18.7716	1.12066	0.809037
WBGene00000105	28.7686	-0.00103302	1
WBGene00000106	35.6175	-0.563039	0.999821
WBGene00000107	26.4846	-0.796836	0.717297
WBGene00000108	0	NA	NA
WBGene00000109	187.24	-0.289631	0.999821
WBGene00000110	92.7562	0.467143	0.775957
WBGene00000111	8.98416	-0.794523	0.999821
WBGene00000112	407.599	0.121086	0.999821
WBGene00000113	172.872	0.41624	0.999821
WBGene00000114	48.1057	-0.270957	0.999821
WBGene00000115	264.772	-0.0987093	0.999821
WBGene00000116	0.978415	-1.38734	NA
WBGene00000117	51.9488	0.798914	0.960533
WBGene00000118	0.514827	-0.392499	NA
WBGene00000120	15.3244	0.840546	0.999821
WBGene00000121	61.9907	-0.20669	0.999821
WBGene00000122	82.4671	-0.0323709	0.999821
WBGene00000123	768.073	-0.165027	0.999821
WBGene00000133	0	NA	NA
WBGene00000134	0.625876	-2.42513	NA
WBGene00000135	0.139907	1.67019	NA
WBGene00000136	3.22514	-1.10786	0.999821
WBGene00000137	2.76976	0.558552	0.999821
WBGene00000138	2.31416	-0.619203	0.999821
WBGene00000139	1.15735	0.700663	NA
WBGene00000140	88.7013	0.579525	0.775957
WBGene00000142	50.0217	0.27707	0.999821
WBGene00000143	71.542	0.226833	0.999821
WBGene00000144	31.1074	0.0973873	0.999821
WBGene00000145	23.581	-0.702062	0.999821
WBGene00000146	89.798	0.106664	0.999821
WBGene00000147	96.4316	0.289815	0.999821
WBGene00000148	63.8418	-0.217565	0.999821
WBGene00000149	1.93479	-3.29025	0.665462
WBGene00000150	3.64779	-0.913858	0.999821
WBGene00000151	112.709	-0.00616357	0.999821
WBGene00000155	226.129	-0.0506654	0.999821
WBGene00000156	192.415	0.00569513	0.999821
WBGene00000157	13.2156	0.115075	0.999821
WBGene00000158	149.375	-0.250633	0.999821
WBGene00000159	94.6289	0.144112	0.999821
WBGene00000160	92.2935	-0.0765996	0.999821
WBGene00000161	36.8432	-1.68857	0.103956
WBGene00000162	124.733	0.041202	0.999821
WBGene00000163	64.2479	0.352264	0.999821
WBGene00000164	2.9809	-0.836674	0.999821
WBGene00000165	29.3916	0.862518	0.665462
WBGene00000166	0.0324165	0	NA
WBGene00000168	34.8058	0.192523	0.999821
WBGene00000169	2.93757	-1.62549	0.999821
WBGene00000170	2.67132	-0.0116713	1
WBGene00000171	0.0733351	0.193052	NA
WBGene00000172	1.49525	-0.473593	NA
WBGene00000173	0	NA	NA
WBGene00000174	0.046126	0	NA
WBGene00000175	1.73245	-1.20945	0.999821
WBGene00000176	0.0434403	-2.33137	NA
WBGene00000177	186.859	-0.129631	0.999821
WBGene00000178	105.738	-0.522384	0.985152
WBGene00000179	2.61736	-0.395058	0.999821
WBGene00000180	0.683707	-2.92241	NA
WBGene00000181	11.1788	-0.129462	0.999821
WBGene00000182	152.608	-0.137459	0.999821
WBGene00000183	72.6075	0.145211	0.999821
WBGene00000184	174.086	-0.0401134	0.999821
WBGene00000185	1.22743	0.39869	NA
WBGene00000186	226.755	0.203952	0.999821
WBGene00000187	29.9923	0.111023	0.999821
WBGene00000188	0.64383	-1.19739	NA
WBGene00000189	6.16323	0.0170515	0.999821
WBGene00000190	1.00865	0.743062	NA
WBGene00000191	1.66209	-3.01928	NA
WBGene00000192	86.9977	-0.133635	0.999821
WBGene00000193	0.131664	0	NA
WBGene00000195	10.0101	-0.0699761	0.999821
WBGene00000196	136.745	0.142714	0.999821
WBGene00000197	809.057	0.0113463	0.999821
WBGene00000198	41.4499	0.24831	0.999821
WBGene00000199	69.0729	-0.0670175	0.999821
WBGene00000200	67.2239	0.123265	0.999821
WBGene00000201	77.2603	-0.123499	0.999821
WBGene00000202	55.2615	0.108545	0.999821
WBGene00000203	38.2247	-0.179015	0.999821
WBGene00000204	102.935	-0.132658	0.999821
WBGene00000205	46.2847	0.70614	0.77254
WBGene00000206	32.7924	-0.177449	0.999821
WBGene00000207	444.717	0.164863	0.999821
WBGene00000208	56.5734	-0.201211	0.999821
WBGene00000209	43.3691	-0.0513445	0.999821
WBGene00000210	17.8605	-0.916887	0.999821
WBGene00000211	0.174813	-2.06552	NA
WBGene00000212	0.298801	-1.01526	NA
WBGene00000213	4.74073	-0.281655	0.999821
WBGene00000214	8.57399	-0.698052	0.999821
WBGene00000215	1.63355	-0.853205	NA
WBGene00000216	7.09858	-0.545216	0.999821
WBGene00000217	4.71429	-0.736975	0.999821
WBGene00000218	2.44841	-0.76042	0.999821
WBGene00000219	15.6357	-0.127463	0.999821
WBGene00000220	0.45837	-4.07301	NA
WBGene00000221	0	NA	NA
WBGene00000222	99.5933	-1.76527	0.236093
WBGene00000223	88.5093	0.26819	0.999821
WBGene00000224	333.031	1.21723	0.370262
WBGene00000225	3.21117	1.32899	0.999821
WBGene00000226	392.789	-0.111778	0.999821
WBGene00000227	501.82	0.132764	0.999821
WBGene00000228	5.79984	-2.56237	0.834626
WBGene00000229	136.2	-0.134566	0.999821
WBGene00000230	34.0788	0.133294	0.999821
WBGene00000231	111.981	-0.243383	0.999821
WBGene00000232	46.0074	0.260964	0.999821
WBGene00000233	0.650507	0.71134	NA
WBGene00000235	23.3926	-0.0351721	0.999821
WBGene00000236	137.551	0.184524	0.999821
WBGene00000237	114.921	0.796621	0.999821
WBGene00000238	2.76756	-3.43988	0.477596
WBGene00000239	0.463503	-0.153769	NA
WBGene00000240	6.76265	-0.665354	0.999821
WBGene00000241	2.06155	1.84776	0.999821
WBGene00000242	0.348625	0	NA
WBGene00000244	0	NA	NA
WBGene00000245	1.32411	-1.29752	NA
WBGene00000246	0.349481	-2.11524	NA
WBGene00000247	159.652	0.30127	0.999821
WBGene00000248	25.0591	0.364437	0.999821
WBGene00000249	53.3618	-0.266647	0.999821
WBGene00000250	87.4931	-0.0101334	0.999821
WBGene00000251	0.28094	-3.48412	NA
WBGene00000252	0.576344	-1.54127	NA
WBGene00000253	49.5964	-0.596737	0.999821
WBGene00000254	134.523	0.629032	0.506548
WBGene00000255	0.618776	0.929741	NA
WBGene00000256	22.7415	-0.610984	0.999821
WBGene00000257	594.496	0.0483326	0.999821
WBGene00000259	39.5181	0.223415	0.999821
WBGene00000262	195.708	0.104657	0.999821
WBGene00000263	13.3402	0.0876277	0.999821
WBGene00000264	71.0506	-0.207683	0.999821
WBGene00000265	129.821	-0.405077	0.898144
WBGene00000266	40.9329	0.768061	0.912691
WBGene00000267	187.634	-0.927069	0.428475
WBGene00000268	24.522	0.512542	0.999821
WBGene00000269	19.1829	0.37877	0.999821
WBGene00000270	51.3558	0.149885	0.999821
WBGene00000271	110.665	-0.173623	0.999821
WBGene00000272	0.563759	-0.592007	NA
WBGene00000273	0.0690371	1.21259	NA
WBGene00000274	342.758	-0.0515191	0.999821
WBGene00000275	640.873	-0.363614	0.999821
WBGene00000276	141.645	-0.0104238	0.999821
WBGene00000277	0.306454	1.38587	NA
WBGene00000279	13.798	1.11653	0.999821
WBGene00000280	0.159304	1.6428	NA
WBGene00000281	0.474416	1.22826	NA
WBGene00000282	0.0357619	0.374389	NA
WBGene00000283	0.111469	-1.20706	NA
WBGene00000284	0.196843	2.67503	NA
WBGene00000285	0.281792	-2.3392	NA
WBGene00000286	0.843483	-0.944358	NA
WBGene00000287	0	NA	NA
WBGene00000288	0.377522	-4.07511	NA
WBGene00000289	22.7082	0.310435	0.999821
WBGene00000292	65.9454	0.0865578	0.999821
WBGene00000293	84.3886	0.133229	0.999821
WBGene00000294	85.0502	-1.6401	0.169945
WBGene00000295	0.0769602	-1.8288	NA
WBGene00000296	0.67253	1.89318	NA
WBGene00000298	0.0599185	0.627428	NA
WBGene00000301	10.8009	-0.432407	0.999821
WBGene00000302	2.40703	-1.24684	0.999821
WBGene00000308	1.5347	-1.02568	NA
WBGene00000310	0.112118	-2.06551	NA
WBGene00000311	0	NA	NA
WBGene00000366	286.472	-0.08588	0.999821
WBGene00000367	1.53842	0.066055	NA
WBGene00000368	157.025	0.160238	0.999821
WBGene00000369	106.867	-0.105997	0.999821
WBGene00000370	0.697123	-1.09143	NA
WBGene00000371	75.5874	0.379805	0.999821
WBGene00000372	0.00780529	0	NA
WBGene00000373	0.144866	0	NA
WBGene00000374	55.4061	0.366166	0.999821
WBGene00000375	26.6011	0.450581	0.999821
WBGene00000376	118.742	-0.0962488	0.999821
WBGene00000377	160.061	-0.0135545	0.999821
WBGene00000378	193.299	0.258827	0.999821
WBGene00000379	105.861	0.304021	0.999821
WBGene00000380	55.1766	0.128103	0.999821
WBGene00000381	172.367	-0.0713673	0.999821
WBGene00000382	156.238	-0.171211	0.999821
WBGene00000383	168.432	0.216987	0.999821
WBGene00000386	108.577	-0.281617	0.999821
WBGene00000387	46.6127	0.182433	0.999821
WBGene00000388	8.45228	0.231431	0.999821
WBGene00000389	6.58756	-2.0414	0.999821
WBGene00000390	70.1921	-0.0744222	0.999821
WBGene00000391	0.0578845	0	NA
WBGene00000392	41.1297	-0.0159435	0.999821
WBGene00000393	177.641	0.236816	0.999821
WBGene00000395	7.00695	0.302341	0.999821
WBGene00000396	17.4098	0.461567	0.999821
WBGene00000397	21.8769	0.474034	0.999821
WBGene00000399	0.80748	-1.98238	NA
WBGene00000401	0.816613	0.550716	NA
WBGene00000402	43.1295	-1.17032	0.979685
WBGene00000403	3.58345	0.351473	0.999821
WBGene00000405	649.123	0.0139617	0.999821
WBGene00000406	5.58005	-0.224709	0.999821
WBGene00000407	82.7022	0.239654	0.999821
WBGene00000408	57.0572	-0.454889	0.999821
WBGene00000409	96.9633	-0.00135813	1
WBGene00000410	192.026	-0.181179	0.999821
WBGene00000411	100.978	0.149109	0.999821
WBGene00000412	0.124714	0.150075	NA
WBGene00000413	142.1	-0.363879	0.999821
WBGene00000414	4.87894	-0.610991	0.999821
WBGene00000415	97.9851	0.139474	0.999821
WBGene00000416	90.0154	0.462316	0.96766
WBGene00000417	121.671	0.0184125	0.999821
WBGene00000418	167.08	-0.134617	0.999821
WBGene00000419	159.154	-0.0575497	0.999821
WBGene00000420	28.9282	0.186818	0.999821
WBGene00000421	122.969	0.226845	0.999821
WBGene00000422	24.8497	0.165327	0.999821
WBGene00000423	74.1293	0.161579	0.999821
WBGene00000424	145.342	0.527078	0.812036
WBGene00000425	0.299111	0.968619	NA
WBGene00000426	62.0312	-0.0200972	0.999821
WBGene00000427	1.26685	1.55337	NA
WBGene00000428	0	NA	NA
WBGene00000429	2.20716	0.206935	0.999821
WBGene00000430	0.643146	0	NA
WBGene00000431	0.156066	0	NA
WBGene00000432	0	NA	NA
WBGene00000433	0.490958	0.494949	NA
WBGene00000434	5.37247	-0.382033	0.999821
WBGene00000435	0.983418	0.711546	NA
WBGene00000436	0.0514083	-1.42254	NA
WBGene00000437	0.785152	0.0962836	NA
WBGene00000438	0.13009	-3.48412	NA
WBGene00000439	0.0926909	2.78528	NA
WBGene00000440	0.0971225	2.38781	NA
WBGene00000441	0.174681	2.91937	NA
WBGene00000442	0.699499	-2.78331	NA
WBGene00000443	1501.68	0.173046	0.999821
WBGene00000444	9.19173	0.158878	0.999821
WBGene00000445	0.00715233	-1.42254	NA
WBGene00000446	0.00715233	-1.42254	NA
WBGene00000447	0.042914	-2.69425	NA
WBGene00000448	0.81193	-1.11006	NA
WBGene00000449	0.200821	0.227026	NA
WBGene00000450	0	NA	NA
WBGene00000451	0.0571111	1.90865	NA
WBGene00000452	2.5423	1.30976	0.999821
WBGene00000453	0.846221	2.94023	NA
WBGene00000454	0	NA	NA
WBGene00000455	0.110692	-2.11204	NA
WBGene00000457	0.331657	2.50075	NA
WBGene00000458	0.302786	1.48158	NA
WBGene00000459	88.4601	0.262164	0.999821
WBGene00000460	642.748	-0.416597	0.979685
WBGene00000461	4.39612	-0.470321	0.999821
WBGene00000462	334.904	-1.14903	0.878077
WBGene00000463	92.0305	-0.739322	0.493901
WBGene00000464	92.7497	0.382319	0.999821
WBGene00000465	207.824	-0.563995	0.999821
WBGene00000466	85.6574	-0.186803	0.999821
WBGene00000467	173.216	0.281799	0.999821
WBGene00000468	0.82743	-0.997974	NA
WBGene00000469	86.9247	-0.100689	0.999821
WBGene00000472	79.7662	0.402427	0.999821
WBGene00000473	260.365	-0.196588	0.999821
WBGene00000474	163.371	-0.182352	0.999821
WBGene00000475	19.8498	-0.541987	0.999821
WBGene00000476	0.0732753	0.193053	NA
WBGene00000477	1.1236	-1.19934	NA
WBGene00000478	1.03086	4.43345	NA
WBGene00000479	204.621	0.156291	0.999821
WBGene00000480	149.521	-0.144721	0.999821
WBGene00000481	0.208309	1.78835	NA
WBGene00000482	16.8206	-0.790126	0.999821
WBGene00000483	0.802603	0	NA
WBGene00000484	0.0132635	-0.579751	NA
WBGene00000485	3.18669	-0.202278	0.999821
WBGene00000487	0.68003	1.38645	NA
WBGene00000488	0.0304415	0	NA
WBGene00000490	0.571316	-3.48022	NA
WBGene00000491	0.145753	-0.191171	NA
WBGene00000492	2.03614	-0.427175	0.999821
WBGene00000493	7.74326	0.355837	0.999821
WBGene00000496	228.641	0.277664	0.644513
WBGene00000497	318.308	2.13111	0.348117
WBGene00000498	184.29	-0.162777	0.999821
WBGene00000499	380.223	-0.197709	0.999821
WBGene00000500	102.708	0.0475078	0.999821
WBGene00000501	5.31903	0.129274	0.999821
WBGene00000502	74.7239	-0.361928	0.999821
WBGene00000503	1.1785	0.669173	NA
WBGene00000506	27.1774	-0.487587	0.999821
WBGene00000507	38.0713	-0.193559	0.999821
WBGene00000508	373.538	-0.0746114	0.999821
WBGene00000509	43.1542	0.148202	0.999821
WBGene00000510	0.0819771	0	NA
WBGene00000511	0.888844	1.23585	NA
WBGene00000512	6.38781	0.356307	0.999821
WBGene00000513	0.0219833	-1.42254	NA
WBGene00000514	778.854	-2.10161	0.0226011
WBGene00000515	3.941	-0.0114438	1
WBGene00000516	5.05715	-1.56078	0.999821
WBGene00000517	146.44	-0.0932113	0.999821
WBGene00000518	2123.63	0.0898391	0.999821
WBGene00000519	90.2893	-0.269805	0.999821
WBGene00000520	68.1503	-0.295075	0.999821
WBGene00000521	0.336613	-2.11204	NA
WBGene00000522	0.662683	-1.77184	NA
WBGene00000523	2.00092	0.540497	0.999821
WBGene00000524	0.0277249	0	NA
WBGene00000525	0.293934	-1.26672	NA
WBGene00000526	0.124251	2.07683	NA
WBGene00000527	7.89648	-1.29147	0.999821
WBGene00000528	0.183757	-2.06552	NA
WBGene00000529	0.155248	-2.45488	NA
WBGene00000530	57.6921	-0.0157698	0.999821
WBGene00000531	0.278868	-1.53256	NA
WBGene00000532	213.966	0.0635132	0.999821
WBGene00000533	87.4509	0.0384334	0.999821
WBGene00000534	151.501	0.575229	0.758126
WBGene00000535	123.866	0.416146	0.999821
WBGene00000536	120.655	-0.0666628	0.999821
WBGene00000537	54.5461	0.023254	0.999821
WBGene00000539	0.866686	-1.54339	NA
WBGene00000540	50.5115	0.452179	0.999821
WBGene00000541	1.71294	1.83968	NA
WBGene00000542	273.48	0.100373	0.999821
WBGene00000543	349.842	0.113951	0.999821
WBGene00000544	42.8595	-0.561381	0.999821
WBGene00000545	476.58	0.129698	0.999821
WBGene00000546	329.203	0.83098	0.542787
WBGene00000547	111.34	0.584466	0.54221
WBGene00000548	85.084	-0.0231164	0.999821
WBGene00000549	2135.61	0.10047	0.999821
WBGene00000550	245.301	0.0329469	0.999821
WBGene00000551	0.0121143	0	NA
WBGene00000552	27.3235	-0.59984	0.999821
WBGene00000553	128.06	0.586685	0.999821
WBGene00000554	169.2	0.108516	0.999821
WBGene00000555	0	NA	NA
WBGene00000556	0.021611	0	NA
WBGene00000557	0	NA	NA
WBGene00000558	0	NA	NA
WBGene00000559	0	NA	NA
WBGene00000560	0	NA	NA
WBGene00000561	0.27122	2.91937	NA
WBGene00000562	3.08368	-1.04871	0.999821
WBGene00000563	0.211394	-2.06552	NA
WBGene00000564	77.809	0.172134	0.999821
WBGene00000565	102.326	0.0779308	0.999821
WBGene00000566	136.754	-0.163725	0.999821
WBGene00000567	106.805	-0.351879	0.999821
WBGene00000583	0	NA	NA
WBGene00000584	0.488814	1.65337	NA
WBGene00000585	63.8522	0.140775	0.999821
WBGene00000591	12.3038	-0.292473	0.999821
WBGene00000592	164.433	-0.0119595	0.999821
WBGene00000593	21.0024	0.0497806	0.999821
WBGene00000594	0	NA	NA
WBGene00000596	0.00780529	0	NA
WBGene00000597	0.49601	0	NA
WBGene00000598	0.789784	0	NA
WBGene00000599	0	NA	NA
WBGene00000601	0.17655	0	NA
WBGene00000602	0	NA	NA
WBGene00000603	0.101768	0	NA
WBGene00000606	0.0296619	0	NA
WBGene00000608	0.202362	-2.06553	NA
WBGene00000609	0.291029	0	NA
WBGene00000610	2.55395	-1.62332	0.999821
WBGene00000611	1.4429	-2.68408	NA
WBGene00000612	0.0152577	0	NA
WBGene00000613	0	NA	NA
WBGene00000614	0	NA	NA
WBGene00000615	455.399	0.796114	0.784604
WBGene00000616	2.33099	0.300653	0.999821
WBGene00000617	1.59974	1.11031	NA
WBGene00000618	0.0576845	0.654307	NA
WBGene00000620	0.57771	-1.42391	NA
WBGene00000621	0.108228	0	NA
WBGene00000622	713.467	0.54699	0.73269
WBGene00000623	3.06284	-0.297471	0.999821
WBGene00000624	0	NA	NA
WBGene00000625	0.954848	-3.24909	NA
WBGene00000626	0.131657	0	NA
WBGene00000627	0.518145	-1.42331	NA
WBGene00000628	0.214614	0	NA
WBGene00000629	0.929157	2.20828	NA
WBGene00000630	36.1897	1.03575	0.999821
WBGene00000631	0.0783776	-1.8288	NA
WBGene00000632	0	NA	NA
WBGene00000633	0.549534	1.06639	NA
WBGene00000634	0	NA	NA
WBGene00000636	385.472	-0.360246	0.999821
WBGene00000637	0.328296	0	NA
WBGene00000638	0	NA	NA
WBGene00000639	0.927778	-0.698628	NA
WBGene00000640	0.638835	1.39554	NA
WBGene00000641	0.0513336	0	NA
WBGene00000642	0.207286	-1.97028	NA
WBGene00000644	3.33857	-0.799474	0.999821
WBGene00000645	0.00780529	0	NA
WBGene00000646	0.329959	1.85687	NA
WBGene00000647	3134.55	-0.0242235	0.999821
WBGene00000648	21.2081	-1.59397	0.807707
WBGene00000649	0.0108055	0	NA
WBGene00000650	0.0673618	-0.211078	NA
WBGene00000651	0.12113	0	NA
WBGene00000652	1.70544	-0.214971	NA
WBGene00000653	0.0227311	0	NA
WBGene00000654	0.171449	1.2047	NA
WBGene00000655	0.148289	1.17587	NA
WBGene00000656	0.507388	-1.83753	NA
WBGene00000657	0.362371	-2.71165	NA
WBGene00000658	0.335933	-0.218414	NA
WBGene00000659	0.518686	-1.42341	NA
WBGene00000660	12.3812	-0.554963	0.999821
WBGene00000661	1.30419	-0.103048	NA
WBGene00000662	88.5493	-1.6105	0.579182
WBGene00000663	1.34509	-0.290373	NA
WBGene00000664	35.5349	-0.0201316	0.999821
WBGene00000665	0.602168	2.63507	NA
WBGene00000666	0.0488908	0	NA
WBGene00000667	0.27412	2.24389	NA
WBGene00000668	0.0947139	-2.23981	NA
WBGene00000669	0.106691	0	NA
WBGene00000670	0.0540275	0	NA
WBGene00000671	0.402998	-3.76457	NA
WBGene00000672	22.7179	0.628118	0.999821
WBGene00000673	0.443665	0	NA
WBGene00000674	1.22448	0.906957	NA
WBGene00000675	3.13092	-0.00809704	1
WBGene00000676	0	NA	NA
WBGene00000677	23.008	0.420776	0.999821
WBGene00000678	10.3622	1.10942	0.999821
WBGene00000679	0.954599	-0.851169	NA
WBGene00000680	0.41769	-2.9803	NA
WBGene00000681	0.986856	1.70887	NA
WBGene00000682	0.33749	-1.6772	NA
WBGene00000683	1.88498	1.25899	0.999821
WBGene00000684	0.277283	-3.24182	NA
WBGene00000685	1714.63	0.131795	0.999821
WBGene00000687	0.441552	1.62714	NA
WBGene00000688	0.645495	1.66905	NA
WBGene00000689	0.343041	-1.8288	NA
WBGene00000690	0.0415823	0.654307	NA
WBGene00000691	0	NA	NA
WBGene00000692	0	NA	NA
WBGene00000693	0.229165	-2.45488	NA
WBGene00000694	0.523446	-2.74866	NA
WBGene00000695	0.273257	2.05724	NA
WBGene00000696	0.515704	0.202046	NA
WBGene00000697	0.119626	0.193052	NA
WBGene00000698	2.88566	-0.272744	0.999821
WBGene00000699	0.136277	-1.42254	NA
WBGene00000700	0	NA	NA
WBGene00000701	0	NA	NA
WBGene00000702	0.880681	-0.0444885	NA
WBGene00000703	2.76547	0.205151	0.999821
WBGene00000704	1.32433	-1.90199	NA
WBGene00000705	0	NA	NA
WBGene00000706	6.37088	-0.602796	0.999821
WBGene00000707	0.0636332	0	NA
WBGene00000708	0.0532783	-1.42254	NA
WBGene00000709	0.783187	-0.812115	NA
WBGene00000710	0.375686	1.01578	NA
WBGene00000711	0.104076	0	NA
WBGene00000712	0.413613	0	NA
WBGene00000713	0.679032	0	NA
WBGene00000714	0	NA	NA
WBGene00000715	0.00780529	0	NA
WBGene00000716	0.181092	-2.11204	NA
WBGene00000717	0	NA	NA
WBGene00000718	0.110099	0	NA
WBGene00000719	0	NA	NA
WBGene00000720	0.208934	0	NA
WBGene00000721	0.266989	0	NA
WBGene00000722	0.0184443	0.627427	NA
WBGene00000723	0	NA	NA
WBGene00000724	0	NA	NA
WBGene00000725	0	NA	NA
WBGene00000726	0.0242287	0	NA
WBGene00000727	0.0444928	0	NA
WBGene00000728	3.93408	0.20928	0.999821
WBGene00000729	0	NA	NA
WBGene00000730	184.912	0.178017	0.999821
WBGene00000731	9.41336	-0.277432	0.999821
WBGene00000732	0.0593238	0	NA
WBGene00000733	0.0262496	0.627427	NA
WBGene00000734	0.236647	0.627427	NA
WBGene00000735	126.371	0.300013	0.999821
WBGene00000736	0.289986	2.41894	NA
WBGene00000737	0.0291588	-2.06552	NA
WBGene00000738	0.0449968	1.90866	NA
WBGene00000739	0	NA	NA
WBGene00000740	0	NA	NA
WBGene00000741	0	NA	NA
WBGene00000742	0	NA	NA
WBGene00000743	0.0108055	0	NA
WBGene00000744	0.145323	1.45619	NA
WBGene00000745	0.00715233	-1.42254	NA
WBGene00000746	0.30776	-1.41787	NA
WBGene00000747	0	NA	NA
WBGene00000748	0.0108055	0	NA
WBGene00000749	0	NA	NA
WBGene00000750	0	NA	NA
WBGene00000751	0	NA	NA
WBGene00000752	0	NA	NA
WBGene00000753	2.68781	-1.14101	0.999821
WBGene00000754	0.591596	-4.06921	NA
WBGene00000755	0	NA	NA
WBGene00000756	0	NA	NA
WBGene00000757	0.0186108	0	NA
WBGene00000758	0	NA	NA
WBGene00000759	0.87899	1.11489	NA
WBGene00000760	1.29175	0.632396	NA
WBGene00000761	50.6287	-0.183114	0.999821
WBGene00000762	79.2526	0.414588	0.999821
WBGene00000763	139.051	-0.197424	0.999821
WBGene00000764	28.2533	-0.103346	0.999821
WBGene00000765	70.406	-0.245247	0.999821
WBGene00000766	23.7096	0.336896	0.999821
WBGene00000767	45.1795	-0.211434	0.999821
WBGene00000768	539.703	-0.489859	0.999821
WBGene00000770	185.859	-0.0466523	0.999821
WBGene00000771	16.5854	-2.792	0.600473
WBGene00000772	298.682	-0.0899006	0.999821
WBGene00000773	52.637	-0.274844	0.999821
WBGene00000774	56.2601	0.121231	0.999821
WBGene00000775	166.037	-0.0867995	0.999821
WBGene00000776	1.9202	-0.990765	0.999821
WBGene00000777	23.6612	-0.411113	0.999821
WBGene00000778	1.05791	-1.47141	NA
WBGene00000779	1.55735	-2.29881	NA
WBGene00000780	2160.37	0.277493	0.999821
WBGene00000781	4.44694	-0.403477	0.999821
WBGene00000782	0.996749	-1.65485	NA
WBGene00000783	2.87064	-0.726114	0.999821
WBGene00000784	11.2759	0.106424	0.999821
WBGene00000785	3.75537	-1.4066	0.999821
WBGene00000786	5.90199	-1.74186	0.999821
WBGene00000787	241.862	0.0131232	0.999821
WBGene00000788	331.212	-1.7375	0.000651118
WBGene00000789	2.77979	-0.604039	0.999821
WBGene00000792	6.04732	-0.133321	0.999821
WBGene00000793	22.0759	0.438749	0.999821
WBGene00000794	44.2484	-0.145261	0.999821
WBGene00000795	23.006	-0.143831	0.999821
WBGene00000796	149.504	0.187595	0.999821
WBGene00000797	6.09376	-0.780589	0.999821
WBGene00000798	103.337	-0.0206677	0.999821
WBGene00000799	1.01289	0.497927	NA
WBGene00000800	64.1298	0.0512755	0.999821
WBGene00000801	10871.5	0.133162	0.999821
WBGene00000802	42.8694	0.0809464	0.999821
WBGene00000803	155.508	-1.43427	5.85804466030687e-05
WBGene00000804	170.929	-0.0260033	0.999821
WBGene00000812	201.783	0.349737	0.980363
WBGene00000813	78.0637	0.115068	0.999821
WBGene00000814	54.7567	-0.296781	0.999821
WBGene00000815	81.2216	-0.257497	0.999821
WBGene00000816	61.9407	-0.225666	0.999821
WBGene00000817	70.9395	-0.288966	0.999821
WBGene00000818	81.493	-0.247937	0.999821
WBGene00000819	913.585	0.305134	0.999821
WBGene00000820	384.233	-1.68736	2.35708067505154e-06
WBGene00000821	135.888	0.0212535	0.999821
WBGene00000822	0.130553	-2.54311	NA
WBGene00000829	17.4619	-1.02616	0.999821
WBGene00000830	0	NA	NA
WBGene00000831	0.746404	0.607565	NA
WBGene00000832	15.8045	0.243665	0.999821
WBGene00000833	86.9186	0.430626	0.999821
WBGene00000834	121.962	-0.258588	0.999821
WBGene00000835	35.9202	-0.0500295	0.999821
WBGene00000836	227.619	-0.378544	0.999821
WBGene00000837	154.771	-0.31532	0.999821
WBGene00000838	71.578	0.145626	0.999821
WBGene00000839	178.975	-0.0293265	0.999821
WBGene00000840	120.619	-0.361688	0.999821
WBGene00000841	2.27872	-0.842088	0.999821
WBGene00000843	44.1568	0.524698	0.999821
WBGene00000845	0.281267	0	NA
WBGene00000846	59.0399	0.191514	0.999821
WBGene00000851	8.97629	-0.190616	0.999821
WBGene00000853	0.0659618	-1.3996	NA
WBGene00000854	73.2975	0.213844	0.999821
WBGene00000857	938.411	-0.829194	0.348117
WBGene00000858	1.6963	0.481067	NA
WBGene00000859	0	NA	NA
WBGene00000860	0.0108055	0	NA
WBGene00000861	0.0270342	0	NA
WBGene00000862	0.929202	1.66143	NA
WBGene00000863	223.146	-0.193026	0.999821
WBGene00000864	123.128	0.585245	0.999821
WBGene00000865	66.8587	-0.540417	0.980363
WBGene00000866	30.9443	-0.205454	0.999821
WBGene00000867	54.8883	-0.277146	0.999821
WBGene00000868	224.586	0.234517	0.999821
WBGene00000869	24.0952	-0.373392	0.999821
WBGene00000870	4.89789	-0.719859	0.999821
WBGene00000871	176.434	0.24945	0.999821
WBGene00000872	448.925	-0.0795522	0.999821
WBGene00000874	244.781	-0.231665	0.999821
WBGene00000875	230.853	-0.167075	0.999821
WBGene00000876	48.6164	-0.421481	0.999821
WBGene00000877	29.8426	-0.432265	0.999821
WBGene00000878	7.49353	-1.49207	0.999821
WBGene00000879	29.0521	0.259658	0.999821
WBGene00000880	59.8299	0.25495	0.999821
WBGene00000881	20.3716	-0.882995	0.999821
WBGene00000882	1.82117	0.177999	0.999821
WBGene00000883	97.4663	0.0470422	0.999821
WBGene00000884	8.06187	-0.395598	0.999821
WBGene00000885	44.3167	-1.12291	0.34848
WBGene00000886	25.0935	0.354992	0.999821
WBGene00000887	22.2483	-0.0945318	0.999821
WBGene00000888	27.7514	0.123188	0.999821
WBGene00000889	117.38	-0.0278051	0.999821
WBGene00000890	82.4217	-0.0594258	0.999821
WBGene00000891	117.014	-0.256793	0.999821
WBGene00000892	44.7928	0.0727356	0.999821
WBGene00000893	1.28486	0.183359	NA
WBGene00000894	154.763	0.271443	0.999821
WBGene00000895	16.9973	1.07765	0.999821
WBGene00000896	47.597	0.161676	0.999821
WBGene00000897	60.872	-1.06782	0.230097
WBGene00000898	379.32	0.238358	0.999821
WBGene00000899	40.3153	0.103396	0.999821
WBGene00000900	6.97737	0.00215415	1
WBGene00000901	10.9466	-0.466168	0.999821
WBGene00000902	3.67455	0.345907	0.999821
WBGene00000903	121.047	0.454866	0.999821
WBGene00000904	4.22395	-0.71577	0.999821
WBGene00000905	0.0383735	-1.42254	NA
WBGene00000906	1.85389	1.76563	0.999821
WBGene00000907	0	NA	NA
WBGene00000908	2.05289	-1.23143	0.999821
WBGene00000910	5.03938	-1.71973	0.96158
WBGene00000911	223.242	0.183142	0.999821
WBGene00000912	567.865	0.388419	0.634637
WBGene00000913	246.77	-0.0528823	0.999821
WBGene00000914	11.753	-0.0186277	0.999821
WBGene00000915	246.222	0.49872	0.834626
WBGene00000917	139.288	0.274425	0.999821
WBGene00000920	0.374549	2.2117	NA
WBGene00000923	142.127	0.128776	0.999821
WBGene00000928	0.159643	0	NA
WBGene00000929	1.0556	0.825876	NA
WBGene00000930	0.0149576	-1.42254	NA
WBGene00000931	183.835	-0.00386605	1
WBGene00000932	0	NA	NA
WBGene00000933	84.221	-0.0418365	0.999821
WBGene00000934	0.80231	3.54141	NA
WBGene00000935	62.559	0.135252	0.999821
WBGene00000936	0.883603	1.18548	NA
WBGene00000937	105.081	0.457007	0.987915
WBGene00000938	194.904	0.131383	0.999821
WBGene00000939	197.148	-0.229811	0.999821
WBGene00000940	56.2861	-0.112814	0.999821
WBGene00000941	76.0298	0.0422735	0.999821
WBGene00000942	1.37347	1.43239	NA
WBGene00000950	1.49433	0.34502	NA
WBGene00000951	1.13486	-1.65243	NA
WBGene00000952	0.0305586	0.627428	NA
WBGene00000953	0.241571	2.91938	NA
WBGene00000955	0.62612	1.42389	NA
WBGene00000958	1.44055	0.787718	NA
WBGene00000959	56.5545	-0.0247251	0.999821
WBGene00000960	0.0224984	0.627428	NA
WBGene00000961	94.1339	-0.0739091	0.999821
WBGene00000962	798.307	-0.056846	0.999821
WBGene00000963	0.182262	-1.8288	NA
WBGene00000964	0.042917	-2.06552	NA
WBGene00000965	64.9657	0.248445	0.999821
WBGene00000966	0.583213	-2.57028	NA
WBGene00000967	17.5849	-0.336035	0.999821
WBGene00000968	2.04954	1.34755	0.999821
WBGene00000969	2.39632	1.03093	0.999821
WBGene00000970	29.8928	-0.351368	0.999821
WBGene00000971	1.23994	1.14586	NA
WBGene00000972	3.77899	-0.373059	0.999821
WBGene00000973	47.9548	0.522774	0.999821
WBGene00000974	21.3452	0.32609	0.999821
WBGene00000975	32.745	0.375896	0.999821
WBGene00000976	37.0276	-0.387785	0.999821
WBGene00000977	0.0905932	-1.8288	NA
WBGene00000978	0.0286093	-2.33137	NA
WBGene00000979	0	NA	NA
WBGene00000980	5.23938	1.06574	0.999821
WBGene00000981	0.761036	0.689815	NA
WBGene00000982	32.9981	0.295197	0.999821
WBGene00000983	0.233054	0.193771	NA
WBGene00000984	0.60575	-2.12673	NA
WBGene00000985	37.1115	-0.230347	0.999821
WBGene00000986	0.0386736	0	NA
WBGene00000987	55.1827	0.320252	0.999821
WBGene00000988	1.36117	-1.60685	NA
WBGene00000989	0.219807	-0.831941	NA
WBGene00000990	3.7587	-0.0158977	1
WBGene00000991	1.07453	-0.471408	NA
WBGene00000992	3.26612	0.0811172	0.999821
WBGene00000993	14.9739	-0.70526	0.999821
WBGene00000994	86.856	0.139373	0.999821
WBGene00000995	48.5273	0.486741	0.999821
WBGene00000996	40.0535	-0.235007	0.999821
WBGene00000998	1.09502	0.421714	NA
WBGene00001000	2.60993	0.127806	0.999821
WBGene00001001	151.715	0.279632	0.999821
WBGene00001002	79.1822	-0.199312	0.999821
WBGene00001005	71.3832	0.230385	0.999821
WBGene00001006	17.1737	0.546043	0.999821
WBGene00001007	166.285	-0.00571272	0.999821
WBGene00001008	1703.33	-0.191034	0.999821
WBGene00001016	228.345	0.0981536	0.999821
WBGene00001017	248.621	-0.122318	0.999821
WBGene00001018	35.0425	-0.0256958	0.999821
WBGene00001019	70.9393	0.176642	0.999821
WBGene00001020	67.8783	-0.0568835	0.999821
WBGene00001021	8.92373	-0.0328342	0.999821
WBGene00001022	25.6315	0.27979	0.999821
WBGene00001023	164.332	0.0500499	0.999821
WBGene00001025	100.927	0.407034	0.999821
WBGene00001026	77.9795	-0.118022	0.999821
WBGene00001027	103.216	-0.0867312	0.999821
WBGene00001028	86.2769	-0.349092	0.999821
WBGene00001029	91.558	-0.0159617	0.999821
WBGene00001030	162.767	-0.106119	0.999821
WBGene00001031	198.055	-0.0126061	0.999821
WBGene00001032	19.6153	-0.251463	0.999821
WBGene00001033	25.8744	0.088174	0.999821
WBGene00001034	71.0046	0.217652	0.999821
WBGene00001035	71.6741	-0.10012	0.999821
WBGene00001036	28.7645	-0.0737088	0.999821
WBGene00001037	165.011	0.103555	0.999821
WBGene00001038	31.4352	-0.301408	0.999821
WBGene00001039	15.836	-0.615519	0.999821
WBGene00001040	46.5446	0.17572	0.999821
WBGene00001041	153.604	0.376064	0.999821
WBGene00001042	1694.87	-0.399531	0.999821
WBGene00001043	75.5429	-0.097735	0.999821
WBGene00001044	39.4549	-0.134672	0.999821
WBGene00001045	25.5835	-0.0360367	0.999821
WBGene00001046	38.3322	0.382566	0.999821
WBGene00001047	140.767	-0.244066	0.999821
WBGene00001048	55.7305	-0.152172	0.999821
WBGene00001049	236.362	-0.368366	0.878454
WBGene00001050	27.6908	-0.173975	0.999821
WBGene00001051	77.1486	0.0825016	0.999821
WBGene00001052	0.144932	0.193036	NA
WBGene00001053	0.763957	0	NA
WBGene00001054	0	NA	NA
WBGene00001055	0.0182255	0.193042	NA
WBGene00001056	86.0651	0.107577	0.999821
WBGene00001057	53.6096	-0.330946	0.999821
WBGene00001058	104.011	-0.0491759	0.999821
WBGene00001059	0.555614	0.946174	NA
WBGene00001060	107.54	-0.277447	0.999821
WBGene00001061	127.085	-0.391162	0.956316
WBGene00001062	0.0293599	0	NA
WBGene00001063	50.5102	0.474972	0.999821
WBGene00001064	0.101116	0	NA
WBGene00001065	0.0603045	0	NA
WBGene00001066	0.765195	0	NA
WBGene00001067	0.922184	-1.42488	NA
WBGene00001068	0.0402218	0	NA
WBGene00001069	0	NA	NA
WBGene00001070	0.0979842	0	NA
WBGene00001071	4.32307	1.59144	0.999821
WBGene00001072	3.88838	-1.62598	0.999821
WBGene00001073	44.3	0.274169	0.999821
WBGene00001074	4.53023	-0.282206	0.999821
WBGene00001075	1.61053	-0.388073	NA
WBGene00001076	63.6472	-0.614126	0.999821
WBGene00001077	3.92907	0.27699	0.999821
WBGene00001078	3.90063	-0.35743	0.999821
WBGene00001079	0.0312212	0	NA
WBGene00001080	186.384	-0.0127036	0.999821
WBGene00001081	46.2661	-0.0256976	0.999821
WBGene00001082	21.1132	-0.387968	0.999821
WBGene00001085	286.563	-0.456138	0.942442
WBGene00001086	32.7915	-0.37831	0.999821
WBGene00001087	96.7065	-0.0121977	0.999821
WBGene00001088	54.0753	0.426304	0.999821
WBGene00001089	7.65913	-1.28771	0.855663
WBGene00001090	207.057	-0.0521733	0.999821
WBGene00001091	13.798	-0.164234	0.999821
WBGene00001092	71.0919	-0.370164	0.999821
WBGene00001093	270.304	0.0578277	0.999821
WBGene00001094	83.4499	0.553912	0.665728
WBGene00001095	47.6985	-0.174122	0.999821
WBGene00001096	0	NA	NA
WBGene00001099	7.94876	-0.693977	0.999821
WBGene00001101	12.5508	-0.198841	0.999821
WBGene00001102	160.466	-0.0526314	0.999821
WBGene00001103	2.71897	0.322304	0.999821
WBGene00001104	2.84714	0.0715079	0.999821
WBGene00001105	12.9542	-0.580053	0.999821
WBGene00001106	0.0674952	2.50075	NA
WBGene00001107	1.01481	-1.42519	NA
WBGene00001108	0.389094	-3.85843	NA
WBGene00001109	0.167293	-2.85745	NA
WBGene00001110	385.28	-0.381885	0.999821
WBGene00001111	769.173	-0.00638876	0.999821
WBGene00001112	382.573	0.195532	0.999821
WBGene00001113	0.972963	2.30229	NA
WBGene00001115	48.0557	0.0289061	0.999821
WBGene00001116	0.606246	1.72222	NA
WBGene00001117	1.11763	3.71314	NA
WBGene00001118	138.395	0.762039	0.999821
WBGene00001119	277.134	1.03709	0.799591
WBGene00001121	0.216455	0	NA
WBGene00001122	1.22719	0.679099	NA
WBGene00001123	0.0874012	0.627428	NA
WBGene00001127	0.736419	-0.999046	NA
WBGene00001129	0.373378	-0.987957	NA
WBGene00001130	17.9389	0.00633251	1
WBGene00001131	302.609	0.191759	0.999821
WBGene00001132	0.838718	-0.873839	NA
WBGene00001133	4.52327	-1.33607	0.999821
WBGene00001134	209.557	-0.233161	0.999821
WBGene00001135	0.449398	0.691162	NA
WBGene00001136	6.53082	0.128829	0.999821
WBGene00001137	141.933	0.275366	0.999821
WBGene00001145	219.462	0.217843	0.999821
WBGene00001147	0	NA	NA
WBGene00001148	4.71203	0.617162	0.999821
WBGene00001149	2.36009	-3.87446	0.662487
WBGene00001150	1.84468	-3.07718	0.999821
WBGene00001151	53.3245	-0.166772	0.999821
WBGene00001152	37.7739	0.539459	0.999821
WBGene00001153	79.6314	-0.159105	0.999821
WBGene00001154	21.5494	-0.234988	0.999821
WBGene00001155	31.9387	-0.51062	0.999821
WBGene00001156	0.66755	-2.62055	NA
WBGene00001157	0.258676	-4.4427	NA
WBGene00001158	0.20113	0	NA
WBGene00001159	0.26681	1.77663	NA
WBGene00001160	99.751	0.186837	0.999821
WBGene00001161	90.9085	-0.264209	0.999821
WBGene00001162	68.6749	0.261091	0.999821
WBGene00001163	5.65122	-0.945941	0.999821
WBGene00001164	1.36141	-2.64459	NA
WBGene00001165	2.5636	-0.471742	0.999821
WBGene00001166	188.328	-0.0953258	0.999821
WBGene00001167	292.034	0.22289	0.999821
WBGene00001168	120.248	-0.202328	0.999821
WBGene00001169	10.3556	0.750053	0.999821
WBGene00001170	7.64761	0.38483	0.999821
WBGene00001171	7.18743	-0.317911	0.999821
WBGene00001172	2.66899	-0.00920545	1
WBGene00001173	93.6634	-0.190607	0.999821
WBGene00001174	1.68414	-0.64725	NA
WBGene00001175	1.85639	0.364562	0.999821
WBGene00001177	923.654	-0.0473106	0.999821
WBGene00001178	30.2324	0.425216	0.999821
WBGene00001179	53.5107	0.571499	0.999821
WBGene00001182	1.75314	-0.242506	0.999821
WBGene00001184	0.0932316	0.614523	NA
WBGene00001185	0.754229	1.4889	NA
WBGene00001186	9.12235	-0.0360789	0.999821
WBGene00001187	1.62504	1.03499	NA
WBGene00001188	398.481	0.271382	0.999821
WBGene00001189	404.734	0.922377	0.665462
WBGene00001190	1.29672	-1.22788	NA
WBGene00001193	22.9682	1.04434	0.902268
WBGene00001194	189.919	-0.0646215	0.999821
WBGene00001196	381.38	0.702099	0.156448
WBGene00001202	5.5338	-0.0792533	0.999821
WBGene00001204	11.5098	0.277416	0.999821
WBGene00001207	0.576637	-0.221281	NA
WBGene00001208	2.32314	0.0501431	0.999821
WBGene00001209	182.79	-0.0446502	0.999821
WBGene00001210	0.188873	0	NA
WBGene00001211	0.0444928	0	NA
WBGene00001214	447.247	0.0356132	0.999821
WBGene00001215	1037.9	0.634091	0.463284
WBGene00001223	0	NA	NA
WBGene00001224	89.4739	-0.156048	0.999821
WBGene00001225	137.633	0.0125734	0.999821
WBGene00001226	208.828	-0.253224	0.999821
WBGene00001227	86.4538	-0.324637	0.999821
WBGene00001228	125.647	0.272217	0.999821
WBGene00001229	75.3777	-0.202868	0.999821
WBGene00001230	94.0239	0.0240234	0.999821
WBGene00001231	43.3864	0.0488883	0.999821
WBGene00001232	117.706	0.205334	0.999821
WBGene00001233	87.7577	-0.344335	0.999821
WBGene00001234	89.0295	-0.00373551	1
WBGene00001235	136.512	0.578115	0.834626
WBGene00001236	85.0573	0.438478	0.999821
WBGene00001237	3.08375	-1.63153	0.999821
WBGene00001239	30.5809	0.568588	0.999821
WBGene00001240	5.97552	-1.3645	0.999821
WBGene00001241	77.3247	-0.107121	0.999821
WBGene00001242	2.95749	0.940397	0.999821
WBGene00001243	6.44848	-0.893157	0.999821
WBGene00001244	55.8318	-0.067598	0.999821
WBGene00001245	4.97862	-0.734769	0.999821
WBGene00001246	54.6376	-1.77869	0.763453
WBGene00001247	616.5	0.537813	0.91564
WBGene00001248	1.68405	1.39957	NA
WBGene00001249	7.12423	0.764987	0.999821
WBGene00001250	0.570625	-2.99848	NA
WBGene00001251	0.872247	-1.88215	NA
WBGene00001252	0.24575	1.90621	NA
WBGene00001253	3.32078	0.77311	0.999821
WBGene00001258	114.411	0.0995878	0.999821
WBGene00001259	204.153	-0.204752	0.999821
WBGene00001262	93.8236	-0.332112	0.999821
WBGene00001263	0.377573	0.197399	NA
WBGene00001281	195.032	-0.108393	0.999821
WBGene00001284	268.176	-0.430782	0.717297
WBGene00001303	23.0878	0.523502	0.999821
WBGene00001309	53.8914	0.11032	0.999821
WBGene00001310	14.0986	0.481513	0.999821
WBGene00001311	3.34671	-1.07863	0.999821
WBGene00001320	66.0385	0.363209	0.999821
WBGene00001324	98.0491	0.149954	0.999821
WBGene00001325	12.5949	0.122649	0.999821
WBGene00001328	1.01552	-0.36859	NA
WBGene00001329	56.9177	0.435581	0.999821
WBGene00001330	47.649	-0.284897	0.999821
WBGene00001331	7.19953	-0.201126	0.999821
WBGene00001332	78.3382	0.209557	0.999821
WBGene00001333	143.205	0.234541	0.999821
WBGene00001334	31.7998	-0.301257	0.999821
WBGene00001335	43.6161	-0.286629	0.999821
WBGene00001336	88.5679	-0.406803	0.999821
WBGene00001337	145.405	-0.0355198	0.999821
WBGene00001338	42.3605	-0.0605203	0.999821
WBGene00001340	70.1134	-0.0220448	0.999821
WBGene00001345	1.43806	0.541575	NA
WBGene00001352	123.092	-0.0758974	0.999821
WBGene00001358	43.5549	0.0572018	0.999821
WBGene00001362	0	NA	NA
WBGene00001365	58.8956	-0.143562	0.999821
WBGene00001366	0.606273	-0.257752	NA
WBGene00001368	123.458	-0.0557191	0.999821
WBGene00001371	77.4214	0.569206	0.921632
WBGene00001372	54.5867	-0.357443	0.999821
WBGene00001373	0.189713	0	NA
WBGene00001374	0.130639	0.654293	NA
WBGene00001377	1.26041	1.59836	NA
WBGene00001385	0.253963	0.692317	NA
WBGene00001386	1.35433	-0.786066	NA
WBGene00001387	0.180379	0	NA
WBGene00001388	0.0186108	0	NA
WBGene00001389	0.121726	0.654305	NA
WBGene00001390	0.101684	-1.42254	NA
WBGene00001391	0.0291588	-2.06552	NA
WBGene00001392	6.93643	0.832988	0.999821
WBGene00001393	50.985	0.2761	0.999821
WBGene00001394	263.234	-0.858025	0.534925
WBGene00001395	8.00198	-0.896179	0.999821
WBGene00001396	48.0785	-0.0698759	0.999821
WBGene00001397	0.0454621	0	NA
WBGene00001398	2.41021	-2.97818	0.999821
WBGene00001399	0.0156106	0	NA
WBGene00001400	0.369899	1.05223	NA
WBGene00001401	134.726	-0.0836376	0.999821
WBGene00001402	186.063	-0.0629984	0.999821
WBGene00001403	0.641553	-2.61533	NA
WBGene00001404	45.2494	0.380025	0.999821
WBGene00001405	38.9402	0.467848	0.999821
WBGene00001406	245.669	0.19328	0.999821
WBGene00001410	7.52455	1.25144	0.999821
WBGene00001411	223.324	0.410174	0.665728
WBGene00001412	80.3647	-0.0498792	0.999821
WBGene00001413	38.3182	0.673866	0.624458
WBGene00001414	4.56673	-1.10671	0.999821
WBGene00001423	327.369	0.0513194	0.999821
WBGene00001424	2.95635	-2.26338	0.999821
WBGene00001425	27.9936	0.440902	0.999821
WBGene00001426	50.1184	-0.176963	0.999821
WBGene00001427	423.027	0.0153261	0.999821
WBGene00001428	0.91883	-0.0912951	NA
WBGene00001429	0.250956	0	NA
WBGene00001430	22.7124	0.526387	0.999821
WBGene00001431	148.923	0.0816169	0.999821
WBGene00001432	2.91122	-0.973908	0.999821
WBGene00001433	8462.3	0.0867373	0.999821
WBGene00001434	0.247783	0.193053	NA
WBGene00001435	1.62558	-1.49849	NA
WBGene00001436	2.73969	1.85305	0.999821
WBGene00001437	0.861164	-1.47831	NA
WBGene00001438	0.130053	1.03845	NA
WBGene00001439	9.29094	0.778429	0.999821
WBGene00001440	4.57882	-0.0335129	0.999821
WBGene00001441	4.8584	-1.21446	0.999821
WBGene00001442	1.11036	1.51841	NA
WBGene00001443	150.855	-0.0515458	0.999821
WBGene00001444	0.614904	1.60652	NA
WBGene00001445	0.363865	1.08127	NA
WBGene00001446	2.50466	-2.53404	0.999821
WBGene00001447	0.0139165	0.193052	NA
WBGene00001448	0.0874094	0	NA
WBGene00001449	0.0286096	1.14719	NA
WBGene00001450	0	NA	NA
WBGene00001451	0.838662	-4.15714	NA
WBGene00001452	1.26446	0.693638	NA
WBGene00001453	0.742346	2.37932	NA
WBGene00001454	0.1077	0	NA
WBGene00001455	1.75687	1.43803	0.999821
WBGene00001456	0.031381	-1.42254	NA
WBGene00001457	37.0022	0.500937	0.999821
WBGene00001458	0.168443	2.87297	NA
WBGene00001459	843.792	-0.217338	0.999821
WBGene00001460	0.0740715	-2.33137	NA
WBGene00001461	3.3744	0.26899	0.999821
WBGene00001462	0.0715462	0.654307	NA
WBGene00001463	0.0802659	0.193052	NA
WBGene00001464	0	NA	NA
WBGene00001465	0.687248	1.04558	NA
WBGene00001466	1.69868	0.729253	NA
WBGene00001468	7.17932	0.183233	0.999821
WBGene00001470	19.6941	0.581787	0.999821
WBGene00001475	0.796679	0.386552	NA
WBGene00001476	1.1792	-0.513451	NA
WBGene00001477	2.61308	-0.944025	0.999821
WBGene00001478	26.979	0.298798	0.999821
WBGene00001479	2.2731	0.384112	0.999821
WBGene00001480	583.267	0.973387	0.0091991
WBGene00001481	35.2275	0.426237	0.999821
WBGene00001482	20.3411	-0.732817	0.980363
WBGene00001483	1.02434	-4.15392	NA
WBGene00001484	8.86916	-0.629976	0.999821
WBGene00001485	154.545	0.0568225	0.999821
WBGene00001486	15.5787	-0.47764	0.999821
WBGene00001487	4.05629	-0.612435	0.999821
WBGene00001488	2360.17	-0.12657	0.999821
WBGene00001489	7.03388	-0.662235	0.999821
WBGene00001490	2.73078	0.291045	0.999821
WBGene00001491	94.2547	0.241776	0.999821
WBGene00001492	1.12985	-1.01127	NA
WBGene00001493	22.5683	-0.484899	0.999821
WBGene00001494	27.2171	0.574391	0.999821
WBGene00001495	0.0302603	0.654307	NA
WBGene00001496	83.5545	0.181302	0.999821
WBGene00001497	111.401	-0.0103828	0.999821
WBGene00001498	117.429	0.188306	0.999821
WBGene00001499	64.2844	0.342406	0.999821
WBGene00001500	0.153161	-3.0004	NA
WBGene00001501	6.10216	0.000925293	1
WBGene00001502	11.1352	-0.157043	0.999821
WBGene00001503	68.2246	0.0617451	0.999821
WBGene00001505	2.4689	-2.23261	0.999821
WBGene00001506	0.296692	-2.22739	NA
WBGene00001507	0.0156106	0	NA
WBGene00001508	0.237875	-1.44711	NA
WBGene00001509	200.318	-0.37585	0.999821
WBGene00001510	180.347	0.309961	0.999821
WBGene00001511	172.975	-0.0586412	0.999821
WBGene00001512	0.442527	1.30225	NA
WBGene00001513	172.945	-0.25632	0.999821
WBGene00001514	109.686	-0.124187	0.999821
WBGene00001515	1.52492	0.0303949	NA
WBGene00001516	11.2364	-0.342725	0.999821
WBGene00001517	0.297184	1.55238	NA
WBGene00001518	6.12493	1.10908	0.999821
WBGene00001519	0.0991018	0	NA
WBGene00001520	113.986	-0.09548	0.999821
WBGene00001522	34.8715	-0.123679	0.999821
WBGene00001523	268.719	-0.125594	0.999821
WBGene00001526	250.023	-0.0486186	0.999821
WBGene00001527	114.708	0.0730013	0.999821
WBGene00001528	0.555413	-1.73786	NA
WBGene00001529	4.34839	-1.04538	0.999821
WBGene00001530	0.625642	-1.29463	NA
WBGene00001531	0.294828	-2.60245	NA
WBGene00001532	0.291776	0	NA
WBGene00001533	1.83277	1.0822	0.999821
WBGene00001534	0	NA	NA
WBGene00001535	11.0609	0.65068	0.999821
WBGene00001536	0.0813749	-2.06552	NA
WBGene00001537	0.0801582	-0.807996	NA
WBGene00001538	10.7533	-0.178275	0.999821
WBGene00001539	0.131984	0.309454	NA
WBGene00001540	0.0156106	0	NA
WBGene00001541	0.20942	1.35143	NA
WBGene00001542	0.0480545	-1.42254	NA
WBGene00001543	1.95794	-0.208934	0.999821
WBGene00001544	2.82835	0.515566	0.999821
WBGene00001545	0.0444165	-2.06552	NA
WBGene00001546	0.854682	1.00099	NA
WBGene00001547	0.385664	-1.02287	NA
WBGene00001548	222.818	-2.01488	0.0237426
WBGene00001549	0.32979	0.231108	NA
WBGene00001550	0.00715233	-1.42254	NA
WBGene00001551	0.140902	-1.42254	NA
WBGene00001552	0.0482983	0.654307	NA
WBGene00001553	19.8178	-0.162833	0.999821
WBGene00001554	0.0721762	-3.13684	NA
WBGene00001555	119.032	0.139908	0.999821
WBGene00001556	0.037456	-0.145376	NA
WBGene00001557	0.305478	0.9853	NA
WBGene00001558	172.185	-0.28075	0.999821
WBGene00001559	17.8341	-2.15948	0.213121
WBGene00001560	4.37956	-0.11211	0.999821
WBGene00001561	114.495	-0.0237165	0.999821
WBGene00001562	49.8016	0.145252	0.999821
WBGene00001563	302.627	-0.0011271	1
WBGene00001564	4.01843	0.0311456	0.999821
WBGene00001565	41.7092	0.181771	0.999821
WBGene00001566	177.187	-0.159552	0.999821
WBGene00001568	234.28	-0.248505	0.999821
WBGene00001569	29.41	0.0829987	0.999821
WBGene00001570	1.11348	0.988672	NA
WBGene00001571	173.033	-0.0935636	0.999821
WBGene00001572	1.92855	-1.52581	0.999821
WBGene00001574	81.7928	0.213332	0.999821
WBGene00001575	4.51269	0.163685	0.999821
WBGene00001577	5.08746	-2.25388	0.904313
WBGene00001578	3.09237	0.722635	0.999821
WBGene00001579	57.6455	-1.9654	0.0755042
WBGene00001580	382.437	0.118141	0.999821
WBGene00001581	0.88148	1.44404	NA
WBGene00001582	62.6135	-0.263563	0.999821
WBGene00001583	295.126	-0.0819033	0.999821
WBGene00001584	79.1341	-0.302088	0.999821
WBGene00001585	40.7966	8.53619034369716e-05	1
WBGene00001586	0.093189	-2.69425	NA
WBGene00001587	0.0530778	0	NA
WBGene00001588	0	NA	NA
WBGene00001589	193.452	0.132884	0.999821
WBGene00001590	11.608	0.395193	0.999821
WBGene00001591	0	NA	NA
WBGene00001592	0	NA	NA
WBGene00001593	0.486201	-1.90296	NA
WBGene00001594	0.0745592	0.7296	NA
WBGene00001595	183.577	-0.0675635	0.999821
WBGene00001596	157.735	0.120079	0.999821
WBGene00001597	148.781	0.01158	0.999821
WBGene00001598	617.691	0.0429856	0.999821
WBGene00001599	93.5804	-0.414519	0.999821
WBGene00001600	146.865	-0.148602	0.999821
WBGene00001601	343.061	-0.208194	0.999821
WBGene00001602	13.9332	-0.420322	0.999821
WBGene00001603	6.3086	-2.42399	0.985152
WBGene00001604	1.39638	0.832571	NA
WBGene00001605	2.3532	1.50239	0.999821
WBGene00001606	92.1104	0.3748	0.941979
WBGene00001607	113.108	-0.218001	0.999821
WBGene00001608	0.161857	2.63817	NA
WBGene00001609	185.293	0.135986	0.999821
WBGene00001612	0.0108055	0	NA
WBGene00001613	8.85383	0.7839	0.999821
WBGene00001614	0	NA	NA
WBGene00001615	0.621485	0.839758	NA
WBGene00001616	7.45339	-0.966289	0.999821
WBGene00001617	14.542	-0.671	0.999821
WBGene00001618	1.09139	1.10676	NA
WBGene00001619	4.04996	-2.24216	0.834626
WBGene00001620	0.55121	-4.15679	NA
WBGene00001621	1.45855	0.90133	NA
WBGene00001622	0.132189	0.654287	NA
WBGene00001623	4.04062	0.256087	0.999821
WBGene00001624	1.32996	0.191753	NA
WBGene00001625	1.32354	0.350049	NA
WBGene00001626	0.0374672	0	NA
WBGene00001627	28.3529	0.612425	0.999821
WBGene00001628	160.327	0.134513	0.999821
WBGene00001629	112.908	0.0953209	0.999821
WBGene00001630	41.522	0.311899	0.999821
WBGene00001631	10.4236	-0.284994	0.999821
WBGene00001632	64.445	0.28904	0.999821
WBGene00001633	1.98667	1.30902	0.999821
WBGene00001635	178.125	-0.0512528	0.999821
WBGene00001636	94.7359	-0.9417	0.999821
WBGene00001637	50.4961	0.307655	0.999821
WBGene00001638	232.108	1.04744	0.204478
WBGene00001639	66.2077	0.171784	0.999821
WBGene00001640	1.01265	0.293399	NA
WBGene00001641	0.0108055	0	NA
WBGene00001642	0	NA	NA
WBGene00001643	0.11079	1.43718	NA
WBGene00001644	0.468437	-2.9091	NA
WBGene00001645	53.6773	0.101492	0.999821
WBGene00001646	4.7405	-0.267491	0.999821
WBGene00001647	42.5557	0.195147	0.999821
WBGene00001648	93.2362	-0.185019	0.999821
WBGene00001649	4.62352	-0.290087	0.999821
WBGene00001650	28.423	1.04504	0.883639
WBGene00001651	43.0799	-0.299679	0.999821
WBGene00001653	137.017	-0.25994	0.999821
WBGene00001660	169.218	0.107778	0.999821
WBGene00001661	63.7583	0.223784	0.999821
WBGene00001662	72.945	0.0433051	0.999821
WBGene00001663	85.9471	0.228179	0.999821
WBGene00001664	0.323479	-1.42342	NA
WBGene00001665	0.0226362	0	NA
WBGene00001666	338.691	0.338079	0.999821
WBGene00001667	0.0061112	0.193052	NA
WBGene00001668	0.153028	3.50793	NA
WBGene00001669	0.826278	-0.547788	NA
WBGene00001670	0.04196	0	NA
WBGene00001671	660.537	0.0089166	0.999821
WBGene00001672	0.00780529	0	NA
WBGene00001673	1.12832	-3.39963	NA
WBGene00001674	0.0288434	0	NA
WBGene00001675	0	NA	NA
WBGene00001676	0.173549	0	NA
WBGene00001677	16.6889	0.0944561	0.999821
WBGene00001678	107.352	0.334923	0.999821
WBGene00001679	114.188	0.0309917	0.999821
WBGene00001680	57.5463	0.270242	0.999821
WBGene00001681	0	NA	NA
WBGene00001682	15.8055	-0.748707	0.999821
WBGene00001683	73.1079	0.0432558	0.999821
WBGene00001684	1.11905	-1.36252	NA
WBGene00001685	1.24672	0.194957	NA
WBGene00001686	27.194	-0.341466	0.999821
WBGene00001687	0.650206	0.0773158	NA
WBGene00001688	198.253	-0.256454	0.999821
WBGene00001689	184.28	-0.448797	0.999821
WBGene00001690	0.0148309	0	NA
WBGene00001691	0.149263	-3.38139	NA
WBGene00001692	0.00780529	0	NA
WBGene00001693	0	NA	NA
WBGene00001694	0.0180379	0	NA
WBGene00001695	0.220733	-1.42254	NA
WBGene00001696	0.237042	1.04994	NA
WBGene00001697	0.125803	-2.06552	NA
WBGene00001698	0.711006	1.56172	NA
WBGene00001699	0.0364146	-2.33137	NA
WBGene00001700	10.7075	1.10307	0.999821
WBGene00001701	0.00780529	0	NA
WBGene00001702	0.278262	-0.521259	NA
WBGene00001703	0.1468	0	NA
WBGene00001704	16.9121	0.780716	0.999821
WBGene00001705	138.573	0.361241	0.999821
WBGene00001706	0	NA	NA
WBGene00001707	6.19836	-0.74576	0.999821
WBGene00001708	5.42854	-0.665549	0.999821
WBGene00001709	14.37	0.255286	0.999821
WBGene00001710	0.14893	1.19705	NA
WBGene00001711	0.0610308	0	NA
WBGene00001712	1.56155	-2.53548	NA
WBGene00001713	2.58059	2.09169	0.999821
WBGene00001714	0	NA	NA
WBGene00001715	0.510247	0.485345	NA
WBGene00001716	0.116022	0	NA
WBGene00001717	0	NA	NA
WBGene00001718	0	NA	NA
WBGene00001719	3.16351	1.68299	0.999821
WBGene00001720	0	NA	NA
WBGene00001721	0	NA	NA
WBGene00001722	0.0664559	1.43717	NA
WBGene00001723	1.19257	1.11268	NA
WBGene00001724	3.74792	0.215231	0.999821
WBGene00001725	1.71818	-0.748762	0.999821
WBGene00001726	1.71796	4.76138	0.493901
WBGene00001727	11.6186	-0.541084	0.999821
WBGene00001728	0	NA	NA
WBGene00001729	0	NA	NA
WBGene00001730	0.0652347	-2.06552	NA
WBGene00001731	0.542978	0	NA
WBGene00001732	0	NA	NA
WBGene00001733	0.666257	-0.638056	NA
WBGene00001734	0.101884	-1.82879	NA
WBGene00001735	6.54987	-0.582563	0.999821
WBGene00001736	178.126	-0.524206	0.999821
WBGene00001737	0	NA	NA
WBGene00001738	0.335132	0	NA
WBGene00001739	0.546959	-1.91199	NA
WBGene00001740	15.5933	-0.282046	0.999821
WBGene00001743	50.5455	-0.137475	0.999821
WBGene00001744	260.37	0.172956	0.999821
WBGene00001745	1942.96	0.504231	0.775957
WBGene00001746	79.9769	-0.00894625	0.999821
WBGene00001747	74.3701	-0.128696	0.999821
WBGene00001748	172.648	-0.0788189	0.999821
WBGene00001749	29.4583	-0.132558	0.999821
WBGene00001750	0	NA	NA
WBGene00001751	0.156018	0	NA
WBGene00001752	0.353331	1.67645	NA
WBGene00001753	12.3651	-0.837792	0.999821
WBGene00001754	0.145088	0	NA
WBGene00001755	10.1584	0.45926	0.999821
WBGene00001756	0.817296	-0.200049	NA
WBGene00001757	0.7164	0.71032	NA
WBGene00001758	2.0597	-0.897975	0.999821
WBGene00001759	0.2789	-1.07029	NA
WBGene00001760	7.88817	-0.256996	0.999821
WBGene00001761	1.65232	-0.734296	NA
WBGene00001762	0.296002	-0.811227	NA
WBGene00001763	22.4449	0.902155	0.999821
WBGene00001764	41.5602	-0.297781	0.999821
WBGene00001765	0.114551	0	NA
WBGene00001766	0.0782394	0	NA
WBGene00001767	0.554052	1.91082	NA
WBGene00001768	23.0795	-0.4711	0.999821
WBGene00001769	1.15941	0.252473	NA
WBGene00001770	3.48624	0.00611791	1
WBGene00001771	0.125245	0	NA
WBGene00001772	33.7157	-0.96353	0.999821
WBGene00001773	0.918662	-0.441201	NA
WBGene00001774	0.71737	-1.29664	NA
WBGene00001775	0.723044	-0.520499	NA
WBGene00001776	0	NA	NA
WBGene00001777	0.22064	1.31232	NA
WBGene00001778	21.0857	0.582385	0.999821
WBGene00001779	0.380975	0.842043	NA
WBGene00001780	5.84633	0.57205	0.999821
WBGene00001781	0.273393	-1.26958	NA
WBGene00001782	0.00715233	-1.42254	NA
WBGene00001783	0.295312	-0.554009	NA
WBGene00001784	0.0152577	0	NA
WBGene00001785	4.22588	0.153586	0.999821
WBGene00001786	2.74153	-2.37542	0.848802
WBGene00001787	0.379968	0.174105	NA
WBGene00001788	0.560953	0	NA
WBGene00001789	0	NA	NA
WBGene00001790	0.346519	1.48081	NA
WBGene00001791	80.6131	0.689944	0.999821
WBGene00001792	7.73877	-0.0148927	0.999871
WBGene00001793	149.069	-0.18732	0.999821
WBGene00001794	7.46306	0.490586	0.999821
WBGene00001795	3.6001	-0.768337	0.999821
WBGene00001796	0.311637	-3.10102	NA
WBGene00001803	0.0180379	0	NA
WBGene00001804	0.132379	1.63274	NA
WBGene00001805	0.0224984	0.627428	NA
WBGene00001806	0.0444928	0	NA
WBGene00001808	42.1104	-0.113967	0.999821
WBGene00001811	7.565	0.249701	0.999821
WBGene00001812	92.1631	-0.0594149	0.999821
WBGene00001813	85.9374	-0.454627	0.834626
WBGene00001814	1412.61	0.488946	0.666718
WBGene00001815	36.5263	-0.0925835	0.999821
WBGene00001816	47.752	0.0881928	0.999821
WBGene00001817	3.74433	-0.345976	0.999821
WBGene00001818	0.142115	3.02202	NA
WBGene00001819	38.1317	-0.425136	0.999821
WBGene00001820	39.2029	0.645787	0.999821
WBGene00001821	0	NA	NA
WBGene00001823	26.6505	-0.0631408	0.999821
WBGene00001824	7.38161	-0.886021	0.999821
WBGene00001827	118.012	-0.00678851	0.999821
WBGene00001828	0.466198	1.80415	NA
WBGene00001829	748.816	-0.253841	0.999821
WBGene00001830	343.634	-0.178534	0.999821
WBGene00001831	504.207	-0.161904	0.999821
WBGene00001832	600.406	-0.00916479	0.999821
WBGene00001833	304.155	-0.244741	0.999821
WBGene00001834	137.251	0.214782	0.999821
WBGene00001835	52.3957	-0.605757	0.999821
WBGene00001836	170.355	0.0193462	0.999821
WBGene00001837	17.3339	0.0377826	0.999821
WBGene00001838	72.295	-0.568286	0.999821
WBGene00001839	1.91964	-0.473797	0.999821
WBGene00001840	316.989	-0.108572	0.999821
WBGene00001841	0	NA	NA
WBGene00001842	11.4496	0.717292	0.999821
WBGene00001843	11.4201	-0.483066	0.999821
WBGene00001844	11.2354	-0.413153	0.999821
WBGene00001851	12.595	0.454035	0.999821
WBGene00001852	4.5984	0.629683	0.999821
WBGene00001853	107.187	0.380908	0.999821
WBGene00001854	1569.64	0.277169	0.999821
WBGene00001855	169.942	-0.0982116	0.999821
WBGene00001856	118.255	-0.491457	0.999821
WBGene00001857	6.72963	0.423388	0.999821
WBGene00001858	1.1254	0.41435	NA
WBGene00001859	4590.81	0.46785	0.987915
WBGene00001860	224.296	-0.112836	0.999821
WBGene00001862	215.563	-0.159429	0.999821
WBGene00001863	0.17068	2.07683	NA
WBGene00001864	30.0073	-0.582498	0.999821
WBGene00001865	286.283	-0.123117	0.999821
WBGene00001867	59.3449	-0.0450688	0.999821
WBGene00001869	68.8909	-0.563226	0.794738
WBGene00001872	59.3354	-0.39547	0.999821
WBGene00001874	171.149	-0.306501	0.999821
WBGene00001875	5.49925	-0.414077	0.999821
WBGene00001876	0.631743	0.337616	NA
WBGene00001877	4.38221	0.340815	0.999821
WBGene00001878	14.0074	0.468765	0.999821
WBGene00001879	0.163053	-0.1185	NA
WBGene00001880	0.893747	1.16595	NA
WBGene00001881	0.168375	0	NA
WBGene00001882	1.23062	-0.763156	NA
WBGene00001883	0	NA	NA
WBGene00001884	0	NA	NA
WBGene00001885	0	NA	NA
WBGene00001886	0	NA	NA
WBGene00001887	0	NA	NA
WBGene00001888	0	NA	NA
WBGene00001889	0	NA	NA
WBGene00001890	3.77235	-0.492998	0.999821
WBGene00001891	1.92771	0.47541	0.999821
WBGene00001892	0.426908	-1.82449	NA
WBGene00001893	0	NA	NA
WBGene00001894	0	NA	NA
WBGene00001895	0	NA	NA
WBGene00001896	0	NA	NA
WBGene00001898	1833.68	0.0862954	0.999821
WBGene00001899	0	NA	NA
WBGene00001900	0	NA	NA
WBGene00001901	0	NA	NA
WBGene00001902	0	NA	NA
WBGene00001903	0	NA	NA
WBGene00001904	0	NA	NA
WBGene00001905	140.757	0.0224765	0.999821
WBGene00001906	3.08096	0.62074	0.999821
WBGene00001907	0	NA	NA
WBGene00001908	0	NA	NA
WBGene00001909	122.411	0.167042	0.999821
WBGene00001910	44.1692	0.264023	0.999821
WBGene00001911	184.287	0.280186	0.999821
WBGene00001912	10.5201	0.644018	0.999821
WBGene00001913	0	NA	NA
WBGene00001914	0.440529	-1.5468	NA
WBGene00001915	41.7591	0.0254217	0.999821
WBGene00001916	0.257334	-0.212483	NA
WBGene00001917	0	NA	NA
WBGene00001918	0	NA	NA
WBGene00001919	0	NA	NA
WBGene00001920	0	NA	NA
WBGene00001921	0	NA	NA
WBGene00001922	1.16091	0.132695	NA
WBGene00001923	0	NA	NA
WBGene00001924	0	NA	NA
WBGene00001925	0	NA	NA
WBGene00001926	0	NA	NA
WBGene00001927	0	NA	NA
WBGene00001928	0	NA	NA
WBGene00001929	0	NA	NA
WBGene00001930	0	NA	NA
WBGene00001931	0.0152577	0	NA
WBGene00001932	0	NA	NA
WBGene00001933	12.0389	-0.16546	0.999821
WBGene00001934	83.6425	0.17691	0.999821
WBGene00001935	18.6906	-0.251787	0.999821
WBGene00001936	12.1229	0.350806	0.999821
WBGene00001937	1.06679	-2.32342	NA
WBGene00001938	6.05257	-0.413904	0.999821
WBGene00001939	0	NA	NA
WBGene00001940	0	NA	NA
WBGene00001941	60.128	0.404611	0.999821
WBGene00001942	11.8116	-0.727739	0.999821
WBGene00001943	0.296777	1.77663	NA
WBGene00001944	13.3768	0.0712362	0.999821
WBGene00001945	3.25025	0.924184	0.999821
WBGene00001946	86.2845	-0.0278846	0.999821
WBGene00001947	0	NA	NA
WBGene00001948	0.975226	0.0606856	NA
WBGene00001949	9.22312	0.336045	0.999821
WBGene00001950	22.0978	-0.36622	0.999821
WBGene00001951	1.36022	-2.09727	NA
WBGene00001952	2.92554	0.0597209	0.999821
WBGene00001953	5.63697	0.108742	0.999821
WBGene00001954	0	NA	NA
WBGene00001955	603.721	0.728985	0.717297
WBGene00001956	0.1246	0	NA
WBGene00001957	0.0738887	0	NA
WBGene00001958	1.28057	-1.53779	NA
WBGene00001959	0.0735183	-2.11204	NA
WBGene00001960	1.23585	-0.998786	NA
WBGene00001961	2.64469	-0.340007	0.999821
WBGene00001962	0	NA	NA
WBGene00001963	21.8982	0.282416	0.999821
WBGene00001964	0.0061112	0.193052	NA
WBGene00001965	0.13939	0	NA
WBGene00001966	0.231796	-3.7179	NA
WBGene00001967	0	NA	NA
WBGene00001968	0.155615	0	NA
WBGene00001971	61.6191	-0.296301	0.999821
WBGene00001972	69.7595	-0.228144	0.999821
WBGene00001973	121.444	0.000433516	1
WBGene00001974	120.783	-0.148615	0.999821
WBGene00001975	17.2439	-0.2479	0.999821
WBGene00001976	0	NA	NA
WBGene00001977	841.197	-0.425225	0.999821
WBGene00001978	147.17	0.146184	0.999821
WBGene00001979	177.47	-0.164223	0.999821
WBGene00001980	143.708	0.0808768	0.999821
WBGene00001981	14.9874	0.421218	0.999821
WBGene00001983	60.7763	0.233862	0.999821
WBGene00001984	0.116429	0.627428	NA
WBGene00001985	20.4303	0.139921	0.999821
WBGene00001986	0.105036	0	NA
WBGene00001987	0.850531	-0.165286	NA
WBGene00001988	0.641851	-1.15338	NA
WBGene00001989	7.54053	0.424252	0.999821
WBGene00001990	0.720718	-0.646378	NA
WBGene00001991	0.649486	-0.135471	NA
WBGene00001992	2.88653	-0.431317	0.999821
WBGene00001993	1.09231	2.04446	NA
WBGene00001994	20.5531	0.195719	0.999821
WBGene00001995	85.6453	0.097316	0.999821
WBGene00001996	71.092	0.254351	0.999821
WBGene00001997	46.0069	-0.174613	0.999821
WBGene00001998	75.5852	0.343533	0.999821
WBGene00001999	160.191	-0.249258	0.999821
WBGene00002000	157.554	-0.343458	0.999821
WBGene00002001	101.795	-0.795381	0.292546
WBGene00002002	30.8723	-0.055783	0.999821
WBGene00002003	155.052	0.199273	0.999821
WBGene00002004	319.169	0.394844	0.860694
WBGene00002005	269.158	0.220463	0.999821
WBGene00002006	132.17	0.125935	0.999821
WBGene00002007	57.5944	0.14321	0.999821
WBGene00002008	175.842	-0.143625	0.999821
WBGene00002010	133.122	0.26424	0.999821
WBGene00002011	0.195968	0	NA
WBGene00002012	0.720409	-0.0132913	NA
WBGene00002013	5.3585	-1.14088	0.999821
WBGene00002015	0	NA	NA
WBGene00002016	12.9042	-1.05657	0.999821
WBGene00002017	0	NA	NA
WBGene00002018	12.976	0.740431	0.999821
WBGene00002019	0	NA	NA
WBGene00002020	0	NA	NA
WBGene00002021	0.282381	-1.60558	NA
WBGene00002023	2.02279	-1.49258	0.999821
WBGene00002024	0.0715462	0.654307	NA
WBGene00002025	498.448	-0.13814	0.999821
WBGene00002026	6.93561	-1.56542	0.999821
WBGene00002027	140.191	-0.083509	0.999821
WBGene00002028	59.8996	-0.0952844	0.999821
WBGene00002029	15.4454	-1.29469	0.606833
WBGene00002030	0.834529	-1.34421	NA
WBGene00002031	2.10052	-0.0776901	0.999821
WBGene00002032	514.449	-0.15043	0.999821
WBGene00002033	124.184	-0.102448	0.999821
WBGene00002034	366.004	-0.017811	0.999821
WBGene00002035	145.6	-0.0733455	0.999821
WBGene00002036	1387.8	-0.142122	0.999821
WBGene00002037	5.4767	-0.017198	0.999821
WBGene00002038	1.80257	-0.853556	0.999821
WBGene00002039	2.1652	-0.981267	0.999821
WBGene00002040	114.434	-0.382702	0.999821
WBGene00002041	3.011	-0.189077	0.999821
WBGene00002042	76.0069	0.285114	0.999821
WBGene00002043	40.3092	0.20529	0.999821
WBGene00002044	11.0138	-1.2846	0.898779
WBGene00002045	83.4272	0.0336894	0.999821
WBGene00002046	72.0109	0.437972	0.997869
WBGene00002047	780.917	-0.13939	0.999821
WBGene00002048	7.15303	-0.142332	0.999821
WBGene00002050	0.0906815	-0.145374	NA
WBGene00002051	0.259903	0	NA
WBGene00002052	0.0695791	0.627428	NA
WBGene00002053	0.577228	0	NA
WBGene00002054	0.211301	-1.42254	NA
WBGene00002055	0.786817	0.738986	NA
WBGene00002056	10.3193	-0.231082	0.999821
WBGene00002057	0.338281	-0.476682	NA
WBGene00002058	12.486	-0.0496062	0.999821
WBGene00002059	53.2465	-0.0380257	0.999821
WBGene00002060	22.866	-1.67717	0.889977
WBGene00002061	88.2538	-0.204568	0.999821
WBGene00002062	2.92707	-0.77254	0.999821
WBGene00002063	104.301	0.478274	0.980363
WBGene00002064	126.577	0.307536	0.999821
WBGene00002065	1867.11	0.557991	0.789633
WBGene00002066	219.262	-0.0146861	0.999821
WBGene00002067	2.25252	-0.17376	0.999821
WBGene00002068	33.4964	0.377027	0.999821
WBGene00002069	4.1431	0.491018	0.999821
WBGene00002070	35.1018	-0.0419542	0.999821
WBGene00002071	96.3091	-1.71702	0.00140456
WBGene00002072	78.371	0.0914469	0.999821
WBGene00002073	135.876	-0.282195	0.999821
WBGene00002074	253.94	-0.16752	0.999821
WBGene00002075	140.875	-0.284195	0.999821
WBGene00002076	245.092	0.166978	0.999821
WBGene00002077	327.198	0.252398	0.999821
WBGene00002078	277.796	0.25668	0.999821
WBGene00002079	170.792	-0.140718	0.999821
WBGene00002080	200.09	0.162159	0.999821
WBGene00002081	39.4533	-0.185556	0.999821
WBGene00002083	111.748	-0.0531909	0.999821
WBGene00002084	0.158279	-0.807997	NA
WBGene00002085	0	NA	NA
WBGene00002086	0	NA	NA
WBGene00002087	0	NA	NA
WBGene00002088	342.166	0.25018	0.999821
WBGene00002089	0	NA	NA
WBGene00002090	0.671018	0	NA
WBGene00002091	0	NA	NA
WBGene00002092	0	NA	NA
WBGene00002093	0.291024	-0.186809	NA
WBGene00002094	0.0550313	-2.06553	NA
WBGene00002095	0	NA	NA
WBGene00002096	0	NA	NA
WBGene00002097	0	NA	NA
WBGene00002098	0.0350174	0	NA
WBGene00002099	0.0226362	0	NA
WBGene00002100	748.817	0.379441	0.979685
WBGene00002101	0.0612097	0	NA
WBGene00002102	1.71529	2.41683	0.999821
WBGene00002103	0	NA	NA
WBGene00002104	0	NA	NA
WBGene00002105	0	NA	NA
WBGene00002106	0	NA	NA
WBGene00002107	0	NA	NA
WBGene00002108	0	NA	NA
WBGene00002109	0	NA	NA
WBGene00002110	0.239002	1.28438	NA
WBGene00002111	0.0449968	1.90866	NA
WBGene00002112	0.042917	-2.06552	NA
WBGene00002113	0.269636	3.32249	NA
WBGene00002114	9.89823	1.30526	0.999821
WBGene00002115	0.0621531	1.47109	NA
WBGene00002116	1.28407	1.58306	NA
WBGene00002117	16.5031	0.530135	0.999821
WBGene00002118	0.412884	-1.32562	NA
WBGene00002119	2.21526	-0.876369	0.999821
WBGene00002120	1.8406	1.32956	0.999821
WBGene00002121	0	NA	NA
WBGene00002123	0.715765	-0.813042	NA
WBGene00002124	14.7541	0.789113	0.999821
WBGene00002125	2.31201	1.19851	0.999821
WBGene00002127	0.891351	-2.90678	NA
WBGene00002128	0.266134	0.644079	NA
WBGene00002129	11.4472	0.650109	0.999821
WBGene00002130	1.2925	-1.69816	NA
WBGene00002131	0.079957	0	NA
WBGene00002132	2.51755	1.23141	0.999821
WBGene00002133	10.8897	1.34479	0.891949
WBGene00002134	10.4874	-0.249146	0.999821
WBGene00002135	74.8052	0.455314	0.999821
WBGene00002136	117.611	0.386912	0.941979
WBGene00002137	0.774659	-1.95524	NA
WBGene00002138	0.728212	-2.29275	NA
WBGene00002139	1.38933	-0.571966	NA
WBGene00002140	0.590136	1.11795	NA
WBGene00002141	5.26622	0.456611	0.999821
WBGene00002142	19.0973	-0.493147	0.999821
WBGene00002143	46.5699	-0.350321	0.999821
WBGene00002144	89.0805	0.121209	0.999821
WBGene00002146	0.603164	-4.61573	NA
WBGene00002147	151.715	0.11473	0.999821
WBGene00002148	135.207	-0.109604	0.999821
WBGene00002149	0.0979842	0	NA
WBGene00002150	0.107115	0	NA
WBGene00002151	49.7494	-0.272672	0.999821
WBGene00002152	188.766	0.13264	0.999821
WBGene00002153	85.0874	0.190648	0.999821
WBGene00002162	49.0865	0.133412	0.999821
WBGene00002163	10.1364	0.369977	0.999821
WBGene00002169	307.49	0.179559	0.999821
WBGene00002173	7.67264	-0.769711	0.999821
WBGene00002174	5.81507	-1.51931	0.999821
WBGene00002175	18.201	-0.106645	0.999821
WBGene00002176	1872.87	0.121842	0.999821
WBGene00002177	9.23289	0.533903	0.999821
WBGene00002178	0.205159	-4.47255	NA
WBGene00002179	2.54354	0.535432	0.999821
WBGene00002180	27.6617	-0.0107513	0.999821
WBGene00002181	25.2337	0.937457	0.999821
WBGene00002182	26.1291	0.607363	0.999821
WBGene00002183	39.732	0.537588	0.985152
WBGene00002184	1130.11	-0.257799	0.999821
WBGene00002185	137.252	0.313974	0.999821
WBGene00002186	5.57142	-1.18012	0.999821
WBGene00002187	3.35254	-0.218693	0.999821
WBGene00002188	0.309067	-3.13684	NA
WBGene00002189	29.7902	0.233613	0.999821
WBGene00002190	2.6277	2.59892	0.73269
WBGene00002191	93.9747	-0.297138	0.999821
WBGene00002192	156.034	0.233272	0.999821
WBGene00002193	5.87268	-0.141421	0.999821
WBGene00002194	0.0473978	0	NA
WBGene00002195	0.28709	0.654285	NA
WBGene00002196	46.4909	-0.466324	0.999821
WBGene00002198	8.77636	0.0517467	0.999821
WBGene00002199	0.0227311	0	NA
WBGene00002200	0	NA	NA
WBGene00002201	128.673	-0.00911803	0.999821
WBGene00002202	159.655	0.114697	0.999821
WBGene00002203	15.8764	0.216556	0.999821
WBGene00002204	3.9391	-0.225745	0.999821
WBGene00002205	0	NA	NA
WBGene00002206	4.97602	-2.44248	0.999821
WBGene00002207	12.3477	-0.354406	0.999821
WBGene00002208	5.89448	-0.673606	0.999821
WBGene00002210	5.22401	0.319545	0.999821
WBGene00002211	0.291726	-2.24281	NA
WBGene00002212	7.61788	-0.0489562	0.999821
WBGene00002213	1.58315	0.595835	NA
WBGene00002214	163.986	0.101195	0.999821
WBGene00002215	9.77512	-0.147844	0.999821
WBGene00002216	11.9373	-0.435544	0.999821
WBGene00002217	4.34023	0.127821	0.999821
WBGene00002218	20.1989	0.392967	0.999821
WBGene00002219	2640.87	-0.0456973	0.999821
WBGene00002220	150.447	0.117825	0.999821
WBGene00002221	421.873	-0.312259	0.999821
WBGene00002222	7.43554	0.288303	0.999821
WBGene00002223	287.867	0.267499	0.999821
WBGene00002224	0.667782	0.441985	NA
WBGene00002225	1072.78	-0.116343	0.999821
WBGene00002226	1204.4	-0.241246	0.999821
WBGene00002227	5.99696	-3.35277	0.855663
WBGene00002228	561.011	-0.148691	0.999821
WBGene00002229	853.882	-0.32701	0.999821
WBGene00002230	808	0.206234	0.999821
WBGene00002231	325.575	-0.239787	0.999821
WBGene00002232	9.25268	-0.290501	0.999821
WBGene00002233	9.8006	0.190406	0.999821
WBGene00002234	0.446691	1.18937	NA
WBGene00002235	36.1356	-1.08402	0.855663
WBGene00002238	97.395	0.19848	0.999821
WBGene00002239	3.38186	-0.762453	0.999821
WBGene00002240	86.9303	-0.336723	0.999821
WBGene00002241	68.4687	0.0298195	0.999821
WBGene00002242	0.063485	0	NA
WBGene00002243	5.42363	-0.206994	0.999821
WBGene00002244	98.4174	-0.276659	0.999821
WBGene00002245	158.998	-0.168395	0.999821
WBGene00002246	102.981	-0.534338	0.999821
WBGene00002247	7.15126	-0.253807	0.999821
WBGene00002248	169.168	-0.193273	0.999821
WBGene00002249	32.673	-0.378527	0.999821
WBGene00002250	77.366	-0.134974	0.999821
WBGene00002251	105.612	0.0903607	0.999821
WBGene00002252	0.426586	0	NA
WBGene00002253	81.4908	0.71476	0.784604
WBGene00002254	0.0739991	0	NA
WBGene00002255	1.88103	1.69706	0.999821
WBGene00002256	27.3174	-0.0614516	0.999821
WBGene00002257	0.68442	0.661055	NA
WBGene00002258	0.373927	1.31162	NA
WBGene00002259	1.29041	1.39308	NA
WBGene00002260	0.306145	-0.151287	NA
WBGene00002261	19.357	-0.135778	0.999821
WBGene00002262	23.8398	0.38176	0.999821
WBGene00002263	161.377	-0.778431	0.999821
WBGene00002264	129.622	0.794412	0.317641
WBGene00002265	18.7133	-2.4129	0.999821
WBGene00002266	0.196644	0	NA
WBGene00002267	2.29011	-0.376044	0.999821
WBGene00002268	0.0122224	0.654307	NA
WBGene00002269	1.95736	-2.28036	0.999821
WBGene00002270	0.467422	0	NA
WBGene00002271	4.69365	-1.7452	0.999821
WBGene00002272	1.05313	-1.86043	NA
WBGene00002273	1.98527	-1.08052	0.999821
WBGene00002274	0.956774	-1.78232	NA
WBGene00002275	131.408	0.292553	0.999821
WBGene00002276	224.654	0.380582	0.624458
WBGene00002278	52.4524	0.0254637	0.999821
WBGene00002280	1.57468	-1.04732	NA
WBGene00002282	2.90741	1.06748	0.999821
WBGene00002285	109.528	-0.82586	0.999821
WBGene00002295	32.5536	0.078715	0.999821
WBGene00002297	157.519	-0.388433	0.999821
WBGene00002299	3.87625	-0.575327	0.999821
WBGene00002324	72.2262	-0.0199618	0.999821
WBGene00002335	131.75	-0.155955	0.999821
WBGene00002344	85.3186	-0.00470483	1
WBGene00002348	0.0942555	0	NA
WBGene00002363	138.171	-0.193595	0.999821
WBGene00002368	412.036	0.0357207	0.999821
WBGene00002393	1.56666	0.688456	NA
WBGene00002497	1.29018	-0.256261	NA
WBGene00002583	145.95	-0.122071	0.999821
WBGene00002601	0.446136	1.65047	NA
WBGene00002632	69.2391	-0.305779	0.999821
WBGene00002637	342.888	-0.0322671	0.999821
WBGene00002694	391.13	-0.0298759	0.999821
WBGene00002696	96.772	-0.0314901	0.999821
WBGene00002717	203.267	0.085145	0.999821
WBGene00002783	33.6571	0.130908	0.999821
WBGene00002804	73.3957	0.0936278	0.999821
WBGene00002827	0.195751	-2.67676	NA
WBGene00002845	318.744	0.0342446	0.999821
WBGene00002850	212.397	-0.104465	0.999821
WBGene00002855	84.8295	-0.246807	0.999821
WBGene00002879	203.642	-0.255174	0.999821
WBGene00002881	4.77744	0.439989	0.999821
WBGene00002889	330.011	-0.226814	0.999821
WBGene00002891	30.8127	-0.111908	0.999821
WBGene00002915	23.1819	-0.174161	0.999821
WBGene00002957	157.225	-0.00588963	0.999821
WBGene00002974	0.653548	-1.03408	NA
WBGene00002975	1.46418	-4.55279	NA
WBGene00002976	0.0292623	-2.11204	NA
WBGene00002977	0.491552	-0.425725	NA
WBGene00002978	18.466	0.842901	0.999821
WBGene00002979	19.717	-0.3157	0.999821
WBGene00002980	106.348	0.317502	0.999821
WBGene00002981	62.3453	-0.406529	0.997869
WBGene00002982	22.8247	-0.150219	0.999821
WBGene00002983	0.203412	-0.128263	NA
WBGene00002985	123.066	-0.212196	0.999821
WBGene00002986	86.2572	0.0539292	0.999821
WBGene00002987	0	NA	NA
WBGene00002988	0.270502	0	NA
WBGene00002989	8.01587	-0.506243	0.999821
WBGene00002990	647.916	0.175091	0.999821
WBGene00002991	11.047	0.699491	0.999821
WBGene00002992	69.6525	0.20986	0.999821
WBGene00002993	0	NA	NA
WBGene00002994	650.896	-0.267433	0.999821
WBGene00002996	53.1805	0.413946	0.999821
WBGene00002997	47.6376	-0.461841	0.999821
WBGene00002998	190.137	-0.0693644	0.999821
WBGene00002999	12.3386	-0.484032	0.999821
WBGene00003000	0	NA	NA
WBGene00003001	9.98869	-0.308581	0.999821
WBGene00003002	618.416	0.0371905	0.999821
WBGene00003003	2.34968	-0.868334	0.999821
WBGene00003006	4.71287	-2.4842	0.514405
WBGene00003007	1.14234	1.5884	NA
WBGene00003008	1.65007	0.456713	NA
WBGene00003009	124.613	-0.102307	0.999821
WBGene00003010	42.6935	0.247532	0.999821
WBGene00003011	17.374	-0.532573	0.999821
WBGene00003012	55.9944	0.39191	0.999821
WBGene00003014	6.32701	1.22382	0.999821
WBGene00003015	1.95074	1.51829	0.999821
WBGene00003017	60.0622	0.680947	0.999821
WBGene00003018	0.147184	-0.41178	NA
WBGene00003019	3.73551	-1.82215	0.999821
WBGene00003020	258.847	0.0452856	0.999821
WBGene00003021	537.693	0.313013	0.999821
WBGene00003022	86.6821	0.26749	0.999821
WBGene00003024	1.58939	3.52983	NA
WBGene00003025	954.707	0.155764	0.999821
WBGene00003026	142.142	-0.348681	0.999821
WBGene00003029	0.923169	-0.157939	NA
WBGene00003030	191.3	0.503391	0.370262
WBGene00003031	0.965912	1.80697	NA
WBGene00003033	1.71362	-1.23748	NA
WBGene00003034	254.616	-0.184084	0.999821
WBGene00003035	12.0793	-1.29334	0.848802
WBGene00003036	110.392	-0.238921	0.999821
WBGene00003037	213.859	0.226118	0.999821
WBGene00003038	137.794	0.269888	0.999821
WBGene00003039	561.208	-0.324232	0.999821
WBGene00003040	111.863	0.228529	0.999821
WBGene00003041	126.372	-0.274674	0.999821
WBGene00003043	74.956	0.368163	0.999821
WBGene00003044	124.824	0.278117	0.999821
WBGene00003045	136.652	0.180482	0.999821
WBGene00003046	0.633439	-2.09229	NA
WBGene00003047	131.417	0.315796	0.999821
WBGene00003048	77.6981	-0.452578	0.999821
WBGene00003052	251.024	-0.154206	0.999821
WBGene00003053	8.59675	0.144293	0.999821
WBGene00003055	0.462461	-1.55698	NA
WBGene00003056	1.71206	0.170029	NA
WBGene00003057	0.660322	-1.78479	NA
WBGene00003058	0.0360759	0	NA
WBGene00003059	43.1768	-0.118311	0.999821
WBGene00003060	307.543	-0.120319	0.999821
WBGene00003061	48.6843	0.210364	0.999821
WBGene00003062	68.9703	-0.290589	0.999821
WBGene00003063	135.584	0.00842684	0.999821
WBGene00003064	26.5485	-0.517092	0.999821
WBGene00003065	13.8519	-0.164616	0.999821
WBGene00003066	3.64933	0.238988	0.999821
WBGene00003067	1029.73	0.404427	0.875063
WBGene00003068	46.1336	-1.5218	0.493901
WBGene00003071	2.54201	-0.747941	0.999821
WBGene00003072	13.2104	0.406751	0.999821
WBGene00003073	94.623	-0.411148	0.940201
WBGene00003074	48.9762	-0.0110484	0.999821
WBGene00003075	194.176	0.156293	0.999821
WBGene00003076	84.5526	0.37377	0.999821
WBGene00003077	23.5109	0.0719638	0.999821
WBGene00003078	21.0733	0.0335979	0.999821
WBGene00003079	24.2419	-0.0577017	0.999821
WBGene00003080	72.2911	0.227167	0.999821
WBGene00003081	17.1859	-0.124896	0.999821
WBGene00003082	61.8557	-0.243602	0.999821
WBGene00003083	32.4722	0.120211	0.999821
WBGene00003084	12.9319	-0.806569	0.999821
WBGene00003085	276.495	0.0511726	0.999821
WBGene00003086	74.7978	0.111512	0.999821
WBGene00003087	19.8294	-0.11218	0.999821
WBGene00003088	0.0183336	0.966577	NA
WBGene00003089	8.67709	0.312113	0.999821
WBGene00003090	9.83802	0.366978	0.999821
WBGene00003091	10.9312	0.810848	0.999821
WBGene00003092	1.12885	-0.670955	NA
WBGene00003093	1.25352	-2.0289	NA
WBGene00003094	0.177325	-1.4226	NA
WBGene00003095	2.67123	0.100468	0.999821
WBGene00003096	0.0333039	0.627427	NA
WBGene00003097	0.589425	0.744324	NA
WBGene00003098	2.07125	0.376037	0.999821
WBGene00003099	1.01029	1.17118	NA
WBGene00003100	2.8054	-1.13998	0.999821
WBGene00003102	19.1296	0.254104	0.999821
WBGene00003104	0.0676556	-0.212483	NA
WBGene00003106	0.0569372	0.664388	NA
WBGene00003107	24.0751	0.649217	0.999821
WBGene00003111	80.4697	-0.671333	0.938237
[truncated: 44,930 more rows]

## Sheet: hcf-1(pk924)
Supplemenatry Data 6. Log2fold change of 22G-RNAs in mutants compared to wild-type.
Supplemenatry table. Log2fold change of 22-RNAs in hcf-1(pk924) compared to wild type.
genelist	basemean	log2foldchange	adjustedpvalue
WBGene00235257	13.6438	-1.15156	0.0449657
WBGene00021398	11.8727	-2.27491	0.000548406
WBGene00006561	171.691	-1.05627	4.19055116832522e-13
WBGene00044736	58.1456	-1.25575	1.33100726674784e-06
WBGene00019819	199.545	-1.58934	1.08435031497556e-22
WBGene00001071	8.96103	-3.73317	2.85783260593075e-05
WBGene00003932	33.814	-1.28493	0.000480992
WBGene00001735	5.80375	-2.07782	0.0435942
WBGene00017578	27.2824	-1.32748	0.000805102
WBGene00017576	80.1857	-5.82029	3.13163976747079e-34
WBGene00045249	17.2778	1.2495	0.00950612
WBGene00000213	42.8147	-1.01134	0.000782461
WBGene00018925	13.7303	1.50083	0.0112004
WBGene00019665	115.879	1.01998	3.00893167657873e-08
WBGene00019663	53.475	-5.52665	5.31685761286579e-25
WBGene00019660	3.4525	-3.64476	0.0166406
WBGene00018256	26.8668	-1.05178	0.00593562
WBGene00021947	8.11183	-2.44038	0.00716873
WBGene00000677	75.1563	-1.79175	2.08401649349312e-12
WBGene00021942	2.35849	3.92399	0.0239488
WBGene00021939	1961.84	-1.11812	2.0153305920733e-77
WBGene00019069	182.557	1.17028	7.95944342291802e-16
WBGene00019068	220.165	-5.73459	1.03851586898354e-92
WBGene00021927	1770.36	2.71516	4.28358209047864e-266
WBGene00021931	2658.43	2.19766	0
WBGene00016639	134.301	2.4942	1.83500227940789e-44
WBGene00001104	16.5692	-3.18189	1.62110216049565e-08
WBGene00009524	2.71773	-4.07566	0.015228
WBGene00009518	7.51954	-2.48177	0.00225304
WBGene00009526	7.07433	3.7975	0.000189774
WBGene00023291	351.206	-1.0849	3.55641900666921e-21
WBGene00235267	37.5043	-1.06756	0.00184508
WBGene00000546	901.787	-1.08011	2.2529294542406e-36
WBGene00019368	19.5391	-1.30207	0.00388303
WBGene00019538	769.91	-1.60587	1.01052006322122e-48
WBGene00021510	225.499	-1.72681	4.08860947006982e-34
WBGene00001253	19.1517	-1.40486	0.00883547
WBGene00044467	108.629	1.10255	2.45489590266704e-07
WBGene00016027	2.27884	-3.79898	0.0357462
WBGene00016917	11.7884	-1.66104	0.0167514
WBGene00021423	200.325	1.01015	1.94120681808477e-07
WBGene00021420	30.0609	-1.02878	0.00346501
WBGene00021428	46.8651	-1.30462	1.87401504015011e-05
WBGene00235340	39.0184	-1.49239	6.13367616661256e-06
WBGene00001705	570.811	-1.87757	2.50686387999482e-102
WBGene00044468	658.081	-1.46857	4.49019386762934e-65
WBGene00022090	36.2638	-4.4058	7.46610054538804e-20
WBGene00022086	9.01555	-1.55145	0.0336141
WBGene00022085	9.73757	-3.08815	0.000142886
WBGene00022076	476.02	-3.89191	1.22013334161864e-219
WBGene00022382	2582.68	1.08261	1.16398526022223e-71
WBGene00050885	226.892	-1.02271	5.90985612946143e-13
WBGene00022375	34.8207	1.00477	0.00642942
WBGene00044485	3.50879	3.1379	0.0250176
WBGene00219424	49.5863	-1.14927	5.25062230852764e-05
WBGene00044487	66.9051	2.27215	1.66071805285072e-20
WBGene00044495	49.7473	-1.01809	0.000147082
WBGene00002243	34.3404	-2.40447	2.74869849718886e-12
WBGene00003008	6.05269	-1.925	0.037555
WBGene00235353	5775.27	-1.04126	1.03168330370073e-84
WBGene00020730	45.3853	-1.72348	2.31213407951395e-09
WBGene00004240	4133.93	-1.02369	4.49212254132757e-92
WBGene00020832	8.97366	-2.10113	0.00762461
WBGene00001548	353.558	-1.76284	1.71055171074872e-45
WBGene00021089	40.9146	-2.04116	1.7528113555675e-08
WBGene00018330	172.126	-2.64882	5.36182125084546e-52
WBGene00018323	19.8572	-3.12258	2.8424397494934e-09
WBGene00001119	871.135	-3.53909	2.07390426220743e-298
WBGene00022608	257.278	1.64182	1.61182237995111e-38
WBGene00021357	950.754	1.1522	3.84458463737917e-56
WBGene00021369	1161.98	-1.97797	4.56343977664798e-145
WBGene00019545	36.9488	-2.15881	1.57851950971188e-10
WBGene00016433	6.53705	-2.47144	0.00761715
WBGene00016435	312.441	3.5429	5.69124010225529e-95
WBGene00019438	5.22477	-5.80639	9.96071202934691e-06
WBGene00235371	8.38208	-2.35199	0.00353791
WBGene00000611	2.76017	-4.10408	0.00953661
WBGene00017487	9.49912	-1.57591	0.0250995
WBGene00235372	8.96315	2.10077	0.00357132
WBGene00020977	9.03622	2.04439	0.0100161
WBGene00019952	3.88934	-2.74229	0.032246
WBGene00019955	474.498	-3.96962	1.30859670277065e-226
WBGene00003337	45.4791	-1.47829	1.64466450033285e-06
WBGene00022682	392.931	3.18602	1.67132510414753e-131
WBGene00220238	798.571	-2.55735	8.19507066431967e-133
WBGene00000685	2076.02	-1.13209	1.30018464350086e-66
WBGene00044620	17.7975	-1.08192	0.0417829
WBGene00020675	120.291	-4.46986	1.73929379837734e-58
WBGene00017120	25.6264	-2.26951	4.85725824569784e-08
WBGene00021205	32.6986	1.06615	0.00230159
WBGene00021199	159.955	-4.97529	7.85699143378987e-79
WBGene00021198	417.986	-4.60318	2.7205167974549e-186
WBGene00220042	46.7202	-8.97218	2.22847662939392e-16
WBGene00020004	511.727	-4.86141	8.9938104678274e-213
WBGene00235374	7.86151	-4.3232	0.000117121
WBGene00020353	6.29391	-2.0184	0.0272429
WBGene00004844	37.1446	-1.34773	8.96616050826505e-05
WBGene00016542	7.55543	-1.57297	0.0469642
WBGene00173944	8.73577	4.5228	4.41747198930996e-05
WBGene00016761	57.2165	-8.53539	3.90885860034973e-15
WBGene00016760	5.1596	-2.86146	0.00832549
WBGene00016763	7.34776	-1.77588	0.032859
WBGene00019060	3.27508	-3.57456	0.0293045
WBGene00171681	11.6532	-1.86986	0.00468596
WBGene00000820	271.691	-1.3955	3.94192417249037e-29
WBGene00235289	138.228	-1.44292	3.4253543550352e-17
WBGene00022231	9.77832	2.5155	0.000207476
WBGene00015309	8.88877	-6.5812	6.0209388790892e-08
WBGene00015306	21.4634	-1.96375	2.81432643275476e-05
WBGene00077722	51.2548	-1.36593	4.301505981995e-05
WBGene00219822	352.168	-1.29848	1.66328789421611e-37
WBGene00015933	3.19472	-5.11496	0.00076958
WBGene00015551	100.652	-2.89565	2.62901578658339e-40
WBGene00006113	3.8618	-5.36396	0.000239211
WBGene00016403	3.41295	-5.18226	0.00054896
WBGene00016397	70.3495	-3.46699	2.78945502313732e-27
WBGene00015534	18.7205	-1.48594	0.00383272
WBGene00001713	62.2654	-5.59213	2.38241471388488e-28
WBGene00004477	83.7839	1.02661	2.460705123539e-06
WBGene00018350	44.8611	-1.87779	5.15605314847342e-10
WBGene00001187	13.4484	-1.55546	0.00538911
WBGene00001935	380.712	-6.68608	3.31486202424385e-118
WBGene00019902	67.3238	1.20324	1.61445554462808e-06
WBGene00018471	60.9482	-2.40517	1.03053609522331e-19
WBGene00001975	28.8246	1.20099	0.000538532
WBGene00018473	171.256	-4.25751	9.10697208123114e-86
WBGene00015620	59.1539	-1.95116	1.86905479631033e-15
WBGene00002173	34.3394	-1.15037	0.000376779
WBGene00003607	691.95	-2.72609	5.55905669533493e-175
WBGene00016846	240.972	1.16357	5.10677558885636e-22
WBGene00016698	6.88998	-2.53304	0.00284021
WBGene00016703	229.429	2.10766	2.89992716534862e-55
WBGene00001827	164.691	1.4636	2.81948314396826e-20
WBGene00016380	22.8709	1.2278	0.00232494
WBGene00001535	43.3533	1.12696	0.000220017
WBGene00000442	5.31226	-2.56602	0.0239736
WBGene00003625	3.0782	-4.27279	0.00495211
WBGene00004979	30.2748	-1.04109	0.0032908
WBGene00006930	99.3076	-3.18434	1.21022636107884e-43
WBGene00018073	21.5226	5.44976	5.32314698745675e-11
WBGene00003099	12.5946	-2.1828	0.000116295
WBGene00001905	155.758	-1.13996	2.45854622532757e-13
WBGene00001906	9.831	-2.77624	0.000248067
WBGene00017072	43.6045	-2.05922	4.83098629085913e-11
WBGene00004993	4.19892	-2.52655	0.0257262
WBGene00016177	351.98	3.0572	7.37904864358651e-135
WBGene00018334	26.5093	2.35348	4.71175754040104e-08
WBGene00018336	4.19691	-5.48627	0.000102241
WBGene00000397	179.136	-2.67905	5.47337883993164e-67
WBGene00009008	56.0181	-1.35918	1.09285375787454e-07
WBGene00008275	27.1459	1.01127	0.0123897
WBGene00000266	265.635	-3.3538	3.13743830562307e-117
WBGene00003610	22.5363	2.18978	6.30863342901323e-07
WBGene00013882	16.8779	-6.76881	4.75176583805147e-09
WBGene00003066	10.6821	1.36682	0.0384785
WBGene00007222	36.5114	-1.20448	0.000282596
WBGene00006438	4.16723	-2.88308	0.0304601
WBGene00003958	9.0128	-2.79416	0.000321441
WBGene00003957	10.4103	-1.95847	0.00274884
WBGene00008111	4400.72	1.21704	3.93133207371965e-94
WBGene00077756	1210.88	1.17838	2.90236334457807e-55
WBGene00009884	13.3952	-2.11837	0.000165042
WBGene00011856	20.1565	2.35064	2.86634882904425e-07
WBGene00007886	247.589	1.10874	2.92703950683955e-21
WBGene00045109	46.2979	-1.26363	0.000632098
WBGene00003808	6.12196	-3.45034	0.00118649
WBGene00014241	2.13304	-4.52179	0.010365
WBGene00219221	2.05998	4.5265	0.00982292
WBGene00001395	27.1801	-3.96976	1.89304550088296e-14
WBGene00001188	458.154	3.35386	9.19719334236147e-144
WBGene00009324	96.1135	-5.0031	3.18571373866777e-48
WBGene00009685	2.08432	-3.66982	0.0388186
WBGene00012169	1.9563	-4.38726	0.010317
WBGene00011777	565.214	-1.99219	1.31364152299553e-87
WBGene00010559	25.1766	1.38121	0.000515433
WBGene00000019	34.301	1.19081	0.00127562
WBGene00008486	25.16	-1.67863	5.76438272226444e-05
WBGene00001189	203.897	-1.71584	7.71904538626878e-35
WBGene00001163	6.68925	-1.79692	0.0370254
WBGene00011182	9.54799	-1.9064	0.00403919
WBGene00001476	3.08515	-2.81682	0.0499368
WBGene00011721	59.5433	-1.75793	5.11338012473423e-13
WBGene00008760	22.7422	1.32037	0.00201072
WBGene00014001	3.64138	-2.64773	0.0437541
WBGene00008776	1005.74	1.5913	6.4716744692402e-116
WBGene00008777	302.161	-9.22288	3.0288484843249e-35
WBGene00007445	310.638	1.03886	9.25892683872958e-09
WBGene00004309	45.9428	-5.13374	2.20299175203523e-22
WBGene00011124	15.082	2.22892	0.000208759
WBGene00010047	11.1665	-1.57759	0.0144265
WBGene00003095	22.6765	-1.62852	5.5551985750545e-05
WBGene00014088	400.076	-8.62635	1.18441632528109e-60
WBGene00199549	51.7033	-9.11386	3.97715209394271e-17
WBGene00194934	40.3161	-3.62017	1.37916513629119e-21
WBGene00014080	45.7585	-2.14203	7.92387352428751e-13
WBGene00014079	3.60172	-3.72385	0.0113
WBGene00010348	24.5392	-1.45141	0.000448593
WBGene00010918	4.7005	-4.8972	0.000362967
WBGene00010921	306.335	3.2524	2.68508706025494e-108
WBGene00044768	9.30911	1.66919	0.0289261
WBGene00001398	2.95189	-4.18672	0.0123897
WBGene00011738	12.4244	-1.32939	0.0375155
WBGene00007091	668.656	-1.54632	3.1139452883192e-77
WBGene00016580	8.63344	-2.09786	0.0126634
WBGene00013921	17.1321	-6.79627	5.16042438897912e-09
WBGene00009216	14.2103	-3.36856	1.70104505776442e-06
WBGene00255469	74.6048	-4.43988	3.8625492621091e-39
WBGene00014769	15.3454	-1.56245	0.0033278
WBGene00010673	39.2282	-1.30589	7.71469595347763e-05
WBGene00003995	10.5903	-1.42582	0.0277485
WBGene00007752	290.385	-2.40809	1.1378460304232e-85
WBGene00011951	31.5828	-2.05675	2.95687715403414e-08
WBGene00008554	5.01779	2.04363	0.0499422
WBGene00194926	3.16706	-2.83728	0.0414828
WBGene00010657	4.0066	-2.79307	0.0191245
WBGene00009889	156.476	-1.2083	1.31998389483562e-15
WBGene00000706	35.2763	-2.36988	5.11401055078837e-12
WBGene00194643	17.9463	-2.18794	2.98639613389249e-05
WBGene00219548	206.584	-1.31036	1.66495466023402e-22
WBGene00006466	62.7702	1.09832	8.26395695541408e-06
WBGene00010440	4.58806	-3.02337	0.0106762
WBGene00001394	352.29	1.28561	3.17245757139985e-32
WBGene00013374	37.1515	-1.73017	6.30568182244749e-08
WBGene00013375	63.8955	-2.96235	5.99149335229842e-25
WBGene00012640	25.8154	1.01992	0.0370936
WBGene00012639	295.621	4.17371	4.18057649706581e-153
WBGene00012636	6.71945	-4.67601	0.000352052
WBGene00012866	1076.8	-1.54524	8.33348659250339e-60
WBGene00012870	2.08437	-3.68839	0.0460812
WBGene00168976	4.83551	-4.19301	0.00250104
WBGene00172541	3.79368	-3.16939	0.0165686
WBGene00173429	2.21404	-4.56656	0.0137421
WBGene00045391	19.7122	1.83041	3.31462701188474e-05
WBGene00012890	491.528	1.22878	1.38614140078215e-37
WBGene00010374	5.18598	-2.57997	0.0112004
WBGene00007196	26.8586	-3.17449	1.37237189738864e-12
WBGene00048267	33.9017	-2.51331	4.53760333191459e-12
WBGene00045063	10.8683	-2.02238	0.00110971
WBGene00044989	150.196	-2.66483	3.10182550256456e-51
WBGene00001575	16.1142	-1.82852	0.000498516
WBGene00049887	5.25046	-3.67644	0.00259203
WBGene00011019	7.11634	-3.07752	0.00172041
WBGene00049061	3.58599	-4.49813	0.00193567
WBGene00045904	2.42133	-4.69842	0.00319747
WBGene00008536	68.964	-1.14568	9.47456154790674e-07
WBGene00046758	5.18021	-2.2559	0.0333383
WBGene00013306	11.9566	1.5253	0.0113442
WBGene00013334	16.5962	2.18929	1.64795992069337e-05
WBGene00013310	39.4338	-1.37706	2.92028794345425e-05
WBGene00013335	10.2578	1.40828	0.0431275
WBGene00013312	11.1844	-1.53077	0.0186768
WBGene00013317	52.0389	-1.40788	1.5173628598767e-07
WBGene00013327	69.7119	-1.48342	1.26175206860213e-09
WBGene00045146	73.0136	-1.43231	1.08930221214027e-10
WBGene00012770	21.8294	3.10058	7.8537450986601e-11
WBGene00170672	4.71231	3.15849	0.00719711
WBGene00049695	3.93331	-2.79608	0.0387122
WBGene00012745	41.1958	1.78654	4.47543377957184e-09
WBGene00006441	27.6779	-1.39097	0.00105817
WBGene00049845	4.2337	-2.51812	0.0328037
WBGene00003604	16.0172	-1.12075	0.0304835
WBGene00013537	3214.97	-1.30855	2.10058062689642e-73
WBGene00048255	4.06666	-2.47308	0.0304444
WBGene00168647	62.1321	1.10881	8.01094416200484e-06
WBGene00170450	3.13875	-3.52252	0.0316625
WBGene00077752	16.0561	-3.24593	4.81865273013477e-07
WBGene00045016	25.3664	-4.25189	3.27267680436549e-14
WBGene00013638	4058.49	-1.34158	3.35941601461083e-176
WBGene00220222	79.2139	1.09986	2.09856130765224e-07
WBGene00050607	2.11512	-3.68737	0.0323975
WBGene00173160	11.7074	-1.57926	0.0171208
WBGene00167621	12.8886	-1.92138	0.00413865
WBGene00013643	24.6435	-1.76378	1.31651899058354e-05
WBGene00013644	708.567	-1.07426	4.67751973002785e-43
WBGene00001549	4.72957	-2.38101	0.0341649
WBGene00165786	5.97082	-2.78366	0.00413865
WBGene00046263	7.65073	-2.54747	0.00387385
WBGene00169837	14.3573	-2.25036	5.97751781247301e-05
WBGene00013654	14.7747	-1.97921	0.000427725
WBGene00046059	8.08551	-1.57235	0.0456597
WBGene00174015	2.20442	-3.75615	0.0266173
WBGene00169009	6.71007	-2.72703	0.00240485
WBGene00001961	7.44533	1.84606	0.0307491
WBGene00013418	8.1944	-2.62897	0.000885818
WBGene00045098	7.03436	-2.79725	0.00176449
WBGene00012159	67.0206	-1.11327	9.72114189000052e-06
WBGene00013098	5.06915	2.13198	0.0409523
WBGene00012791	5.59486	-2.41322	0.0122102
WBGene00013775	10.3428	-1.5005	0.0300985
WBGene00013776	14.2157	1.85222	0.00092395
WBGene00046795	155.062	1.41866	2.3614806755474e-13
WBGene00013777	33.1607	1.2323	0.000152299
WBGene00174901	47.2558	1.31296	0.000248067
WBGene00219241	53.4837	-1.02008	0.000446293
WBGene00014976	10.0033	1.73709	0.0131551
WBGene00013802	217.079	2.08106	3.9930722716002e-48
WBGene00013806	4.57381	-2.61808	0.0370124
WBGene00170155	9.69128	1.92644	0.00566268
WBGene00046680	122.274	-1.52216	1.10647437699027e-13
WBGene00048654	20.1855	-1.76939	0.000870967
WBGene00219490	39.1581	-1.02902	0.00144101
WBGene00049811	4.76247	-2.41172	0.0195928
WBGene00013996	2.78205	-4.11758	0.0113
WBGene00000224	491.823	-3.13771	2.22772881623984e-128
WBGene00012130	23.1859	-1.44773	0.000849539
WBGene00008194	27.4712	-1.34303	0.00154741
WBGene00008204	211.829	-4.5829	4.84870210605231e-103
WBGene00019184	49.7773	-1.13922	0.00138108
WBGene00021041	35.0969	-2.36457	5.09885645171362e-11
WBGene00003931	7.94113	-3.00226	0.000496373
WBGene00020540	360.11	1.15851	3.2562465562516e-23
WBGene00020546	9.92413	-2.0702	0.0033278
WBGene00189954	16.3354	1.71874	0.00210477
WBGene00021755	112.186	1.0418	1.21700798369036e-09
WBGene00021909	167.968	-1.00148	1.243795062081e-08
WBGene00021911	33.1842	-1.62741	2.07055649826422e-05
WBGene00017937	12.4565	-1.3458	0.0328086
WBGene00015648	45.4746	1.0782	0.000113061
WBGene00015647	426.656	-1.01085	1.56081492658942e-24
WBGene00001709	22.4416	-1.23636	0.00222644
WBGene00020927	13.6131	1.74736	0.00174243
WBGene00016030	248.87	1.43211	2.58169650157589e-30
WBGene00219828	5.60122	1.95217	0.0430436
WBGene00020551	170.914	-1.51343	5.23291836839607e-24
WBGene00017762	31.025	-3.5733	3.10865704208507e-16
WBGene00019913	14.389	-1.31354	0.0447996
WBGene00006615	137.545	-2.59754	3.66754376107459e-50
WBGene00019914	10.2516	-1.62019	0.0115623
WBGene00021340	41.4364	1.17692	3.08245923598031e-05
WBGene00004277	129.765	1.12635	0.00690865
WBGene00022104	39.2746	-2.12319	1.75359230100986e-09
WBGene00022103	2026.88	1.04568	1.23432348875805e-68
WBGene00013845	25.448	-1.16346	0.0035742
WBGene00013843	16.4357	-1.19971	0.0238032
WBGene00044402	19.5799	-1.8536	0.000100055
WBGene00022320	7.16517	-2.38589	0.00424867
WBGene00219771	410.482	-1.03685	1.60784816610192e-16
WBGene00022353	238.354	-1.86524	1.21091300583268e-42
WBGene00022347	51.9357	1.20631	2.88286183320159e-05
WBGene00021244	66.3558	-1.42797	9.1304359865919e-09
WBGene00044798	15.1809	-1.81078	0.000634371
WBGene00006513	280.101	2.85174	1.18518546121829e-104
WBGene00015243	25.7327	-1.0473	0.0137149
WBGene00018720	47.8674	1.29135	0.000237779
WBGene00018723	30.362	-1.18411	0.00108358
WBGene00020118	4.44223	-3.42081	0.0051839
WBGene00021437	5.55865	-1.93654	0.0353866
WBGene00021436	16.2819	-1.21504	0.017285
WBGene00021702	65.1067	-4.11557	1.12359407558807e-31
WBGene00021701	15.5956	1.17243	0.0321608
WBGene00020642	27.6399	-1.67087	1.45995577584893e-05
WBGene00021858	11.5873	-1.41811	0.0231708
WBGene00021865	28.131	-1.83799	1.68551004219916e-06
WBGene00021866	63.8848	1.03313	3.81419289151744e-05
WBGene00021867	97.8173	1.35292	4.12161582947225e-07
WBGene00019150	16.4249	-2.13647	0.000229541
WBGene00021019	181.607	-1.2704	1.88030588102521e-15
WBGene00306003	2646.34	-1.00084	9.15458788289452e-93
WBGene00021852	8.56714	-1.96475	0.016558
WBGene00000464	47.4538	-1.87544	2.55543665054926e-11
WBGene00021853	654.413	-1.18022	7.33764524626985e-47
WBGene00022175	76.7097	-1.46338	6.17406393527416e-10
WBGene00022177	183.634	-3.08058	2.63992079298964e-72
WBGene00022178	85.8082	-2.37531	4.42360821105303e-27
WBGene00022190	33.4206	1.36702	0.000230627
WBGene00018992	16.6934	-1.21277	0.0159611
WBGene00018990	2385.48	1.1122	1.74671973346079e-114
WBGene00019994	1048.96	-3.04139	0
WBGene00019995	24.2836	-2.38641	4.59280530096648e-09
WBGene00019996	28.9188	-1.63447	5.25846783112783e-06
WBGene00219718	45.2443	-1.20515	0.000102603
WBGene00194747	55.8793	-1.4647	1.03378754592319e-08
WBGene00019159	61.9223	-1.29356	1.94004488618499e-08
WBGene00021919	62.8462	-4.58192	2.22619673586156e-33
WBGene00021818	3.30155	3.0014	0.0393975
WBGene00219660	326.05	-1.15298	2.43328944008148e-19
WBGene00020104	126.829	-2.57047	3.62354871893424e-42
WBGene00001494	75.0423	-3.12406	3.0496004149269e-33
WBGene00008348	387.95	1.03872	1.70758517245631e-20
WBGene00007928	332.606	-1.18765	2.20420915100365e-24
WBGene00010811	276.245	-1.8689	5.15733342732936e-52
WBGene00010813	122.596	1.03371	1.22451626221891e-10
WBGene00008118	116.066	1.03338	7.44804107503137e-10
WBGene00045484	30.303	-1.98801	4.98798008069398e-08
WBGene00009377	2.09852	-4.50323	0.00821001
WBGene00006591	82.0053	-1.1634	3.22982532470033e-08
WBGene00014697	28.5774	-5.20273	1.49941225742324e-14
WBGene00006575	193.039	-2.34137	1.9443609632992e-39
WBGene00014207	10.0176	-1.59585	0.0247327
WBGene00007983	7.92808	-3.52434	0.000172847
WBGene00002038	70.4249	-5.27718	1.77753552031858e-34
WBGene00014728	45.2556	-3.30326	5.48499072276677e-21
WBGene00006830	1190.67	-1.4155	4.94272749376099e-112
WBGene00007629	7.16445	-4.77205	0.000182096
WBGene00219299	21.8336	-5.82918	7.34685376554197e-10
WBGene00004381	35.2535	1.19935	0.00761104
WBGene00011200	635.356	-3.92698	1.35096462720754e-240
WBGene00011202	8.11106	-3.02117	0.000573409
WBGene00011203	30.4345	1.0306	0.00645581
WBGene00044912	3.01658	-5.01621	0.00075788
WBGene00007132	15.5647	2.59974	3.64435944949504e-05
WBGene00000463	207.058	2.9651	3.13978660502754e-61
WBGene00009115	24.7211	-2.82929	6.96943578917542e-10
WBGene00000396	93.4472	-1.08447	6.50048129256661e-07
WBGene00010906	10.4497	-3.68235	2.37328712784636e-05
WBGene00010907	448.881	-4.1808	2.13979496945098e-198
WBGene00003915	4246.03	2.48737	0
WBGene00008654	22.6626	-1.96358	4.33010897290744e-05
WBGene00011407	18.9726	-4.14737	5.86359124509824e-10
WBGene00119203	142.263	-5.45847	1.73698905363231e-65
WBGene00006661	96.2098	-3.55498	9.26436651920211e-46
WBGene00199235	3.11324	-5.0521	0.000724102
WBGene00000664	59.3883	-6.05055	2.18123979063931e-24
WBGene00044636	24.3669	-2.08261	2.08961130293429e-06
WBGene00017810	5.89078	-2.51194	0.0222334
WBGene00001437	10.4826	-2.68018	0.000756332
WBGene00016450	3.02002	-2.79179	0.045519
WBGene00016138	25.8998	-1.78818	2.19982124281666e-06
WBGene00016137	20.9506	-1.86741	4.23827067010442e-05
WBGene00016168	9.24746	-1.54371	0.0498075
WBGene00002218	689.994	-5.68389	1.81958489013196e-253
WBGene00195017	11.8183	-1.62005	0.00920805
WBGene00006519	144.986	1.34692	9.24220206148562e-15
WBGene00006543	6.8457	-2.74686	0.00173871
WBGene00019630	29.7427	1.05718	0.00690318
WBGene00001042	1540.09	2.03017	1.46527249314412e-211
WBGene00019832	18.6494	-3.05619	9.15593699796352e-09
WBGene00000518	2418.24	2.5903	0
WBGene00018829	4.77126	-4.13889	0.00277699
WBGene00199619	8.99455	-4.0812	3.73798106095069e-05
WBGene00021029	25.7266	-4.12207	2.90104001392128e-13
WBGene00220119	2.54808	-4.77085	0.00219591
WBGene00006987	179.461	-5.22946	9.34148379957608e-80
WBGene00003546	53.9758	2.18655	1.65252641011968e-13
WBGene00016010	16.0252	-3.26893	9.60384836854446e-07
WBGene00001989	33.1081	1.11311	0.00445769
WBGene00003523	292.096	1.94373	4.89206070027166e-50
WBGene00015488	229.833	1.4301	6.25132741551835e-32
WBGene00017755	7.16949	-2.4277	0.00348186
WBGene00015639	891.046	1.04141	1.30612519105824e-38
WBGene00004316	14.4567	-5.80376	6.56515476675918e-07
WBGene00018133	66.5024	-4.6597	3.78701092848012e-35
WBGene00019908	167.343	1.47997	4.3921127906058e-24
WBGene00017905	6.01646	-2.78582	0.00353283
WBGene00044312	21.4494	1.0694	0.0239872
WBGene00019812	34.0509	-1.19008	0.00417181
WBGene00022736	197.616	3.31389	2.29919751010404e-77
WBGene00001613	18.9408	1.15253	0.0126212
WBGene00044005	118.399	-3.26927	4.29470177719727e-51
WBGene00044943	2.84269	-3.35131	0.0346575
WBGene00020635	680.519	-1.97573	3.97248765441858e-76
WBGene00018952	12.1473	-1.14256	0.0477902
WBGene00017269	78.9352	1.10904	3.34641601016033e-06
WBGene00003378	121.845	-4.34924	2.3346803506619e-60
WBGene00015992	1.9909	-4.42586	0.0111529
WBGene00015991	109.921	-5.1401	6.14476583307915e-52
WBGene00015386	122.799	-3.42099	5.71305024181409e-59
WBGene00200206	2.29265	-3.80442	0.0297004
WBGene00015385	34.9941	-1.09456	0.00232887
WBGene00003102	149.583	-1.0434	5.88986701364876e-10
WBGene00022786	68.5343	1.17763	1.08550804690794e-06
WBGene00015334	13.6534	-1.14178	0.0464473
WBGene00016207	20.3002	1.11754	0.013228
WBGene00019682	14.6169	-4.18621	2.22253949759999e-08
WBGene00015753	7.91127	-2.98802	0.000662321
WBGene00001565	144.358	-3.02161	4.74972364415786e-52
WBGene00015752	63.2802	-1.13863	3.85064480420432e-06
WBGene00017041	283.684	-6.80092	7.36127479695859e-86
WBGene00017320	12.3984	1.35626	0.0234989
WBGene00003243	11.751	-2.05691	0.000594269
WBGene00017359	31.45	1.06627	0.0038231
WBGene00017361	64.6075	-5.80903	2.55517213941938e-27
WBGene00019882	6.12273	-3.13877	0.00228763
WBGene00022698	285.853	-9.1385	2.05769378486472e-33
WBGene00022507	6.13825	-2.33257	0.0106038
WBGene00015336	26.9952	1.36265	0.000256027
WBGene00015518	140.472	-3.9138	3.7250814206971e-71
WBGene00017698	67.8429	1.62403	1.18860791813519e-09
WBGene00015131	4.09132	-5.44146	0.000188239
WBGene00014021	471.871	-2.46769	1.15861920447668e-101
WBGene00014024	3.41675	-3.01831	0.0356194
WBGene00014028	71.3712	-1.0537	1.6662025486343e-06
WBGene00014033	351.748	5.2644	9.97164417786077e-169
WBGene00014035	123.68	-7.60533	3.17931298598389e-29
WBGene00014037	19.4086	-1.63533	0.00052289
WBGene00003001	31.9749	-2.84728	4.7789850002593e-14
WBGene00013980	38.3783	-2.79391	9.0668398241044e-14
WBGene00013987	288.329	-5.71354	3.84358705331863e-40
WBGene00003597	7.28011	-2.65225	0.00318257
WBGene00013847	27.0189	1.10374	0.00833319
WBGene00202322	17.6161	-1.88612	6.39942979372071e-05
WBGene00000934	166.764	-7.77523	1.02152476086829e-36
WBGene00001242	14.8721	-3.1472	6.00074061129743e-07
WBGene00000799	9.90207	-1.54553	0.0176105
WBGene00006576	9.34491	-2.86689	0.000288272
WBGene00012061	33.288	-5.18448	5.78486518422261e-16
WBGene00008169	49.8023	1.29735	1.59874931296846e-05
WBGene00008171	76.3167	1.12435	1.44273548999617e-06
WBGene00010226	2969.14	-3.66814	0
WBGene00010228	72.4491	-5.32903	3.99961715144016e-34
WBGene00043992	419.144	-2.70115	8.84035841759191e-149
WBGene00007401	2.40766	-3.88083	0.023578
WBGene00003572	40.6069	-3.99166	8.28284399252221e-22
WBGene00011499	300.482	1.87744	2.17468370347558e-44
WBGene00014020	49.8047	1.0012	0.00103098
WBGene00009593	32.2977	-7.7139	3.42908064978014e-12
WBGene00043995	72.1973	-1.86905	1.4716596088173e-13
WBGene00009592	85.4144	-9.84034	3.41366242698482e-20
WBGene00014755	6.38819	-5.34992	7.70719157866702e-05
WBGene00010545	60.3677	-9.33829	6.65189535565018e-18
WBGene00010547	3.80624	-3.81278	0.00942998
WBGene00044903	6.30052	-4.57409	0.000412355
WBGene00011221	56.5026	-3.12697	2.50540785250782e-27
WBGene00269433	75.3992	-1.14415	4.72232010572739e-07
WBGene00011810	7.2072	2.04814	0.0193503
WBGene00194725	579.324	-2.41826	3.0106750216126e-82
WBGene00011812	827.674	1.03077	4.84100941352935e-27
WBGene00011817	249.672	-7.35494	3.22385992975666e-64
WBGene00014229	4.59526	-4.0827	0.00359937
WBGene00014233	582.137	2.0253	1.00671040832842e-110
WBGene00011868	49.1621	-5.57784	1.10314525532331e-22
WBGene00010974	1195.29	4.93859	0
WBGene00004986	2.22473	3.85388	0.0246245
WBGene00008018	65.1958	1.30221	5.21741744489206e-08
WBGene00008423	4.21857	-2.4519	0.0350864
WBGene00008424	19.4992	-1.27882	0.00390996
WBGene00008425	47.2853	-1.95761	2.30418583680042e-11
WBGene00009653	13.932	-1.43915	0.0249625
WBGene00043998	35.6608	-2.08858	4.66609475349014e-09
WBGene00011900	21.6785	-2.38861	1.14256445981577e-06
WBGene00012859	43.21	-2.79257	8.07068894596177e-19
WBGene00012648	108.742	-2.30228	3.92730118637682e-29
WBGene00012363	19.4353	-1.89048	0.00013011
WBGene00010772	3.74228	-4.55771	0.00151733
WBGene00012272	28.7213	-1.90259	2.296813054168e-07
WBGene00012962	3.87651	-2.77494	0.0273028
WBGene00012970	47.5384	-1.41453	2.92589095256761e-05
WBGene00012976	46.9297	1.0988	0.000651574
WBGene00012124	128.773	2.26108	2.54120555101443e-29
WBGene00004960	34.916	1.1604	0.00051283
WBGene00013440	4532.68	-2.93474	0
WBGene00013427	21.1332	-1.47495	0.000963575
WBGene00013424	13.3681	-3.42702	6.42206001618262e-07
WBGene00013425	80.1351	-1.34198	2.08095984476082e-10
WBGene00012753	9.64724	-2.42917	0.000508266
WBGene00012758	895.221	3.1686	0
WBGene00012759	106.036	1.73303	1.02814999284718e-21
WBGene00007680	7916.66	-1.60463	1.29021342485639e-210
WBGene00013242	194.638	-1.67924	3.26158819484758e-35
WBGene00013553	23.8358	1.07037	0.00741591
WBGene00013554	5694.14	1.31764	1.1676821938646e-90
WBGene00001724	8.39456	1.75897	0.0157711
WBGene00004172	60.5757	1.61206	8.53143646637628e-11
WBGene00013031	192.159	-1.31597	2.64696942803666e-17
WBGene00013036	5276.79	2.11856	0
WBGene00013037	178.376	-4.74155	5.65287584079631e-91
WBGene00045239	14.9887	-1.35559	0.00931837
WBGene00001512	4.60356	-5.63228	4.93620749491996e-05
WBGene00007212	21.6331	-3.83925	2.60591529130282e-10
WBGene00001457	9.9016	-2.63107	0.000498708
WBGene00012711	6.19779	-2.38263	0.00750695
WBGene00271703	7.42374	-1.94718	0.0142691
WBGene00000672	230.53	-2.31788	7.39927709010382e-58
WBGene00004906	58.4617	-2.91665	1.4605820171338e-21
WBGene00206390	102.44	-1.29634	1.24703340701253e-07
WBGene00008812	86.4984	-1.06179	2.56235988430072e-07
WBGene00012720	25.1584	-2.79183	3.04436868800696e-10
WBGene00185001	25.7026	-2.98507	8.83717930012474e-12
WBGene00006798	49.8261	-1.81433	7.13782356005501e-11
WBGene00010142	8.43707	1.88338	0.0156599
WBGene00045482	29.6685	1.14033	0.00304588
WBGene00011400	4.01619	-2.42761	0.0417022
WBGene00011398	10687.6	-1.69816	3.5681102563612e-170
WBGene00008714	370.935	-3.34811	3.69666770279384e-150
WBGene00009730	213.484	1.29567	1.0989908418901e-23
WBGene00199381	4.53	3.13227	0.00761602
WBGene00006612	97.3792	-3.61068	5.06779004207342e-45
WBGene00009735	24.4384	1.23559	0.0200905
WBGene00012108	20.0427	-1.09312	0.0481589
WBGene00013574	134.137	1.23291	7.94964711752928e-10
WBGene00013576	2171.87	2.39403	2.66131693258752e-126
WBGene00013577	174.097	1.19067	5.76304036975537e-16
WBGene00003887	12.6175	-2.17947	0.000139471
WBGene00011733	4750.04	-2.70851	0
WBGene00011732	15.1205	-2.57484	4.89982957357684e-06
WBGene00011729	1246.44	-1.60855	9.32824867776516e-77
WBGene00001118	98.3383	-1.52715	1.05461878335583e-13
WBGene00023451	1263.47	-2.30902	1.97005578272941e-222
WBGene00008349	88.5295	1.37222	0.0281566
WBGene00022205	67.2923	1.46229	5.56178363923933e-08
WBGene00022207	11.2633	-1.79034	0.00392579
WBGene00022216	26.318	-1.28883	0.0023589
WBGene00020082	22.6281	-1.67366	0.000161756
WBGene00002060	6.89869	-1.96692	0.0197332
WBGene00019864	24.2452	1.10815	0.010859
WBGene00022858	42.847	-1.94189	2.70007938010455e-11
WBGene00022861	20.5299	-1.46979	0.00474114
WBGene00002056	20.9721	-1.87527	0.000360602
WBGene00020215	20.9244	-1.7931	0.00011186
WBGene00002058	78.6829	-1.42795	2.71612510508579e-11
WBGene00016643	5.72769	-2.68029	0.00755164
WBGene00016644	26.0725	-1.5648	0.000284064
WBGene00018860	11.973	-1.4185	0.0180028
WBGene00219800	331.401	-1.66855	1.14277167382146e-50
WBGene00020129	18.6235	-3.94176	2.37122987026104e-10
WBGene00020490	15.0241	-1.1554	0.0434066
WBGene00020491	11.8891	-3.65515	1.58385721988624e-06
WBGene00020494	16.6762	-1.26088	0.0105013
WBGene00006635	19.5896	1.21357	0.00564496
WBGene00019272	143.684	-2.15436	8.13243580714529e-33
WBGene00022731	102	-1.09147	4.81865273013477e-07
WBGene00022730	1084.55	-1.00195	3.37405537544765e-21
WBGene00195184	43.284	-2.03852	3.64355212878447e-11
WBGene00017611	3.26736	-2.92832	0.0393161
WBGene00017296	19.1173	-2.26441	2.16193127087306e-06
WBGene00219887	71.5593	-1.72729	4.62083857206791e-14
WBGene00304813	1225.15	-1.6019	7.9997160914956e-46
WBGene00219769	5.96561	-2.12295	0.0306505
WBGene00000185	4.81176	-2.1672	0.0316466
WBGene00017941	14.6576	-1.34119	0.0123388
WBGene00015771	113.375	-2.43939	2.98166858523687e-28
WBGene00219816	85.6562	-1.05006	4.35271791001852e-06
WBGene00018688	372.303	-1.35798	8.72638781985189e-33
WBGene00018690	246.626	1.26351	1.12059019450546e-18
WBGene00219700	2323.67	-1.38564	4.47727906829033e-67
WBGene00022413	92.3411	-1.31957	3.8702386395645e-11
WBGene00022412	38.4169	-1.83277	1.228718004025e-08
WBGene00001515	18.7751	-1.48383	0.00155681
WBGene00003968	37.2088	-1.27353	0.000330995
WBGene00019320	6.06831	-1.78045	0.0462529
WBGene00006742	18.0646	-1.02782	0.0329211
WBGene00198098	11.2379	-2.31759	0.000536253
WBGene00018744	7.41489	-1.90355	0.0396498
WBGene00021526	3.91357	-4.63338	0.00158307
WBGene00019738	2.82124	-3.34806	0.0427195
WBGene00002220	348.387	1.14257	5.6411985264583e-33
WBGene00002217	7.78804	-1.64567	0.0321196
WBGene00017892	29.023	-2.02034	3.79336610188583e-08
WBGene00018237	35.5756	-1.35406	0.00022925
WBGene00002253	305.051	1.08738	2.14419371400978e-20
WBGene00006929	28.8939	-2.32051	1.5050561708521e-09
WBGene00015713	8.83804	-1.67808	0.0311236
WBGene00015716	16.9259	1.59362	0.00297247
WBGene00006928	5.29042	-2.86164	0.00479942
WBGene00006927	5.37072	-2.62357	0.0166773
WBGene00001441	11.2216	-1.65708	0.00855488
WBGene00015823	3.98262	-2.44022	0.0450926
WBGene00017627	20.1531	-1.15337	0.0121829
WBGene00019760	8.169	-1.6031	0.0261612
WBGene00022499	10.0542	1.54418	0.0276279
WBGene00006926	48.8265	-2.6243	1.78844239606747e-14
WBGene00021319	76.2129	1.65096	3.53169374750157e-11
WBGene00006371	19.7122	1.42521	0.00108183
WBGene00015389	5.59699	-1.96932	0.036478
WBGene00016103	8.78463	-1.59759	0.0278696
WBGene00001006	30.0556	-1.12293	0.00505363
WBGene00016935	38.2344	2.10336	1.54194561262416e-11
WBGene00017464	4.09668	-2.50054	0.0377519
WBGene00020919	8.71695	-1.8727	0.0151511
WBGene00001824	37.7447	-1.683	1.18967389364781e-06
WBGene00003911	47.1239	2.031	2.58063765311893e-13
WBGene00016661	273.034	1.0337	4.15557112201774e-17
WBGene00021050	21.4418	-2.33312	7.51850398266245e-08
WBGene00019617	18.1633	-2.1016	2.54219365181022e-05
WBGene00003877	4.42599	-2.59997	0.0222614
WBGene00020504	9.90556	-1.34081	0.0431388
WBGene00000786	9.59872	-1.78699	0.0183178
WBGene00016088	89.4186	1.46767	2.34628911853964e-11
WBGene00000216	7.70152	-2.53548	0.00293796
WBGene00020126	5.0974	-2.48001	0.0211994
WBGene00016913	35.8394	-1.20982	0.000277879
WBGene00004987	2.2011	-3.77151	0.0318104
WBGene00015662	5.15512	-2.04202	0.0379978
WBGene00018608	25.2487	1.5686	4.40264184806588e-05
WBGene00017241	6.06127	-2.13789	0.0209551
WBGene00006925	59.0091	-3.23935	8.99890495056332e-23
WBGene00001169	17.424	-1.39307	0.00508659
WBGene00000367	9.17768	-2.20985	0.00283448
WBGene00018462	5.04148	-3.20029	0.00796351
WBGene00019493	5.79825	-2.04925	0.0243164
WBGene00019490	29.0642	-1.03396	0.00591378
WBGene00017714	2398.16	-3.76838	0
WBGene00001854	3214.33	-1.00849	1.70130886115483e-45
WBGene00019781	10.3851	-1.61312	0.015228
WBGene00019782	40.0661	-4.79902	3.07844771932841e-21
WBGene00017515	581.729	2.71105	3.39096983718214e-155
WBGene00003613	25.8959	-1.58948	2.93771037375011e-05
WBGene00044780	9.19151	-1.61429	0.0164324
WBGene00017568	21.5347	1.19143	0.0158216
WBGene00017401	71.0754	-1.43728	5.86696114001775e-10
WBGene00017012	6.68704	-2.47472	0.00705491
WBGene00020788	6.50708	-2.04683	0.0138658
WBGene00022315	773.196	1.02352	4.76813829707721e-30
WBGene00017582	82.8525	1.48168	1.51994299146627e-10
WBGene00009888	5.45218	-2.1301	0.0443578
WBGene00008865	107.469	-2.10408	1.74407037049324e-29
WBGene00013919	6.72959	-1.63833	0.0409523
WBGene00003384	18.1159	-1.31433	0.00600852
WBGene00009617	2.14679	-3.70457	0.0320775
WBGene00013917	305.003	1.11165	5.08928744359115e-26
WBGene00004036	11.5356	-1.43321	0.0318787
WBGene00004002	8.09423	-1.86876	0.030933
WBGene00004000	5.98132	-2.05147	0.0247553
WBGene00009531	19.9494	1.49097	0.00258681
WBGene00009632	15.233	-1.0474	0.0487185
WBGene00012018	51.5182	-1.46038	4.85004457231373e-08
WBGene00009259	24.7628	-1.33336	0.0020538
WBGene00007959	5.56966	-2.41289	0.0165873
WBGene00001981	74.2051	-1.62754	1.10118493334557e-10
WBGene00000753	24.3726	-1.43944	0.000325434
WBGene00010067	3998.67	-1.3282	1.96035778150321e-178
WBGene00013397	17.1234	-1.12956	0.0422637
WBGene00010119	79.3074	2.06157	4.56404476210767e-13
WBGene00008205	20.2037	-1.65896	0.000239119
WBGene00219571	433.239	-2.80894	2.49079670253861e-148
WBGene00219859	187.5	-2.84398	1.57315695154177e-73
WBGene00012158	59.3205	1.00254	0.000185752
WBGene00006646	110.056	-1.28045	9.18017332766193e-14
WBGene00008902	25.7098	-1.23221	0.00582795
WBGene00304215	57.1879	-1.40861	1.51603457217966e-07
WBGene00008904	48.7807	1.30981	7.5377697421142e-06
WBGene00008960	116.434	-3.06358	8.52949745995177e-50
WBGene00010424	12.6544	-1.80525	0.00217876
WBGene00003616	48.0235	1.06472	0.000159825
WBGene00001560	10.9602	-1.37306	0.0316625
WBGene00008692	9.79221	-2.32158	0.000692618
WBGene00003623	13.684	-3.13944	8.62055361032319e-07
WBGene00201789	2.03956	-4.46923	0.0114536
WBGene00014294	121.863	-2.04615	9.9183532142753e-29
WBGene00000217	18.2328	-1.06766	0.0327162
WBGene00010692	18.583	-1.39206	0.00787208
WBGene00008214	29.0623	-1.66074	9.06590961534745e-05
WBGene00008215	11.1131	-1.35943	0.040865
WBGene00010028	79.4032	1.01098	8.14356695319706e-06
WBGene00010117	13.5778	-1.35397	0.0111417
WBGene00008882	241.41	1.10609	3.9104874641335e-22
WBGene00009233	481.675	1.38507	7.75530058775906e-56
WBGene00044137	97.5291	1.29254	1.47993030590208e-10
WBGene00000103	43.7936	-1.03099	0.00093539
WBGene00005193	5.87188	-2.76894	0.0103525
WBGene00007530	9.49993	-2.69979	0.000190823
WBGene00007531	26.8135	1.70651	0.000129612
WBGene00002151	146.111	1.05446	1.19428718200007e-11
WBGene00013370	274.828	1.07487	4.67826296690593e-15
WBGene00010935	110.359	-1.03049	1.228718004025e-08
WBGene00008354	68.8441	-1.09456	1.12394664037458e-05
WBGene00008093	20.5977	-1.48744	0.000692086
WBGene00002282	12.8564	-1.23868	0.0403705
WBGene00006524	39.1886	-1.24428	3.86867373839079e-05
WBGene00007750	182.878	1.70669	1.59151692671395e-33
WBGene00009628	13.0139	-2.80437	1.02700916494639e-05
WBGene00008973	17.0644	2.19973	3.09994639491765e-05
WBGene00008975	44.2411	1.53159	1.43199100719772e-06
WBGene00008607	10.0493	-1.76259	0.00733637
WBGene00007525	30.1915	1.0727	0.00303192
WBGene00003681	5.37385	-2.35465	0.0214122
WBGene00010396	19.5181	-1.42816	0.0067111
WBGene00001520	204.823	1.6817	7.74860124905654e-37
WBGene00010726	484.564	1.94952	1.01922907185484e-96
WBGene00023498	99.1422	1.73098	9.05406188974878e-15
WBGene00012407	726.192	1.88276	1.65839965720307e-137
WBGene00012409	7.35799	-1.90669	0.0267514
WBGene00044155	5.16881	-2.03888	0.0388628
WBGene00219352	36.7228	-1.56297	1.45995577584893e-05
WBGene00012414	16.7995	-1.54643	0.024382
WBGene00004103	15.111	-1.77361	0.00111667
WBGene00044150	22.1589	-1.10045	0.0218972
WBGene00006675	7.16655	-2.84949	0.00123559
WBGene00219876	14.0168	-1.29751	0.0346575
WBGene00045272	5138.58	-1.2589	6.79304774146591e-51
WBGene00219912	177.186	-1.60557	9.83736460733104e-24
WBGene00020143	34.995	-1.39784	5.96210880965181e-05
WBGene00018309	10.9367	1.94523	0.009346
WBGene00219691	65.0644	-3.72421	4.17766461173736e-29
WBGene00018712	487.573	-1.61805	3.70980742344262e-60
WBGene00018710	23.4004	-1.067	0.0259812
WBGene00018033	24.475	-2.97494	3.69165636468886e-10
WBGene00019575	159.677	-1.35289	2.89791329603206e-19
WBGene00007011	87.1645	-2.16361	4.88497499659413e-18
WBGene00015121	16.7412	-2.18347	2.31736192114881e-05
WBGene00271701	9.1569	-1.5939	0.0190022
WBGene00271642	122.822	1.17594	2.15344826659991e-11
WBGene00022276	49.9546	-2.85737	1.19690027923624e-20
WBGene00018773	1277.77	-1.35396	9.48581645235422e-98
WBGene00171818	14.0794	-4.74374	1.03706937261964e-07
WBGene00000622	1209.68	-2.5633	1.54210536980567e-218
WBGene00000253	99.0235	-1.07563	1.54708218840885e-08
WBGene00004225	12.7224	-1.93283	0.00152317
WBGene00016906	119.564	-1.82892	2.0585130763436e-23
WBGene00020090	333.294	-2.03729	2.35609049427876e-57
WBGene00021027	2494.65	-2.3695	1.45916800238567e-243
WBGene00235387	247.552	-1.04622	3.55973318186976e-17
WBGene00022035	63.977	1.03238	5.32009065726836e-05
WBGene00022039	1255.13	-1.81781	7.94172896779829e-87
WBGene00022040	51.4603	-1.01944	0.000268452
WBGene00022026	45.5822	-1.48974	1.55614719564805e-07
WBGene00022030	679.86	-2.5142	1.71687808315207e-182
WBGene00044461	275.943	4.70241	1.75910421768812e-144
WBGene00021215	23.8959	-2.69956	2.89747009562563e-09
WBGene00021207	60.928	-1.76719	3.33741204628074e-10
WBGene00000623	10.2127	-1.6725	0.0153449
WBGene00022519	1843.6	1.59156	6.82019522911919e-156
WBGene00022389	16.3246	-1.78996	0.000239211
WBGene00018580	15.8584	-2.50024	3.62404304904841e-06
WBGene00003111	22.2083	-1.30149	0.00240914
WBGene00185098	2037.61	1.1158	3.80896537948065e-36
WBGene00044348	16.9199	-1.33795	0.00487059
WBGene00006771	1026.8	-2.95829	2.13876006780146e-265
WBGene00022160	23.5333	-1.07373	0.00735335
WBGene00044347	29.6538	-4.49674	2.89585324771193e-15
WBGene00219766	182.708	-3.37478	1.09514885366291e-81
WBGene00022139	298.136	-2.92407	6.60835240497897e-96
WBGene00021768	8.42999	-3.32862	9.20984271736256e-05
WBGene00044435	770.645	-1.28847	2.7457252425301e-58
WBGene00021348	39.8079	1.16868	0.000802689
WBGene00021353	248.123	-1.27381	2.25029922082602e-22
WBGene00021458	413.17	-1.44084	2.61937637535618e-44
WBGene00021469	323.623	-1.40538	2.31271538806105e-36
WBGene00021471	32.3791	-6.40133	2.79232887079798e-12
WBGene00021477	8.24452	-2.12842	0.0103525
WBGene00017741	98.6613	-2.8043	1.18614708835461e-36
WBGene00017736	324.276	-4.69776	4.14437744656642e-161
WBGene00017739	23.1409	-3.39014	1.27566173945341e-11
WBGene00000006	20.5547	-3.18779	5.49826970358155e-10
WBGene00004226	7.10137	-2.40571	0.00564236
WBGene00000832	30.354	-1.73552	1.03540651788517e-05
WBGene00021271	876.283	-1.4836	2.24199500114807e-79
WBGene00021269	549.802	-1.08452	2.377596462981e-26
WBGene00017979	2541.11	-1.06449	3.59620936880243e-54
WBGene00000788	405.501	-5.00031	4.46035884676215e-186
WBGene00255549	4.61463	-4.11219	0.00423871
WBGene00020985	12.0878	1.69886	0.0135087
WBGene00044796	51.3258	-6.64683	1.57735433780757e-17
WBGene00000237	159.72	-1.49146	1.3866141430581e-25
WBGene00021838	2.32033	-4.63513	0.00750695
WBGene00003387	376.07	-1.04837	1.30409172139879e-17
WBGene00003654	2014.87	-1.06678	1.91840023435954e-41
WBGene00045387	229.182	-1.15	9.88468675905309e-19
WBGene00019597	55.4048	-2.30855	1.94695627960927e-17
WBGene00019594	15.2194	1.47837	0.00516359
WBGene00020914	18.2256	-1.92519	0.000128252
WBGene00000036	7.00633	-2.18257	0.0268685
WBGene00021547	472.445	2.06256	1.84726131417527e-78
WBGene00021039	1102.17	-5.43718	0
WBGene00021036	2133.8	-1.86865	7.75761448250062e-182
WBGene00019360	1177.47	-1.58332	6.4910877704266e-95
WBGene00021640	25.0176	1.03576	0.0129664
WBGene00021635	543.956	-4.29662	1.36926980022532e-242
WBGene00045399	6.85568	-5.46034	1.96015108989439e-05
WBGene00021650	4.78959	-2.68876	0.0194119
WBGene00020900	29.4636	-4.33509	2.03625362533691e-16
WBGene00000368	223.019	-2.06382	4.98125849375564e-49
WBGene00000628	2.55631	-4.77482	0.00228763
WBGene00001501	151.816	-5.61832	5.00117837133548e-67
WBGene00003040	197.314	-1.02796	1.0211397303346e-12
WBGene00021175	68.3701	-5.12808	9.36476789996009e-34
WBGene00004368	40.0115	-2.29144	2.4132295804512e-11
WBGene00016322	163.779	-6.6243	1.77367913310577e-54
WBGene00018763	5.722	-5.1804	7.88005707049406e-05
WBGene00020192	247.612	-7.22595	7.90516840217802e-65
WBGene00016838	1.94268	-4.36583	0.0246257
WBGene00016840	22.9526	-1.9471	1.52004670538674e-05
WBGene00077599	2.10675	-4.50768	0.00893818
WBGene00020627	35.43	-1.6135	1.07311441186267e-05
WBGene00003072	104.014	-1.36064	7.96919448850249e-13
WBGene00000779	4.66412	-4.12234	0.00382932
WBGene00006805	158.646	-1.39358	2.08506433391363e-19
WBGene00017089	14.9387	-7.3275	1.82115884043065e-10
WBGene00003516	58.0572	-3.28909	1.0675612329897e-25
WBGene00021629	56.7329	-2.8329	1.11370731498931e-23
WBGene00022471	8.5848	-2.88946	0.000402067
WBGene00022475	17.6795	-1.41617	0.003366
WBGene00007053	591.082	-3.23798	1.42323974800646e-154
WBGene00021111	282.693	-5.15603	3.1715203520487e-134
WBGene00021110	35.1986	-6.10342	2.89150884618314e-14
WBGene00015692	7.35312	-5.54739	1.7341220006074e-05
WBGene00006984	4.59674	-4.09395	0.00331547
WBGene00019012	41.5581	-5.51554	1.49873245992563e-19
WBGene00015303	4.24971	-2.90529	0.0168627
WBGene00006774	17.1549	-2.82942	5.60947619357174e-07
WBGene00017671	16.0987	-4.94434	7.74641855559201e-09
WBGene00002979	91.0101	-2.76977	1.7516509335008e-35
WBGene00022465	81.6566	-4.97149	2.6313134379631e-41
WBGene00004959	24.5452	1.07874	0.00912499
WBGene00022457	17.2336	1.46203	0.00310283
WBGene00022454	9.87446	-2.05087	0.00394682
WBGene00004955	507.274	1.20403	3.23635878500844e-37
WBGene00016327	3.60263	-3.05986	0.0217882
WBGene00000540	330.621	-2.0387	4.79329845247153e-53
WBGene00001022	50.8949	1.03501	0.000448142
WBGene00004131	20.4202	1.0833	0.0181405
WBGene00185086	115.733	1.04871	2.32190842358438e-06
WBGene00000630	3.22132	2.54275	0.0480816
WBGene00002989	13.5611	1.84252	0.00188642
WBGene00000493	43.6198	-2.21351	1.32279927189234e-12
WBGene00018005	586.937	2.66267	1.813408468296e-108
WBGene00003996	4.33998	-2.92258	0.0114178
WBGene00015028	45.0005	-1.7092	6.34238561082492e-09
WBGene00000232	35.98	-1.72027	8.73978021986087e-08
WBGene00001819	181.032	-1.42637	1.92260609054922e-17
WBGene00022753	3.90803	-2.78174	0.022625
WBGene00020838	25.9133	1.2712	0.000968306
WBGene00002601	10.9867	-4.77947	3.26867423945042e-06
WBGene00022586	47.5553	1.48102	8.98421065920334e-07
WBGene00022594	11.0296	1.58537	0.0149218
WBGene00016943	29.4044	-1.00953	0.0159238
WBGene00019006	12.7879	1.32537	0.016558
WBGene00020931	44.1783	1.16277	7.99391272349857e-05
WBGene00006819	72.2779	-3.69261	3.87515476765106e-35
WBGene00304811	30.9822	1.08376	0.0108629
WBGene00006740	316.286	1.08883	1.58626504423532e-23
WBGene00004778	677.554	1.94613	1.17448101518068e-112
WBGene00020401	72.8065	1.01578	4.004820966001e-06
WBGene00016266	6.06058	-5.27763	4.7132328514827e-05
WBGene00000636	165.965	1.71932	7.32798959824262e-23
WBGene00010871	14.443	-7.26859	7.9879659748119e-10
WBGene00002348	18.662	-7.64621	1.67957057595411e-11
WBGene00009005	57.8302	2.13771	8.29790076964517e-16
WBGene00001136	73.4607	-3.17132	2.07763367381746e-32
WBGene00008768	22.5259	-1.11916	0.0116888
WBGene00009917	312.498	-2.00788	1.31217622275235e-59
WBGene00009918	24.77	-1.16891	0.00387385
WBGene00006306	13.3621	-1.75116	0.00193554
WBGene00003552	817.387	1.39802	6.54596730641884e-72
WBGene00009143	4.92309	-2.45387	0.0222614
WBGene00009144	166.47	-4.72821	4.14329180928975e-79
WBGene00077728	310.483	-1.08689	2.67583196281898e-19
WBGene00011968	314.355	-1.97861	8.96045268438277e-61
WBGene00014746	74.2333	-1.14327	2.22772362109194e-05
WBGene00077552	4.97441	2.6398	0.0159166
WBGene00009271	27.9731	1.00871	0.00767011
WBGene00009274	14.1783	1.25421	0.0233599
WBGene00011345	6.86799	-1.829	0.0320674
WBGene00304985	123.392	-1.80955	6.58178813884765e-24
WBGene00001677	19.1049	-2.48327	1.41765530039059e-06
WBGene00009665	64.739	1.42292	7.5333670849194e-09
WBGene00009670	93.4794	-8.52482	1.12584389109807e-15
WBGene00001414	3.3643	-2.97941	0.0323848
WBGene00009454	49.0857	1.04255	9.58459028048921e-05
WBGene00009959	22.2862	-1.05835	0.0127478
WBGene00219588	11.8044	-3.23871	3.9773389677907e-06
WBGene00007855	92.0449	-1.21948	3.34840710874664e-10
WBGene00001843	9.62416	-2.01649	0.0131878
WBGene00004839	36.8615	-1.43544	2.22123916810711e-05
WBGene00011531	422.997	1.13239	7.0364072843814e-31
WBGene00014121	228.048	-2.08475	7.98169263710962e-53
WBGene00009129	4.71093	-5.6667	2.870566012357e-05
WBGene00077773	2.68797	-4.06442	0.0108926
WBGene00009126	1463.31	3.00079	0
WBGene00006407	48.8416	1.22899	4.38883222525556e-05
WBGene00002026	4.86058	-2.71922	0.015054
WBGene00004807	19.3745	1.46015	0.00279594
WBGene00009260	83.1421	1.5851	1.65743482255436e-13
WBGene00000096	272.097	-4.20382	1.46391727677091e-132
WBGene00007986	15.774	1.57264	0.00170255
WBGene00000177	560.923	1.55742	1.08511524820709e-67
WBGene00010619	41.3782	-2.13382	3.05533833127641e-10
WBGene00011497	744.39	1.0365	1.53101275243554e-46
WBGene00007275	741.333	-1.18186	8.67370659170178e-41
WBGene00002069	45.2866	-4.85056	2.67610843720214e-23
WBGene00007299	24.4337	1.01808	0.0217047
WBGene00007302	26.8742	1.06654	0.00598378
WBGene00009158	7.09322	-4.75437	0.000349288
WBGene00009942	20.991	-1.15317	0.014739
WBGene00001942	61.3479	-2.31349	4.02862222313578e-17
WBGene00008663	555.071	-5.5468	8.28314079348244e-220
WBGene00003564	27.9057	1.23678	0.000940256
WBGene00008666	43.8167	-5.232	6.10608979310465e-20
WBGene00044243	6.28986	-3.5399	0.00077156
WBGene00077765	13.2205	-1.2007	0.0395406
WBGene00013711	182.825	-2.94468	8.71452736169351e-74
WBGene00013710	15.0438	-4.51529	3.96814144586236e-08
WBGene00013891	2.84959	3.43784	0.0372384
WBGene00009743	2.49176	-3.92631	0.0151231
WBGene00003233	46.82	-1.6399	3.42177498423625e-07
WBGene00013716	383.757	-5.78563	1.21748994120282e-157
WBGene00010323	107.563	-4.16863	2.43499952484166e-52
WBGene00010324	10.9146	-3.4572	1.56787348248313e-05
WBGene00009243	12.6351	-1.17701	0.0405219
WBGene00206474	103.712	-1.3372	2.55269292896938e-11
WBGene00011909	8.11257	-2.62968	0.00135717
WBGene00002248	1873.26	-1.9091	2.09698104290517e-207
WBGene00015236	182.751	-1.17455	5.73996380529444e-11
WBGene00016386	44.7597	-3.91256	3.35282112697074e-23
WBGene00016396	25.6666	-2.96592	1.1620681518724e-11
WBGene00044413	285.508	-1.03297	1.3333101333945e-11
WBGene00219972	7.06474	2.47187	0.00411509
WBGene00018850	4683.29	1.02377	0.000312171
WBGene00016457	129.55	1.38471	6.30955766814125e-14
WBGene00013122	47.8651	1.14599	4.26650749376045e-05
WBGene00005517	26.2926	1.01547	0.00876694
WBGene00009467	8.38018	-1.61161	0.0331931
WBGene00009468	541.647	1.36938	3.25901267065703e-43
WBGene00008858	200.898	-1.01494	1.61113570261673e-08
WBGene00009415	49.5181	-1.01246	0.00142141
WBGene00011388	237.29	-1.25618	1.30690733532042e-22
WBGene00012948	375.323	-4.7157	3.36081910304221e-184
WBGene00011059	1474.09	-1.63163	1.34156373858574e-167
WBGene00000023	29.246	-2.2781	3.87683163268174e-09
WBGene00010242	122.397	1.04689	7.45874458369015e-09
WBGene00000544	48.5655	-1.48916	6.46752001432764e-07
WBGene00194652	31.6228	-1.42805	3.86215429793381e-05
WBGene00011026	3.55972	-3.11114	0.0265052
WBGene00010166	5.12279	-2.82901	0.00772997
WBGene00008162	37.3069	-1.12139	0.000462837
WBGene00008157	30.0169	1.1053	0.00687477
WBGene00012103	137.962	1.3078	6.0885431710664e-13
WBGene00012216	90.2732	-2.14132	2.73482746393283e-21
WBGene00012194	128.054	1.81018	3.87797634754835e-23
WBGene00012477	4.67454	2.20254	0.0439481
WBGene00271598	349.288	-1.32615	2.64372499806555e-38
WBGene00012486	73.1605	-1.30934	5.86042274316237e-08
WBGene00006529	254.511	1.1628	2.31258171102051e-22
WBGene00012274	22.6191	1.18984	0.00692975
WBGene00007656	7.92795	-1.77726	0.0278606
WBGene00014238	13.712	-1.34899	0.0149664
WBGene00001555	166.081	-3.53862	1.16080297773764e-76
WBGene00012343	38.7866	-1.02102	0.000937247
WBGene00007218	468.809	-1.0106	8.39890972849446e-27
WBGene00007214	28.6148	-3.80654	1.74321612924898e-14
WBGene00045238	214.403	3.55668	9.30823828872062e-104
WBGene00077443	83.4268	-2.15248	4.76861733447358e-21
WBGene00013511	533.524	-1.5377	3.61629507802069e-68
WBGene00002181	165.086	-2.57708	1.14786362596358e-50
WBGene00007988	312.24	-2.85488	5.92500273249063e-102
WBGene00003980	22.1255	-1.20969	0.013374
WBGene00013672	637.913	2.23245	1.09158091772767e-139
WBGene00013683	160.443	-1.90495	8.28614316588104e-35
WBGene00002978	538.073	-2.23191	2.84555020595693e-98
WBGene00009558	1507.65	-1.12846	3.56028904276366e-48
WBGene00014921	234.532	-4.75905	2.54060120711158e-109
WBGene00009304	342.79	-3.69071	5.2893897878915e-165
WBGene00002189	96.1145	-1.89627	2.35533959488579e-22
WBGene00004622	2837.63	-1.20838	0.011886
WBGene00015153	305.443	-2.48881	1.56434389587121e-101
WBGene00001177	113.906	1.96963	3.79808791005585e-22
WBGene00021001	826.775	-2.66418	3.21872865919564e-196
WBGene00022435	30.1679	-1.10509	0.00254619
WBGene00017083	45.0797	-1.14787	0.00020248
WBGene00020708	7.15659	-2.61409	0.00255379
WBGene00020707	6.55958	-3.20945	0.00157159
WBGene00022639	52.5221	1.14413	8.70154958801657e-06
WBGene00022644	14.6208	-1.60829	0.00290136
WBGene00015257	22.4584	-1.11564	0.00999133
WBGene00020153	8.94359	2.85621	0.000247197
WBGene00017957	5.37042	-2.25558	0.0405263
WBGene00005895	11.8392	-4.50417	2.6339734836927e-06
WBGene00015491	18.1626	-1.19097	0.011886
WBGene00019982	60.5356	-2.33114	2.36076865257412e-18
WBGene00044514	8.31393	-2.3109	0.00339145
WBGene00020060	19.3786	-1.23769	0.00598433
WBGene00003550	55.3821	-3.17281	2.75357221242134e-22
WBGene00021747	86.4125	-1.11065	8.90465134289284e-09
WBGene00019972	60.4417	-4.30578	4.2676769135094e-32
WBGene00015344	153.547	-2.04904	3.3482689784257e-41
WBGene00019625	3.59221	-4.49377	0.00219002
WBGene00268190	11.5718	-1.67735	0.0160642
WBGene00000785	7.81639	-2.53997	0.00201487
WBGene00020664	81.3123	-5.38823	1.65024477721714e-36
WBGene00016538	18.9169	-3.82266	5.93891410399591e-10
WBGene00004923	290.28	-3.14345	5.6584362786788e-76
WBGene00019976	5.67845	-2.69708	0.0058674
WBGene00006794	7.99372	-3.02759	0.000372898
WBGene00016512	253.963	1.31506	5.51683026057455e-26
WBGene00017512	16.6546	-1.19323	0.0319253
WBGene00021608	3.10159	-2.87304	0.0409492
WBGene00021602	12.4201	-2.60452	2.29638368003906e-05
WBGene00020393	10.1872	-2.63267	0.000304783
WBGene00020390	115.372	2.78204	1.77721117298581e-38
WBGene00021302	117.516	-3.2702	3.92022440523375e-53
WBGene00019094	254.409	-2.05347	1.33962173447699e-60
WBGene00001857	19.4085	-1.39775	0.00197843
WBGene00018093	18.8716	-2.43733	9.42552900142694e-06
WBGene00018092	74.4791	-1.17759	2.67757011616316e-07
WBGene00016230	223.821	1.59174	7.68642367907275e-27
WBGene00000056	64.4832	1.48545	4.81359209027976e-10
WBGene00194896	34.3586	1.12977	0.00190906
WBGene00004130	45.4844	-1.40625	3.95755880480291e-06
WBGene00018823	6.87676	-1.85723	0.0429003
WBGene00020183	622.414	1.31357	1.8950602964997e-09
WBGene00005447	38.3768	-2.37083	6.19286280188839e-13
WBGene00018138	15.9397	-2.78628	3.8957008757822e-07
WBGene00002055	15.3614	-1.52573	0.00293129
WBGene00006130	31.2304	1.96578	2.97422922991345e-07
WBGene00022261	6.60203	-1.90303	0.0445508
WBGene00016477	33.0253	-1.59548	3.86744573605501e-05
WBGene00002246	1232.5	-1.39757	9.14535491128189e-90
WBGene00018052	61.4885	-1.15926	1.91711904019069e-06
WBGene00020620	4.46272	-2.32831	0.041117
WBGene00015576	1813.48	-1.3035	9.49906432770538e-79
WBGene00015577	382.728	1.32275	1.5116375194813e-27
WBGene00044705	673.946	-1.18335	6.28608766301011e-50
WBGene00019098	4.19542	-3.31402	0.0249156
WBGene00021482	224.971	-1.36979	1.88394312645065e-27
WBGene00021479	256.762	-2.2058	1.46859587027002e-48
WBGene00019967	3.52981	-3.03517	0.0307412
WBGene00019568	23.8464	-1.26136	0.00246231
WBGene00016789	7.28837	-1.67632	0.0468124
WBGene00043666	2.7668	-4.1069	0.00784674
WBGene00021556	18.7575	-1.14625	0.0238298
WBGene00017061	67.4908	-1.11868	2.4866835445589e-06
WBGene00044529	111.813	-5.59295	8.52588294711045e-50
WBGene00017982	17.748	1.33053	0.0122199
WBGene00017983	13.3383	-3.61152	1.46880478943387e-07
WBGene00044530	239.915	-3.08369	1.05922709883705e-86
WBGene00006570	1364.87	-2.9742	0
WBGene00018207	268.189	-4.34762	9.39018536057998e-130
WBGene00202496	9.17668	1.48805	0.0435037
WBGene00003528	65.813	-1.43916	3.36336446642394e-09
WBGene00006241	3.38712	5.23977	0.000388203
WBGene00019650	20.3915	1.12877	0.0115983
WBGene00019649	51.1747	-5.62758	6.35179824092631e-23
WBGene00015449	18.0459	-4.78805	7.16877480039952e-10
WBGene00197938	2.06572	-4.45257	0.0134202
WBGene00004358	10.271	-1.95234	0.00468909
WBGene00017265	26.8643	1.46838	8.8482797373308e-05
WBGene00003349	22.0127	-5.40855	6.86269109956287e-11
WBGene00022589	32.6507	4.43054	1.86916098919348e-18
WBGene00005223	33.1053	2.07543	1.86128932114254e-07
WBGene00005222	13.5861	2.42011	0.000715813
WBGene00001727	8.45538	1.56378	0.0487468
WBGene00020256	18.3499	1.46742	0.00124151
WBGene00016061	267.391	-2.61828	4.88172326935414e-82
WBGene00016059	213.088	-2.44109	2.69187281769882e-69
WBGene00001710	32.781	-5.40734	1.11029497865547e-15
WBGene00002215	77.0779	-3.80019	4.08843878215604e-35
WBGene00019757	581.577	-2.90701	1.34810728256707e-167
WBGene00019753	213.687	-5.56471	6.37745135111932e-95
WBGene00015767	15.9768	-1.75864	0.00107665
WBGene00015765	48.5292	1.29813	2.74621236245086e-06
WBGene00018425	12.3289	-4.55084	4.4371749962713e-07
WBGene00018431	18.5251	-1.08771	0.0354519
WBGene00000893	23.2958	-1.27654	0.0164852
WBGene00000069	4.62732	-2.3863	0.0296191
WBGene00000980	194.192	-4.75465	6.45445244233937e-96
WBGene00017537	18.2182	-4.29285	3.6403587306799e-10
WBGene00017538	40.0852	1.08856	0.00255736
WBGene00021068	439.538	-1.86152	5.50893941647045e-55
WBGene00017964	14.5286	-2.32935	0.000195486
WBGene00023432	7.79624	-1.90422	0.0118541
WBGene00019666	16.1993	-1.4329	0.0065312
WBGene00001581	5.77286	-2.05833	0.0392378
WBGene00020276	9.13626	-1.71997	0.0261633
WBGene00020912	1678.41	-3.41514	2.58561368610551e-83
WBGene00018490	68.8117	1.64831	8.83717930012474e-12
WBGene00022843	99.4021	1.15469	1.30527230898233e-08
WBGene00022847	49.1928	-4.55117	4.40879952581097e-26
WBGene00044779	3.20103	-3.53654	0.0316625
WBGene00194910	8.26465	-4.98708	6.51874325417529e-05
WBGene00020524	24.3163	-1.03478	0.020721
WBGene00006803	142.751	-1.18032	2.03677546597133e-12
WBGene00003844	6.0881	-1.96201	0.0289175
WBGene00021957	20.015	-6.29244	3.62172527466142e-08
WBGene00044612	1072.32	-7.31363	1.57648858203372e-267
WBGene00003786	17.9953	-1.97877	0.00023834
WBGene00017331	35.7986	-1.35914	5.90118156762725e-05
WBGene00015397	33.568	1.31489	0.000125691
WBGene00016822	8.98997	1.65448	0.0166486
WBGene00015709	4.23665	-2.48792	0.0318436
WBGene00044342	258.731	-4.08139	6.7161847003956e-122
WBGene00016147	12.749	1.40971	0.0109603
WBGene00045277	391.69	3.45937	3.71086901757386e-141
WBGene00002632	212.663	-2.08338	3.05995619608484e-51
WBGene00019479	2.5091	-3.95194	0.014739
WBGene00000219	14.6097	-3.73706	4.48486630216171e-08
WBGene00020941	74.5049	-3.02724	2.18128842907392e-32
WBGene00020944	36.2836	1.68488	2.27590695653977e-07
WBGene00015592	3.10703	-2.88568	0.0490302
WBGene00020722	395.708	-4.44707	1.75442989586646e-186
WBGene00004256	65.7188	2.19698	2.87559318665569e-19
WBGene00018479	183.618	-1.08094	7.09274090171318e-14
WBGene00000055	23.8277	-2.93667	2.80844820445057e-10
WBGene00018293	101.097	-5.27937	7.1398585002548e-46
WBGene00022542	53.6894	-1.1971	3.3287538791768e-06
WBGene00000215	2.8612	-4.95504	0.00156557
WBGene00006623	8.66947	-1.98206	0.00522775
WBGene00018089	5.36502	-2.62399	0.0143264
WBGene00018091	11.9356	-2.07303	0.00168294
WBGene00001910	119.832	-1.06081	5.51410910068041e-10
WBGene00009099	22.404	-5.10994	1.58857939108055e-11
WBGene00010727	3.16978	-3.51155	0.0306522
WBGene00010728	3.86729	-2.70757	0.0409492
WBGene00194912	14.177	-1.15157	0.0402326
WBGene00044020	313.391	-1.76805	1.12548926603032e-41
WBGene00003090	8.43129	-4.39462	4.48899046729595e-05
WBGene00003091	5.00115	-3.15858	0.00728613
WBGene00050947	1525.52	1.01184	8.42852285396389e-06
WBGene00007071	13.3127	-2.47523	1.78107596584432e-05
WBGene00009058	103.641	2.11043	1.19129584834273e-27
WBGene00007951	13.0314	2.42996	1.83567028070071e-05
WBGene00013863	21.4695	-1.57175	0.00108859
WBGene00077783	18.4395	-4.55808	4.88846340771223e-10
WBGene00008922	159.042	1.38339	2.41118351736845e-22
WBGene00077761	128.771	1.1236	1.77991727324979e-09
WBGene00010407	247.832	-1.75	2.16504705485111e-43
WBGene00011832	108.497	-2.12766	3.05860408773666e-28
WBGene00007281	174.322	1.36155	3.72353054488352e-23
WBGene00009532	6.45785	-2.23624	0.00889683
WBGene00045167	50.3402	-1.46468	2.15018423550377e-07
WBGene00012101	4.45696	-2.59712	0.0255549
WBGene00006609	6.36198	-2.20706	0.0153539
WBGene00004359	315.341	-5.09333	1.95141460501721e-149
WBGene00010079	14.4243	-1.61738	0.00273484
WBGene00000731	4.45148	-4.80892	0.000707797
WBGene00014826	442.569	-1.05606	7.62224626087559e-34
WBGene00011263	49.1655	3.1584	2.26192102106513e-21
WBGene00000781	2.40135	-4.6766	0.00880554
WBGene00001553	11.5409	2.25421	0.000372683
WBGene00010204	99.7154	1.62395	2.6171029806084e-16
WBGene00011093	25.1461	1.44763	0.00016666
WBGene00006668	17.7107	-2.28147	4.50080489408878e-05
WBGene00009095	12.9718	1.26364	0.0344769
WBGene00044218	120.311	-1.13415	3.93377399715931e-11
WBGene00000228	1.9656	-3.57889	0.0497335
WBGene00189948	12.5258	2.8302	1.39836792610949e-05
WBGene00003011	33.6024	1.81801	2.19551204209179e-07
WBGene00012278	19.6802	-1.02327	0.037998
WBGene00011242	59.0874	1.04715	3.34846984039881e-05
WBGene00008099	15.7029	-2.06749	7.84921669149189e-05
WBGene00011591	95.0489	-1.16741	2.76247829912663e-07
WBGene00003738	7.96036	-1.80176	0.0165873
WBGene00004793	11.5036	-2.84736	3.47880343287543e-05
WBGene00012339	26.9274	-5.12055	1.31990590973577e-13
WBGene00007910	5.92773	3.54663	0.00124798
WBGene00007153	20.5658	-2.00784	1.42755309764315e-05
WBGene00009337	11.5094	-1.96217	0.00219136
WBGene00014710	8.31689	-2.01563	0.00512307
WBGene00000789	8.71567	-2.1231	0.0124105
WBGene00000735	38.8439	-1.37999	2.83912277446666e-06
WBGene00086568	71.36	1.1112	2.2961753917986e-06
WBGene00009137	28.5698	-1.83906	1.65706197997637e-06
WBGene00011692	7.18325	-6.27053	4.95433635981076e-07
WBGene00005987	5.14837	-3.21414	0.00386029
WBGene00011330	126.828	-8.38207	7.80013680028554e-22
WBGene00009971	2.73008	-3.30339	0.0390289
WBGene00007365	18.788	1.2381	0.00853672
WBGene00011191	4.11921	-3.93382	0.00639889
WBGene00002093	13.491	-6.4458	4.95129853255821e-08
WBGene00013873	40.6891	-1.69346	5.07968132180089e-09
WBGene00013876	26.7794	-1.12128	0.00596641
WBGene00304183	50.7759	2.21135	1.66384926124745e-14
WBGene00007614	60.6532	-6.07698	2.59190493016931e-24
WBGene00008595	2.78166	-4.11198	0.00882292
WBGene00194788	2.61211	-3.23342	0.0475138
WBGene00008265	24.9206	-4.7728	8.97787716148109e-13
WBGene00011252	53.6347	-4.0071	1.62759542928005e-27
WBGene00009651	27.9503	1.28519	0.000624736
WBGene00013056	40.7892	-2.20283	6.1086561504085e-11
WBGene00001817	13.4687	-1.22054	0.0379833
WBGene00013054	3.52294	-3.07246	0.0255148
WBGene00013886	14.1493	-1.81386	0.00147955
WBGene00050943	60.5194	-2.14164	1.90554028992625e-16
WBGene00008521	7.49267	-3.44163	0.000334131
WBGene00007717	517.255	-3.87683	8.98082453754148e-159
WBGene00007722	458.459	-1.74677	5.42360271362331e-72
WBGene00007235	104.892	-1.23538	1.02682505995946e-09
WBGene00007230	13.9275	-1.27532	0.021657
WBGene00006215	10.3937	-6.79688	1.21119576142592e-08
WBGene00011665	166.45	-4.31001	2.06394562399836e-77
WBGene00011666	4.31785	-5.53573	7.81867292435023e-05
WBGene00004037	31.3202	-2.35178	1.98740205783378e-09
WBGene00010803	10.1026	1.41742	0.0401009
WBGene00007372	1431.26	-2.28989	8.01869973278111e-201
WBGene00008993	16.1727	-4.63094	3.98083962788601e-09
WBGene00008994	4.18077	-5.49041	6.39038679110363e-05
WBGene00008996	3064.35	-1.0139	2.92913074121608e-52
WBGene00000057	24.3859	-2.3376	4.93140608463303e-08
WBGene00009225	40.7071	1.37301	2.49721485752841e-05
WBGene00007165	1653.77	1.30208	2.46462421050817e-101
WBGene00006076	58.6191	-1.4504	1.84696806841523e-08
WBGene00010184	52.0064	2.09322	2.95788298970208e-12
WBGene00001786	4.42729	-2.28712	0.0391603
WBGene00014751	43.5835	1.14984	0.000217847
WBGene00011686	11.0146	-1.29716	0.0395117
WBGene00001877	25.1069	-4.39683	6.58655089237415e-14
WBGene00195170	32.4301	-2.28737	1.79113469504365e-10
WBGene00008823	99.3422	1.35148	3.5519791298984e-12
WBGene00009048	3.24194	-2.93283	0.0338741
WBGene00004817	11.5613	1.49493	0.0137149
WBGene00008726	187.686	3.35062	1.57012833397831e-64
WBGene00008728	55.6719	1.31481	2.08088840280278e-06
WBGene00000776	5.32088	-2.59151	0.0289288
WBGene00012025	19.9152	-3.75903	1.10019142686972e-08
WBGene00012024	120.415	-5.54564	4.5091867929142e-52
WBGene00012021	13.9321	-1.56133	0.00340482
WBGene00011850	68.8796	-1.80884	4.06630706083443e-15
WBGene00008620	213.968	-2.24298	3.77198382434953e-55
WBGene00009909	35.402	-1.60126	1.7278819173551e-06
WBGene00011487	2.25182	-3.79841	0.026838
WBGene00194682	60.7087	1.02639	2.0492061920185e-05
WBGene00194681	1243.02	-1.5162	4.00060401994387e-113
WBGene00010754	26.7499	-1.09563	0.0039574
WBGene00009295	18.9837	-2.25346	2.17848409079948e-06
WBGene00012491	116.468	-1.36658	1.29036166070989e-13
WBGene00007672	322.491	1.70148	1.33044455931312e-54
WBGene00219493	103.115	-1.12658	2.91246402910027e-08
WBGene00195060	142.837	-1.1546	5.51856721379266e-12
WBGene00235090	457.625	1.09339	8.17529472796801e-26
WBGene00012404	6.74268	-3.61793	0.000486003
WBGene00189930	33.715	-1.18337	0.00118001
WBGene00005254	3.13211	-4.27989	0.00521
WBGene00000813	375.8	1.00184	1.81191434456884e-10
WBGene00012570	54.8375	-1.82202	6.17195575188382e-12
WBGene00206536	60.235	-1.25128	5.78476793685541e-08
WBGene00012572	26.41	1.61757	0.000155633
WBGene00011212	26.1863	-1.7949	5.71637301049155e-06
WBGene00012575	6.38974	-1.83626	0.0379833
WBGene00196128	9.3155	1.70745	0.0155641
WBGene00077653	10.8974	1.64484	0.0209845
WBGene00012455	60.0678	-1.21228	1.17635902697716e-06
WBGene00008702	12.0305	-2.34658	0.000426392
WBGene00014562	1271.89	-1.34635	1.89502633164801e-79
WBGene00013584	48.2761	1.02765	0.000174215
WBGene00012696	59.958	1.03507	0.000248067
WBGene00000214	25.2737	-2.93686	4.99479943317342e-10
WBGene00003685	56.488	1.4212	1.2894148232685e-07
WBGene00012671	33.172	-1.15439	0.000768793
WBGene00012664	16.946	-2.04343	2.08294192908119e-05
WBGene00044976	202.11	-1.94181	3.05011070170867e-42
WBGene00219452	9.96278	-1.85855	0.00584843
WBGene00010101	5.59336	-3.80127	0.0012099
WBGene00010104	15.8165	-1.42088	0.00447683
WBGene00077663	35.5508	-1.59093	5.54796228522406e-07
WBGene00010105	37.1589	-1.54928	2.38681404268852e-06
WBGene00044197	149.863	-1.71732	5.0700248346946e-25
WBGene00010106	13.5337	-1.8865	0.000902286
WBGene00008070	65.6726	-1.14086	8.1768663327032e-07
WBGene00077664	100.336	-2.24487	3.48912656657293e-25
WBGene00007725	4.60635	-3.48941	0.00609903
WBGene00012819	1084.5	-2.9289	1.5389768711889e-182
WBGene00219302	38.7838	-1.35338	0.000351778
WBGene00219455	123.322	-1.16881	7.91546686854292e-11
WBGene00012817	11.0265	-1.91543	0.00277351
WBGene00012814	18.9615	-2.1869	3.25457669451389e-06
WBGene00012813	21.7213	1.10102	0.0115579
WBGene00012826	7.49112	3.81194	0.000162401
WBGene00014615	35.6998	1.31051	0.000113829
WBGene00012246	7.41969	-1.79653	0.028676
WBGene00010931	207.25	-1.04297	7.89869423535159e-13
WBGene00013825	63.363	1.82711	1.48481369312421e-13
WBGene00013827	13.7928	1.68961	0.00215301
WBGene00023519	29.8858	-1.43711	8.63222268630694e-05
WBGene00013755	528.102	1.20391	1.68399604390305e-35
WBGene00013768	32.5153	1.21574	0.00083323
WBGene00219957	88.0804	2.21629	2.80307427147708e-22
WBGene00009766	13.5529	1.38456	0.0157151
WBGene00009767	56.8333	1.50371	1.30645669561802e-09
WBGene00012849	55.121	1.7752	2.54118704209065e-11
WBGene00012846	84.2069	2.45327	1.86048008597971e-28
WBGene00012847	285.494	1.26087	4.92402958809219e-19
WBGene00012184	27.768	1.39064	0.000194921
WBGene00012855	17.4744	1.59704	0.00152498
WBGene00011392	22.1938	-2.40923	2.24898220759405e-07
WBGene00009292	31.5565	1.32295	0.000140805
WBGene00017745	22.1067	-1.03672	0.0282632
WBGene00017748	70.016	-1.0694	4.29198989436016e-06
WBGene00006611	3.68438	-2.6088	0.0497005
WBGene00001193	26.6808	-1.74841	2.29638368003906e-05
WBGene00016022	10.4039	-1.45978	0.0249316
WBGene00016809	11.8891	-1.6434	0.0110073
WBGene00020797	751.504	-2.21266	4.44044261066841e-158
WBGene00019280	20.108	-1.12626	0.0412844
WBGene00004218	19.207	-1.18992	0.0119865
WBGene00016075	73.9041	-1.32527	6.00385048336474e-09
WBGene00021075	97.9368	1.07549	1.30863282687219e-08
WBGene00015644	149.448	1.56938	2.78003193798366e-23
WBGene00021095	1970.87	-1.02817	1.03690271370696e-38
WBGene00020205	31.1131	-1.30814	0.000491428
WBGene00018496	76.6871	-1.79663	3.67324258603409e-17
WBGene00019924	35.1965	1.0813	0.00372798
WBGene00019928	20.8114	-2.55985	4.74877783434299e-08
WBGene00016308	162.486	1.10235	6.12930836347535e-13
WBGene00016298	20.4542	-1.60259	0.000211388
WBGene00018458	118.307	-1.22005	2.44813890778839e-13
WBGene00018452	71.7575	-2.22454	8.90452324179773e-20
WBGene00019704	57.709	-1.05616	1.18487775360485e-05
WBGene00021968	47.0783	1.22814	1.95390661750067e-05
WBGene00002176	863.395	2.75109	7.89144105167887e-217
WBGene00302984	14.7078	-1.15167	0.0266796
WBGene00021781	43.4695	1.1541	0.000728572
WBGene00019208	84.9171	2.13461	1.5584025844966e-24
WBGene00021773	2.55332	3.24921	0.0488766
WBGene00020325	2.1634	-3.75126	0.033294
WBGene00015601	264.266	1.81814	2.53804848899313e-50
WBGene00022561	92.8764	-1.02595	1.36353002418197e-06
WBGene00022562	15.7718	-1.4357	0.0084502
WBGene00022563	15.9594	-1.17694	0.0186768
WBGene00022564	21.1442	1.78695	8.75582265349221e-05
WBGene00022554	105.824	-1.84652	3.18481585413178e-24
WBGene00019037	118.181	-1.03631	5.74597223618984e-08
WBGene00019043	117.155	-1.00681	1.22684482595342e-08
WBGene00018442	141.918	-1.01261	4.81733381597139e-09
WBGene00018441	12.7477	-1.92841	0.00071232
WBGene00018436	185.669	-1.49701	2.22022160039603e-27
WBGene00018105	7.15965	-1.75251	0.0397921
WBGene00270293	4.49086	-2.31076	0.0379978
WBGene00015610	7.76185	-2.0156	0.0114178
WBGene00020362	11.0075	-1.33974	0.0433147
WBGene00015836	20.1904	-1.09017	0.0277308
WBGene00015838	7.5303	-2.66672	0.00133079
WBGene00305103	11.162	-1.19738	0.0499795
WBGene00018663	70.8461	-2.07166	6.61415463952223e-18
WBGene00018661	202.337	1.10691	5.36282242146978e-14
WBGene00021193	168.898	1.05494	6.77741384255438e-14
WBGene00219748	365.422	-1.81416	5.60136651973628e-13
WBGene00017211	2.12267	-3.67896	0.0315458
WBGene00017214	109.647	-1.48797	1.10162859742863e-15
WBGene00020081	91.1627	-1.16264	1.4920655675889e-09
WBGene00020073	23.7141	-1.36909	0.00125643
WBGene00016546	21.5138	-1.55105	0.000500044
WBGene00016550	55.9718	1.00122	0.000135513
WBGene00021984	13.1606	2.14956	0.000267021
WBGene00271744	20.0233	-1.51495	0.00137138
WBGene00019592	14.0873	1.54442	0.0145594
WBGene00235164	15.6912	1.22209	0.0362371
WBGene00003300	19.3102	-1.23508	0.0136197
WBGene00018769	56.1425	1.08081	0.000271599
WBGene00018768	50.0668	-1.81396	2.56876511297595e-11
WBGene00019343	34.5628	-1.32581	0.000477161
WBGene00017710	11.4267	-2.12667	0.00186647
WBGene00017913	49.2813	-6.59484	5.61676909203461e-17
WBGene00017917	18.955	-1.611	0.000942579
WBGene00017918	2.61932	-3.2053	0.0487185
WBGene00017249	46.7239	-1.28823	6.12511422868342e-06
WBGene00305110	21.06	-1.52166	0.00100938
WBGene00022441	497.365	1.10584	6.89417108551387e-37
WBGene00022712	2256.91	-3.19898	0
WBGene00086560	3.65469	-2.60548	0.0405275
WBGene00019511	2878.52	-1.14013	4.53360910244928e-58
WBGene00015199	39.877	-2.54053	9.4244906448124e-15
WBGene00005292	9.89081	1.73714	0.0145773
WBGene00020407	103.389	1.60244	1.09488334922659e-18
WBGene00021298	34.4239	1.07538	0.00255736
WBGene00015910	2.76267	-4.0937	0.0181249
WBGene00018196	25.2224	-1.04527	0.0113222
WBGene00017453	66.9005	-1.0367	0.000437481
WBGene00017552	27.7499	-1.09366	0.00380415
WBGene00021118	34.5578	1.05372	0.00108102
WBGene00194713	9.81183	-1.40305	0.0418707
WBGene00044694	23.5272	-1.22049	0.00228982
WBGene00020772	20.1523	1.00565	0.0492304
WBGene00002115	8.30329	-4.38955	4.80450712363025e-05
WBGene00018804	2291.29	-1.49045	6.91878275075961e-112
WBGene00006476	16.8256	-1.21467	0.0134207
WBGene00019858	695.298	-1.13395	6.91581847182181e-51
WBGene00015298	24.4187	-7.30418	8.52606171804246e-11
WBGene00015115	2095.65	-3.593	0
WBGene00001438	3.05294	-5.03109	0.00124016
WBGene00007036	43.5224	-8.86743	3.72600620121837e-16
WBGene00020248	8.44864	-2.51506	0.00231756
WBGene00005061	2584.05	-1.58999	2.02353574316366e-185
WBGene00018044	257.782	-1.53748	3.71626512825488e-38
WBGene00018268	2.8061	-4.90847	0.00170574
WBGene00271823	18.1078	-1.38275	0.00475667
WBGene00019895	13.6117	-1.99221	0.00147813
WBGene00206517	43.3409	-1.92132	1.99006378308973e-09
WBGene00019086	2.69241	-3.25202	0.0452452
WBGene00044387	68.2028	-6.47925	3.28990284167805e-24
WBGene00044386	54.7365	-1.2539	3.24992325404894e-05
WBGene00015453	23.7134	-2.68287	3.32764152678754e-09
WBGene00015456	823.743	-1.36194	1.36007403664742e-09
WBGene00003402	87.2403	1.349	1.4668721816587e-08
WBGene00044389	5.32213	-5.8407	1.72056578305892e-05
WBGene00016416	16.7479	-1.75437	0.00290136
WBGene00017147	12.5163	-1.41564	0.017917
WBGene00005226	46.1476	-2.03206	1.29217225449444e-11
WBGene00017290	62.7794	-4.30886	4.00538888018825e-32
WBGene00017219	103.016	1.0287	6.91024064612399e-07
WBGene00017391	20.1169	-1.50472	0.0010821
WBGene00015896	141.081	2.3595	8.08247283164627e-42
WBGene00015918	6.52023	-5.38587	3.47380973258054e-05
WBGene00015919	22.6804	-4.84761	5.29280973433945e-11
WBGene00019119	58.9594	-1.25907	3.07181889652074e-07
WBGene00044391	159.751	-5.4652	1.13668509293112e-73
WBGene00016111	36.123	-1.17892	0.000347684
WBGene00018869	4.79173	-2.18046	0.0382176
WBGene00020022	59.7477	-4.15099	2.26160563396102e-31
WBGene00019190	4.03356	-2.78952	0.0259828
WBGene00016237	8.16431	-3.28263	0.000154373
WBGene00269379	12.172	-3.91791	8.00938025635987e-07
WBGene00016246	93.8746	-1.22089	1.97368393963076e-07
WBGene00020784	39.1733	-4.11253	9.7374298758721e-21
WBGene00206412	77.278	-1.49692	1.25500198247833e-07
WBGene00017438	41.5539	-8.07055	2.15018198422319e-13
WBGene00016319	421.609	2.77811	9.28725850497394e-100
WBGene00019605	16.8141	1.43048	0.0169592
WBGene00044756	10.01	-4.66644	8.16776064412649e-06
WBGene00020801	11.1495	-2.25088	0.00099292
WBGene00019372	35.7508	-1.48946	4.90843509844209e-05
WBGene00020895	29.1383	-3.25126	0.00271095
WBGene00019904	11.0316	-4.82417	2.77782290887537e-06
WBGene00019903	15.7291	-2.01362	0.000508406
WBGene00019906	152.85	-2.59524	6.26576205532466e-56
WBGene00043984	7.07127	-3.70585	0.000226485
WBGene00016970	14.2273	-2.48248	1.56109312859177e-05
WBGene00003480	729.119	1.2601	5.12005912623138e-46
WBGene00020576	8.54793	-1.45972	0.048972
WBGene00015410	80.0941	1.06906	2.0336474312092e-07
WBGene00206529	12.9801	-2.80559	5.77459458244983e-06
WBGene00200874	32.3499	-2.04817	1.29707562216139e-08
WBGene00016631	196.234	-1.77637	3.11987542800518e-39
WBGene00000886	46.0952	1.17175	0.000669032
WBGene00005025	44.2751	1.0877	0.000107916
WBGene00022853	14.6385	1.28714	0.0404438
WBGene00003784	22.3695	1.33359	0.00203786
WBGene00020164	4991.05	-1.00998	6.39142943107112e-50
WBGene00006893	22.5536	-1.83923	2.37328712784636e-05
WBGene00017971	53.4925	-4.06338	5.0639576902424e-25
WBGene00023021	50.5638	-3.73745	7.05508518742336e-27
WBGene00018393	151.468	-3.92292	4.67650944211181e-67
WBGene00016183	27.4645	-1.21886	0.00656364
WBGene00018040	8.36167	-1.84841	0.022639
WBGene00019944	3.74255	-3.13142	0.0200905
WBGene00017545	23.9087	-1.89064	3.92801169835876e-06
WBGene00015061	7.44331	-1.61952	0.0488746
WBGene00015514	86.6573	1.05298	5.05780395421816e-07
WBGene00014053	9.92337	-6.74373	2.85932263881353e-08
WBGene00008436	7.09029	-2.59415	0.00262599
WBGene00010503	3.76285	-3.12571	0.0186016
WBGene00008640	25.8859	-2.45636	1.84434240528377e-08
WBGene00000377	290.742	-1.26317	2.79017220415192e-30
WBGene00011471	44.0905	-5.83813	3.87141324271653e-19
WBGene00010457	18.2051	-1.30235	0.00585454
WBGene00010460	13.078	-2.93284	2.0808491698118e-06
WBGene00008819	424.201	2.25909	3.89051464901708e-95
WBGene00009899	17.6541	-1.22047	0.0120681
WBGene00009043	41.7918	1.23903	5.61973890621835e-05
WBGene00009044	209.565	1.25032	1.04686293951838e-21
WBGene00044168	11.086	-2.53388	0.000142008
WBGene00010877	17.7913	-2.48066	1.78012043125869e-06
WBGene00001523	824.809	1.16031	1.16571471950114e-27
WBGene00011757	287.359	1.74996	7.98718961224441e-51
WBGene00000615	53.7005	1.57494	1.0232411423327e-09
WBGene00004440	42.0462	1.01213	0.00228763
WBGene00008427	24.0649	-5.54683	2.4132295804512e-11
WBGene00007916	8.63142	-3.6584	3.88091686841705e-05
WBGene00002295	51.0335	-1.00539	0.0007209
WBGene00014307	32.421	-1.5248	6.32177109896387e-05
WBGene00014308	28.4737	-1.75357	1.13652790709955e-05
WBGene00014309	483.151	-1.33681	1.72812396040116e-34
WBGene00011888	170.727	-1.42527	6.43560578969496e-23
WBGene00007685	18.8339	-3.65893	2.00842691621655e-10
WBGene00007687	16.8912	-2.20419	7.06552259854739e-05
WBGene00006433	41.0218	1.10562	0.000152607
WBGene00010943	8.75884	-1.52958	0.0318912
WBGene00009447	12.9179	-1.72227	0.00409797
WBGene00001368	799.611	-2.92706	4.00721798807489e-241
WBGene00014248	6.22138	-3.50148	0.00100667
WBGene00014259	40.271	1.68783	9.42379292302407e-09
WBGene00001623	5.4213	2.46869	0.0125745
WBGene00013146	145.795	-5.7532	7.10370304076738e-62
WBGene00007332	46.47	1.47344	9.57538233539642e-08
WBGene00014164	356.743	-6.44947	2.33296353047579e-118
WBGene00004038	3.06875	-4.24654	0.00903589
WBGene00007420	8.73335	-2.24293	0.00359349
WBGene00007419	142.569	-1.34571	1.47247417099708e-15
WBGene00007418	2.8221	-4.14266	0.00904934
WBGene00011661	19.0559	-2.48429	1.31728250402131e-07
WBGene00001683	136.103	1.21033	4.92050589864692e-08
WBGene00008481	12.7557	-2.31502	0.00030822
WBGene00014060	49.8617	-2.27551	3.06177997304014e-14
WBGene00014063	128.078	-1.03403	2.652758139155e-10
WBGene00014050	6.38641	1.72652	0.0474102
WBGene00003107	102.676	-3.27242	4.0253474818679e-45
WBGene00007354	212.885	-2.86464	6.59182505440388e-79
WBGene00007557	3.62297	-5.28023	0.000185117
WBGene00007562	2.76306	-4.89152	0.00256477
WBGene00010898	1099.52	-4.23479	0
WBGene00007489	690.118	2.87264	1.39786820569536e-151
WBGene00003404	240.054	-2.95232	5.0595926083197e-70
WBGene00011072	2.33336	-3.86002	0.0197612
WBGene00009700	133.477	-5.20164	1.73115082120389e-13
WBGene00004222	28.9075	-5.49029	1.03630597860436e-13
WBGene00010989	945.701	-4.17183	0
WBGene00010991	13.9488	-1.40098	0.0166711
WBGene00001753	205.369	-2.38235	2.92727251716283e-66
WBGene00009356	565.252	-7.47652	9.31723110294922e-137
WBGene00006788	882.556	-4.41225	0
WBGene00004455	18.0822	-1.79226	0.000198769
WBGene00043120	61.2947	-1.81894	6.1924843119542e-12
WBGene00044160	10.5787	1.7871	0.0154256
WBGene00004227	59.9191	-1.11383	1.21758648877423e-05
WBGene00011524	38.3062	-3.6028	7.78017818208518e-19
WBGene00201918	3.60012	-5.27348	0.00027156
WBGene00011530	4.36854	-2.9316	0.0117561
WBGene00000851	19.3466	-1.32678	0.00598433
WBGene00044038	192.546	-2.41901	3.06378494797843e-55
WBGene00007041	10.6064	1.7698	0.0256784
WBGene00007191	22.9944	-3.70603	5.99421596736198e-12
WBGene00007892	204.812	-1.26666	2.29483079340765e-16
WBGene00006915	13.4427	-2.61953	1.70888895770749e-05
WBGene00012155	30.0835	-1.98279	1.62110216049565e-08
WBGene00043534	1995.81	-1.70429	2.44875823487256e-141
WBGene00012201	2162.56	-2.31201	4.77646000729288e-248
WBGene00012202	75.9569	-4.58689	1.09023574159093e-40
WBGene00013387	220.832	-1.04928	6.35794546313224e-15
WBGene00003269	848.492	1.41395	8.29401479372644e-13
WBGene00195146	5.22816	2.16602	0.0275086
WBGene00010050	3.8528	-2.77594	0.0462705
WBGene00008545	76.2191	-2.42897	1.72798190009504e-22
WBGene00008549	151.486	-1.686	8.53079705628404e-24
WBGene00013926	190.209	-2.64803	1.76012996218487e-68
WBGene00012149	75.4488	-1.26057	1.27727632819634e-08
WBGene00008742	229.402	-7.49507	3.5971129741865e-56
WBGene00008741	38.5243	-4.49111	1.83904369192932e-18
WBGene00009658	299.171	-1.21825	1.45174932109681e-29
WBGene00194891	22.5247	-1.03511	0.0169306
WBGene00014155	18.241	1.78235	0.000162196
WBGene00014156	34.1713	-1.3145	4.4614081789229e-05
WBGene00012222	409.725	-2.92002	8.51255463331457e-145
WBGene00012457	26.3613	-3.79121	2.76041038175579e-14
WBGene00044030	5.92752	-5.23225	6.92889345286765e-05
WBGene00012461	149.347	-5.08035	5.6004148270292e-73
WBGene00012462	82.0539	1.89819	7.99619266033353e-15
WBGene00013257	28.3038	-4.9482	1.15825424756783e-13
WBGene00016834	2.15609	-3.73027	0.0303022
WBGene00009867	192.604	1.17619	4.94425014075717e-13
WBGene00012583	22.6991	-1.41973	0.000496004
WBGene00012585	67.6169	-2.95824	1.426072266873e-30
WBGene00012894	898.535	-1.83718	4.93336016640207e-107
WBGene00077635	30.1715	-1.27134	0.00114637
WBGene00219555	12.303	-2.11251	0.000477161
WBGene00012914	4.54955	-2.33194	0.0467712
WBGene00004904	8.06198	-1.54877	0.0368702
WBGene00009394	4.83777	-2.43689	0.0336695
WBGene00009396	7.9821	-3.54925	0.000110348
WBGene00009397	5.45396	-2.14668	0.03602
WBGene00010271	43.5626	-1.88137	7.52537873999936e-10
WBGene00010270	4.14959	-2.51116	0.0262956
WBGene00010266	25.1977	-1.27523	0.000988732
WBGene00012605	27.6062	-2.27825	1.02210188107163e-08
WBGene00012610	258.472	-1.10318	3.60168606145738e-22
WBGene00195150	4.7748	-2.3305	0.0403949
WBGene00013592	200.545	-2.63205	6.10903692043222e-68
WBGene00004120	117.607	-2.66829	6.77660158320366e-33
WBGene00009741	74.328	-3.25016	4.69438232106304e-34
WBGene00010070	27.9176	-1.95345	4.65308637843252e-07
WBGene00010071	94.9852	-4.26821	1.76735096631643e-49
WBGene00013001	71.317	-1.14142	1.27601841416272e-06
WBGene00001763	66.3854	1.60586	2.25799248090999e-10
WBGene00007837	85.2481	1.06537	3.99886952654082e-07
WBGene00007838	91.039	-1.8561	9.78986533865895e-17
WBGene00002235	39.3255	-2.0199	1.99716950018572e-09
WBGene00044084	8.58328	1.51318	0.0357488
WBGene00001890	83.342	-5.87599	1.59151692671395e-33
WBGene00012198	1389.2	1.48967	3.18913534386601e-124
WBGene00198365	3.68944	-4.54105	0.00173473
WBGene00012199	2400.75	-6.99366	0
WBGene00012200	19.1342	-6.94954	1.17506184138793e-09
WBGene00044074	16.732	-5.44335	2.91246402910027e-08
WBGene00012329	22.5537	3.22699	9.1883608060931e-12
WBGene00010722	25.3623	-1.23298	0.00111314
WBGene00000037	15.212	-1.66495	0.00152687
WBGene00012984	123.944	-1.32039	3.3480612459291e-15
WBGene00000059	15.4071	-1.74552	0.00106636
WBGene00004048	121.497	-3.08731	6.8689999424983e-50
WBGene00010759	32.8092	-1.11196	0.0017645
WBGene00000972	24.8735	-1.70804	2.43911893089784e-05
WBGene00044333	24.6525	-2.09003	2.03899022577217e-07
WBGene00006787	12.7895	-1.47318	0.0147645
WBGene00007479	9.57826	-2.87484	0.000181034
WBGene00007480	26.075	-5.66815	5.17302792844812e-12
WBGene00013187	15.7519	-1.39443	0.0177362
WBGene00013189	4468.97	-1.61551	5.2320620327615e-188
WBGene00013195	8.50895	1.92105	0.00729278
WBGene00010987	6.7087	-1.64287	0.0440406
WBGene00001247	842.261	1.11061	3.106356609319e-47
WBGene00044727	2.4328	-3.8982	0.016435
WBGene00013157	880.338	-1.1125	4.53580407272752e-58
WBGene00013158	450.724	-3.29326	1.21252214194204e-176
WBGene00013159	755.065	1.08298	5.73570596897399e-37
WBGene00044728	131.361	-1.6779	3.52016856317198e-26
WBGene00219491	19.6953	-1.29464	0.00649401
WBGene00001780	25.7245	1.34359	0.000476606
WBGene00014450	0	NA	NA
WBGene00014451	0	NA	NA
WBGene00010957	0.524592	1.3893	NA
WBGene00010958	0	NA	NA
WBGene00014452	0.121181	0.786493	NA
WBGene00014453	0	NA	NA
WBGene00014454	9.35636	-1.10121	0.177824
WBGene00014455	0	NA	NA
WBGene00014456	0.258821	0.0651532	NA
WBGene00014457	0	NA	NA
WBGene00010959	9.11029	-0.261972	0.765589
WBGene00010960	0.986946	3.47682	NA
WBGene00014458	0	NA	NA
WBGene00014459	4.76019	-0.340925	0.835302
WBGene00014460	0.110285	-0.65618	NA
WBGene00010961	7.09914	-0.372648	0.70516
WBGene00014461	0	NA	NA
WBGene00014462	0.330856	-1.84642	NA
WBGene00014463	0	NA	NA
WBGene00014464	0	NA	NA
WBGene00000829	5.6053	-0.338014	0.766926
WBGene00014465	0	NA	NA
WBGene00010962	1.22996	0.776453	NA
WBGene00014466	0.372812	-1.99397	NA
WBGene00010963	6.58289	-0.00725939	0.995471
WBGene00010964	21.7169	0.384811	0.54874
WBGene00014467	0	NA	NA
WBGene00014468	0.330856	-1.84642	NA
WBGene00014469	0	NA	NA
WBGene00014470	0.110285	-0.65618	NA
WBGene00010965	4.04207	-0.0440522	0.977459
WBGene00014471	0	NA	NA
WBGene00014472	89.0862	-0.843719	0.00710641
WBGene00010966	0.662805	1.83946	NA
WBGene00010967	31.9651	-0.554273	0.193924
WBGene00014473	0.747251	0.936796	NA
WBGene00021406	0	NA	NA
WBGene00021407	0	NA	NA
WBGene00021408	0	NA	NA
WBGene00021405	0	NA	NA
WBGene00021409	0	NA	NA
WBGene00021404	0	NA	NA
WBGene00001492	1.64065	-1.12812	NA
WBGene00021403	0	NA	NA
WBGene00195502	0	NA	NA
WBGene00235258	3.29951	-0.87362	0.561734
WBGene00166500	0.611716	-1.66837	NA
WBGene00235260	0.107628	-0.65618	NA
WBGene00235259	18.4184	-0.167294	0.808675
WBGene00023131	0	NA	NA
WBGene00235261	0.460523	-2.3154	NA
WBGene00235262	0.251959	0.0651533	NA
WBGene00201447	0	NA	NA
WBGene00015246	1.07737	-0.277517	NA
WBGene00006599	89.4974	-0.883052	7.93205328605582e-06
WBGene00015247	3.18584	-0.0704651	0.970568
WBGene00017927	0.742311	1.0622	NA
WBGene00001111	3397.57	0.34173	1.26147465694208e-06
WBGene00023277	32.6608	-0.918823	0.0129633
WBGene00017928	78.9766	-0.677912	0.00578009
WBGene00017929	77.9202	-0.386163	0.116483
WBGene00196821	0	NA	NA
WBGene00017926	4.33976	0.323157	0.835252
WBGene00000897	41.4902	-0.526965	0.147985
WBGene00000674	1.25506	0.519168	NA
WBGene00198932	0.241164	1.48776	NA
WBGene00202431	0	NA	NA
WBGene00023019	0	NA	NA
WBGene00197291	0	NA	NA
WBGene00198551	0	NA	NA
WBGene00199863	0	NA	NA
WBGene00021400	0.241164	1.48776	NA
WBGene00219750	1.2869	-0.0173339	NA
WBGene00021397	2.08746	0.948244	0.58514
WBGene00021396	1.36996	1.45449	NA
WBGene00198224	0	NA	NA
WBGene00021395	304.502	0.302746	0.0215926
WBGene00196851	0	NA	NA
WBGene00021402	2244.33	-0.10009	0.366302
WBGene00000815	135.658	0.292362	0.254815
WBGene00195063	150.214	0.128322	0.608968
WBGene00021394	290.709	0.184734	0.266534
WBGene00021401	22.6281	0.10883	0.850079
WBGene00019821	199.886	0.0184632	0.935701
WBGene00019822	180	0.0446646	0.848145
WBGene00019823	48.0642	0.208338	0.54927
WBGene00019820	443.241	-0.142236	0.20538
WBGene00001728	0.22057	-1.34489	NA
WBGene00019824	157.464	-0.180472	0.422529
WBGene00019825	46.3344	-0.14185	0.715721
WBGene00020647	64.4216	-0.212799	0.47608
WBGene00020651	0.724691	3.03555	NA
WBGene00020650	1.51758	-0.109977	NA
WBGene00005487	3.09208	-0.590186	0.709026
WBGene00003362	0	NA	NA
WBGene00020649	23.5288	-0.54262	0.243194
WBGene00206487	1.2382	-0.0247489	NA
WBGene00045177	0.268903	-1.48317	NA
WBGene00020648	4.00897	-0.585094	0.665541
WBGene00019298	1.18962	-0.456031	NA
WBGene00019300	5.80782	1.39526	0.15744
WBGene00019299	0.610169	-1.61803	NA
WBGene00198707	0	NA	NA
WBGene00001099	32.9553	-0.894857	0.00784674
WBGene00200120	0	NA	NA
WBGene00023092	0	NA	NA
WBGene00000675	6.25063	-1.07915	0.251009
WBGene00017577	8.18827	-0.351057	0.745634
WBGene00017574	0.687548	0.695008	NA
WBGene00197593	0	NA	NA
WBGene00022048	314.138	0.281729	0.0701449
WBGene00220192	0	NA	NA
WBGene00004981	66.0145	0.193639	0.51868
WBGene00020295	320.977	0.449641	0.000270174
WBGene00004493	163.321	0.492675	0.00247145
WBGene00044789	531.895	0.047883	0.718735
WBGene00020300	35.0995	0.0817724	0.867013
WBGene00001338	95.829	0.628059	0.00456958
WBGene00020298	165.362	0.434023	0.0108654
WBGene00020297	232.479	-0.185581	0.228817
WBGene00020296	161.575	-0.0385332	0.863616
WBGene00001666	395.133	-0.518243	4.97342928841309e-07
WBGene00002187	8.29848	0.41578	0.726093
WBGene00219270	0	NA	NA
WBGene00165558	0	NA	NA
WBGene00020299	9.93805	0.926189	0.280792
WBGene00001332	183.885	0.385457	0.0251565
WBGene00000913	516.576	0.0499917	0.719963
WBGene00022046	92.3704	0.0429799	0.889875
WBGene00022047	1.51458	-2.35385	NA
WBGene00271640	0.638583	-0.526689	NA
WBGene00002041	5.46395	-1.92439	0.0603106
WBGene00022045	114.516	0.836837	5.22471791470858e-05
WBGene00022044	68.7924	0.0806829	0.813314
WBGene00235263	0.489958	2.47005	NA
WBGene00235264	0.400166	-2.07957	NA
WBGene00019772	0.22057	-1.34489	NA
WBGene00019773	1.85293	-2.0114	NA
WBGene00019774	12.5252	-0.440174	0.547915
WBGene00220031	0	NA	NA
WBGene00271837	0	NA	NA
WBGene00235265	1.84096	-0.9076	NA
WBGene00021011	4.21881	-0.821749	0.47222
WBGene00021012	199.251	-0.244795	0.164962
WBGene00201763	0	NA	NA
WBGene00021010	2.05872	0.346526	0.872186
WBGene00021013	1946.16	-0.18584	0.04251
WBGene00001625	12.7099	-0.479095	0.495023
WBGene00199193	0	NA	NA
WBGene00018924	0.731836	-0.955447	NA
WBGene00200779	0	NA	NA
WBGene00201760	0	NA	NA
WBGene00198589	0	NA	NA
WBGene00195964	0	NA	NA
WBGene00001165	10.2783	-0.21969	0.81903
WBGene00197598	0	NA	NA
WBGene00197815	0	NA	NA
WBGene00219978	0	NA	NA
WBGene00001579	31.3813	0.418774	0.344088
WBGene00018926	1.4523	0.874879	NA
WBGene00189987	0	NA	NA
WBGene00015996	0	NA	NA
WBGene00015994	5.56252	-1.13397	0.233771
WBGene00199836	0	NA	NA
WBGene00015997	0.766601	-3.02958	NA
WBGene00044457	1.20909	-1.16519	NA
WBGene00015998	3.25599	-0.679328	0.654454
WBGene00015999	5.44088	-1.77115	0.0746922
WBGene00000676	0	NA	NA
WBGene00199072	0	NA	NA
WBGene00002140	0.496524	1.32942	NA
WBGene00015993	0	NA	NA
WBGene00022911	0	NA	NA
WBGene00200850	0	NA	NA
WBGene00200054	0	NA	NA
WBGene00194995	0	NA	NA
WBGene00015497	2.03374	-1.64948	0.347275
WBGene00196668	0	NA	NA
WBGene00019658	64.5375	0.0340084	0.938315
WBGene00004427	54.3076	0.258521	0.425093
WBGene00044948	1.45648	0.0864294	NA
WBGene00045051	0.372427	0.767751	NA
WBGene00019664	75.9665	0.303352	0.252377
WBGene00023106	0.107628	-0.65618	NA
WBGene00019662	0.124097	0.786493	NA
WBGene00044723	1.37216	-1.41263	NA
WBGene00019659	1.54105	0.012546	NA
WBGene00044458	0	NA	NA
WBGene00019661	77.9885	-0.868531	0.000710064
WBGene00195864	0.141674	0.786493	NA
WBGene00023038	0	NA	NA
WBGene00235287	0	NA	NA
WBGene00021950	4.65312	-0.208564	0.880454
WBGene00021949	0.382907	-2.02462	NA
WBGene00044460	96.0006	0.0188876	0.958649
WBGene00044459	11.4866	0.627528	0.350667
WBGene00021951	2.80424	-0.189221	0.92169
WBGene00168241	0	NA	NA
WBGene00219763	0.248194	1.51624	NA
WBGene00197624	0	NA	NA
WBGene00021948	2.94705	-0.818051	0.637043
WBGene00196878	0	NA	NA
WBGene00194844	0.525381	-0.00460533	NA
WBGene00001788	2.17559	-1.26038	0.444941
WBGene00018928	216.446	0.61123	5.27635195812814e-07
WBGene00018929	70.8813	-0.132315	0.68867
WBGene00018933	58.8051	0.213636	0.537538
WBGene00018932	93.1436	-0.053807	0.863586
WBGene00018931	28.1382	0.275696	0.528276
WBGene00199691	0	NA	NA
WBGene00004824	103.873	-0.115277	0.674899
WBGene00197041	0	NA	NA
WBGene00200616	0.110285	-0.65618	NA
WBGene00018930	2.61281	0.0765581	0.969737
WBGene00018935	345.446	0.0864229	0.574926
WBGene00018934	48.6352	-0.187444	0.679369
WBGene00001154	32.5148	0.00849294	0.987953
WBGene00220182	0	NA	NA
WBGene00021935	402.947	-0.0979556	0.47931
WBGene00185088	57.9269	0.249038	0.409529
WBGene00235283	0	NA	NA
WBGene00021936	186.355	0.489629	0.00455262
WBGene00220183	0	NA	NA
WBGene00199601	0	NA	NA
WBGene00202216	0	NA	NA
WBGene00044742	232.628	0.446572	0.00178918
WBGene00021943	64.7722	0.159218	0.607566
WBGene00201199	0	NA	NA
WBGene00023184	0	NA	NA
WBGene00021941	954.45	-0.250791	0.0048029
WBGene00021945	264.063	0.037283	0.864409
WBGene00044757	1.62563	0.770204	NA
WBGene00195533	0	NA	NA
WBGene00023183	5.16805	-0.670375	0.532449
WBGene00201671	0	NA	NA
WBGene00021938	133.512	0.219268	0.265393
WBGene00196995	0	NA	NA
WBGene00196058	0	NA	NA
WBGene00007007	18.4137	-0.154516	0.810053
WBGene00016649	0	NA	NA
WBGene00045301	0	NA	NA
WBGene00016648	0	NA	NA
WBGene00045300	0	NA	NA
WBGene00016647	0	NA	NA
WBGene00045299	0	NA	NA
WBGene00016646	0	NA	NA
WBGene00045298	0	NA	NA
WBGene00019073	0	NA	NA
WBGene00019072	0	NA	NA
WBGene00271786	1.84846	0.305451	NA
WBGene00019070	5267.9	-0.340974	6.39941432506647e-07
WBGene00196404	0	NA	NA
WBGene00199590	0	NA	NA
WBGene00019067	4.39281	-2.47777	0.0685622
WBGene00004047	593.936	-0.933594	1.49304822125511e-27
WBGene00043705	33.8627	0.496953	0.22083
WBGene00220181	0	NA	NA
WBGene00002278	39.1752	0.0111466	0.982339
WBGene00021923	68.7835	0.0394163	0.914992
WBGene00021925	19.2174	0.761566	0.174323
WBGene00021926	46.345	0.60215	0.107341
WBGene00021922	124.582	0.0760025	0.769837
WBGene00021921	286.175	-0.159271	0.256056
WBGene00194825	0	NA	NA
WBGene00194822	0	NA	NA
WBGene00194823	1.00632	2.56952	NA
WBGene00194824	0	NA	NA
WBGene00194826	0.121181	0.786493	NA
WBGene00219762	0.120582	0.786493	NA
WBGene00021928	73.2508	-0.334459	0.226501
WBGene00005903	152.16	0.188268	0.340297
WBGene00219399	370.621	0.859714	8.94829312849431e-17
WBGene00021929	203.755	0.459868	0.00303115
WBGene00021930	350.197	-0.636195	3.87328038604288e-09
WBGene00021920	38.4376	-0.47028	0.180363
WBGene00000816	75.7727	0.47824	0.129786
WBGene00021934	290.918	0.282914	0.0244122
WBGene00196098	0	NA	NA
WBGene00021933	124.18	0.594284	0.0304529
WBGene00021932	71.3572	-0.470336	0.0683147
WBGene00044462	34.0927	0.331363	0.491243
WBGene00016637	737.381	0.784585	4.76480168556787e-24
WBGene00003893	0.791153	1.04994	NA
WBGene00005905	0.258821	0.0651532	NA
WBGene00005904	2.22683	0.343058	0.849843
WBGene00202064	0	NA	NA
WBGene00016638	0	NA	NA
WBGene00016636	0.124097	0.786493	NA
WBGene00199664	0	NA	NA
WBGene00200465	0	NA	NA
WBGene00023256	0.215255	-1.32456	NA
WBGene00016797	8.37382	-0.772876	0.359552
WBGene00023257	0	NA	NA
WBGene00016798	0.485843	2.45798	NA
WBGene00219437	0	NA	NA
WBGene00016796	252.541	0.962675	6.86613437206473e-12
WBGene00198147	0	NA	NA
WBGene00198949	0	NA	NA
WBGene00022426	37.8533	-0.093352	0.834968
WBGene00022428	62.2684	0.512599	0.0799367
WBGene00198533	0	NA	NA
WBGene00197287	0.131263	-0.65618	NA
WBGene00007020	132.43	0.0522873	0.853925
WBGene00196875	0	NA	NA
WBGene00022427	90.3399	0.274478	0.328547
WBGene00196976	0	NA	NA
WBGene00202019	0	NA	NA
WBGene00023163	3.29754	-2.12813	0.120019
WBGene00001103	9.39306	-0.994335	0.215281
WBGene00021123	3.0189	-1.27466	0.346111
WBGene00044463	12.1508	-0.946344	0.268076
WBGene00021122	0	NA	NA
WBGene00021121	36.2809	-0.823706	0.0165686
WBGene00021120	0	NA	NA
WBGene00009521	173.709	0.465079	0.0336771
WBGene00044908	0.121181	0.786493	NA
WBGene00009522	0	NA	NA
WBGene00009523	1.10962	-2.67832	NA
WBGene00009519	0.121181	0.786493	NA
WBGene00045003	0	NA	NA
WBGene00009517	0.887007	-0.454396	NA
WBGene00009520	0	NA	NA
WBGene00045037	0	NA	NA
[truncated: 44,930 more rows]
