# Supplementary material for: A SET domain-containing protein and HCF-1 maintain transgenerational epigenetic memory
Source: Nat Commun. 2026 Jan 9;17:1462. doi: 10.1038/s41467-025-68200-7 (PMC12886896; doi:10.1038/s41467-025-68200-7)
Supplement: Supplementary file 9 — Supplementary Data 7 [file 41467_2025_68200_MOESM9_ESM.xlsx]

## Sheet: Supplemenatry Data 7 
Supplemenatry Data 7. Lists of overlapping targets between SET-24-regulated 22G-RNA targets and WAGO- or Mutator- dependent targets.
set-24(syb7014) & WAGO	set-24(syb7014) & Mutator	set-24(mj617) & WAGO	set-24(mj617) & Mutator
WBGene00006599	WBGene00006599	WBGene00010756	WBGene00021892
WBGene00044736	WBGene00021939	WBGene00019044	WBGene00019044
WBGene00019819	WBGene00023291	WBGene00003546	WBGene00021968
WBGene00021939	WBGene00021415	WBGene00043065	WBGene00044347
WBGene00021928	WBGene00021428	WBGene00006810	WBGene00016486
WBGene00019462	WBGene00021430	WBGene00194896	WBGene00013222
WBGene00021415	WBGene00022100	WBGene00021968	WBGene00018439
WBGene00021428	WBGene00044486	WBGene00016486	WBGene00020318
WBGene00021430	WBGene00021892	WBGene00013222	WBGene00000514
WBGene00022100	WBGene00021893	WBGene00018439	WBGene00001548
WBGene00006705	WBGene00020730	WBGene00021870	WBGene00010974
WBGene00022375	WBGene00022063	WBGene00045053	WBGene00015115
WBGene00021881	WBGene00001548	WBGene00010984	WBGene00020952
WBGene00021870	WBGene00001119	WBGene00020318	WBGene00000820
WBGene00021893	WBGene00006756	WBGene00004317	WBGene00012671
WBGene00020730	WBGene00022608	WBGene00000514	WBGene00022030
WBGene00022063	WBGene00021357	WBGene00019462	WBGene00016216
WBGene00001548	WBGene00021369	WBGene00012755	WBGene00016931
WBGene00001119	WBGene00003884	WBGene00001548	WBGene00000803
WBGene00006756	WBGene00020930	WBGene00010974	WBGene00022131
WBGene00022608	WBGene00022682	WBGene00014060	WBGene00008726
WBGene00021357	WBGene00044482	WBGene00015115	WBGene00006771
WBGene00021369	WBGene00016953	WBGene00020952	WBGene00004148
WBGene00003884	WBGene00044502	WBGene00002071	WBGene00022682
WBGene00020930	WBGene00015701	WBGene00000820	WBGene00011399
WBGene00022682	WBGene00000820	WBGene00012671	WBGene00021939
WBGene00044482	WBGene00022248	WBGene00022030	WBGene00022103
WBGene00021198	WBGene00003607	WBGene00016216	WBGene00021357
WBGene00043065	WBGene00001905	WBGene00016931
WBGene00016953	WBGene00016177	WBGene00000803
WBGene00044502	WBGene00001189	WBGene00022131
WBGene00015701	WBGene00011291	WBGene00000056
WBGene00000820	WBGene00009495	WBGene00008726
WBGene00022248	WBGene00011129	WBGene00006771
WBGene00044505	WBGene00010921	WBGene00004148
WBGene00003607	WBGene00009437	WBGene00022682
WBGene00001905	WBGene00008582	WBGene00011399
WBGene00017072	WBGene00014082	WBGene00021939
WBGene00017077	WBGene00001394	WBGene00022103
WBGene00016177	WBGene00012189	WBGene00021357
WBGene00009009	WBGene00012639
WBGene00009544	WBGene00007454
WBGene00001189	WBGene00044989
WBGene00011291	WBGene00008537
WBGene00011129	WBGene00013632
WBGene00009437	WBGene00000709
WBGene00004448	WBGene00013802
WBGene00008582	WBGene00013999
WBGene00014082	WBGene00016216
WBGene00009889	WBGene00020540
WBGene00001394	WBGene00002230
WBGene00012191	WBGene00021755
WBGene00012639	WBGene00021751
WBGene00012866	WBGene00021913
WBGene00007454	WBGene00020564
WBGene00008537	WBGene00000903
WBGene00045282	WBGene00000895
WBGene00013632	WBGene00022103
WBGene00013802	WBGene00021260
WBGene00013999	WBGene00021020
WBGene00016216	WBGene00003941
WBGene00020540	WBGene00022177
WBGene00002230	WBGene00022181
WBGene00021755	WBGene00019994
WBGene00021913	WBGene00019997
WBGene00020564	WBGene00019159
WBGene00000903	WBGene00014206
WBGene00006615	WBGene00011200
WBGene00022103	WBGene00007139
WBGene00003978	WBGene00011112
WBGene00021244	WBGene00000463
WBGene00021260	WBGene00003915
WBGene00021861	WBGene00016165
WBGene00003941	WBGene00001042
WBGene00022177	WBGene00017303
WBGene00022178	WBGene00015469
WBGene00022181	WBGene00017160
WBGene00019997	WBGene00016012
WBGene00194747	WBGene00003523
WBGene00019159	WBGene00015488
WBGene00021809	WBGene00004857
WBGene00010449	WBGene00017698
WBGene00010813	WBGene00015128
WBGene00014206	WBGene00043992
WBGene00009647	WBGene00011498
WBGene00007139	WBGene00010779
WBGene00011112	WBGene00013499
WBGene00000463	WBGene00010974
WBGene00010907	WBGene00012922
WBGene00003915	WBGene00013429
WBGene00016165	WBGene00012759
WBGene00021310	WBGene00013242
WBGene00001042	WBGene00013563
WBGene00017033	WBGene00012554
WBGene00017303	WBGene00012717
WBGene00018965	WBGene00000267
WBGene00015469	WBGene00012798
WBGene00017160	WBGene00011399
WBGene00003546	WBGene00013574
WBGene00016012	WBGene00023451
WBGene00002881	WBGene00022205
WBGene00003523	WBGene00022432
WBGene00015488	WBGene00015429
WBGene00004857	WBGene00016997
WBGene00020106	WBGene00016486
WBGene00015336	WBGene00016485
WBGene00015518	WBGene00004423
WBGene00017698	WBGene00019739
WBGene00015128	WBGene00015955
WBGene00014028	WBGene00000207
WBGene00043992	WBGene00020496
WBGene00011498	WBGene00018878
WBGene00011499	WBGene00019959
WBGene00010779	WBGene00003911
WBGene00194725	WBGene00016985
WBGene00013499	WBGene00000075
WBGene00000768	WBGene00017419
WBGene00010974	WBGene00001638
WBGene00010756	WBGene00009801
WBGene00012648	WBGene00006922
WBGene00012970	WBGene00044585
WBGene00012922	WBGene00010067
WBGene00013429	WBGene00044149
WBGene00013427	WBGene00010690
WBGene00012755	WBGene00004313
WBGene00012759	WBGene00003411
WBGene00013242	WBGene00010011
WBGene00013563	WBGene00022276
WBGene00012554	WBGene00018771
WBGene00012717	WBGene00000253
WBGene00000267	WBGene00022039
WBGene00012798	WBGene00002040
WBGene00009953	WBGene00022026
WBGene00011399	WBGene00022030
WBGene00013574	WBGene00044461
WBGene00023451	WBGene00016931
WBGene00022205	WBGene00019909
WBGene00022432	WBGene00045052
WBGene00015429	WBGene00018579
WBGene00019776	WBGene00022274
WBGene00002071	WBGene00185098
WBGene00016997	WBGene00006771
WBGene00016486	WBGene00022145
WBGene00016485	WBGene00022144
WBGene00194679	WBGene00044347
WBGene00004423	WBGene00021239
WBGene00018838	WBGene00021349
WBGene00015955	WBGene00021353
WBGene00017632	WBGene00021458
WBGene00017631	WBGene00021468
WBGene00000207	WBGene00021461
WBGene00018878	WBGene00021271
WBGene00019959	WBGene00022129
WBGene00003911	WBGene00022131
WBGene00016985	WBGene00003387
WBGene00000075	WBGene00021036
WBGene00017419	WBGene00019360
WBGene00001638	WBGene00021637
WBGene00009619	WBGene00021645
WBGene00000961	WBGene00021653
WBGene00006922	WBGene00020902
WBGene00010067	WBGene00001430
WBGene00044149	WBGene00015096
WBGene00010690	WBGene00018005
WBGene00044137	WBGene00019434
WBGene00004313	WBGene00010371
WBGene00003411	WBGene00009917
WBGene00004317	WBGene00011971
WBGene00010339	WBGene00077728
WBGene00010011	WBGene00010111
WBGene00009280	WBGene00009453
WBGene00022276	WBGene00077558
WBGene00018771	WBGene00014121
WBGene00000253	WBGene00009126
WBGene00022039	WBGene00010858
WBGene00002040	WBGene00010610
WBGene00022030	WBGene00009220
WBGene00044461	WBGene00009468
WBGene00021209	WBGene00013180
WBGene00016931	WBGene00001131
WBGene00019909	WBGene00008681
WBGene00045052	WBGene00012953
WBGene00045053	WBGene00011059
WBGene00018579	WBGene00000544
WBGene00022271	WBGene00012961
WBGene00022274	WBGene00007600
WBGene00185098	WBGene00008783
WBGene00006771	WBGene00012103
WBGene00022145	WBGene00010768
WBGene00022144	WBGene00010769
WBGene00021237	WBGene00008568
WBGene00021239	WBGene00012289
WBGene00021349	WBGene00012368
WBGene00021353	WBGene00077443
WBGene00021458	WBGene00013511
WBGene00021468	WBGene00002181
WBGene00021461	WBGene00007988
WBGene00021271	WBGene00002978
WBGene00022129	WBGene00015153
WBGene00022131	WBGene00001177
WBGene00003387	WBGene00016512
WBGene00045387	WBGene00020390
WBGene00019597	WBGene00021487
WBGene00021036	WBGene00000514
WBGene00019360	WBGene00023284
WBGene00021637	WBGene00020952
WBGene00021645	WBGene00015885
WBGene00021653	WBGene00021079
WBGene00021635	WBGene00005223
WBGene00020902	WBGene00045277
WBGene00002135	WBGene00004457
WBGene00001430	WBGene00008372
WBGene00015096	WBGene00007391
WBGene00020262	WBGene00009721
WBGene00019713	WBGene00044045
WBGene00002989	WBGene00009221
WBGene00018005	WBGene00010184
WBGene00001819	WBGene00008726
WBGene00022594	WBGene00008728
WBGene00019434	WBGene00009834
WBGene00009917	WBGene00008010
WBGene00011971	WBGene00010209
WBGene00077728	WBGene00014907
WBGene00009271	WBGene00013944
WBGene00009453	WBGene00013074
WBGene00009252	WBGene00013485
WBGene00009961	WBGene00012699
WBGene00077558	WBGene00012671
WBGene00014121	WBGene00009018
WBGene00009126	WBGene00013826
WBGene00010858	WBGene00008945
WBGene00009260	WBGene00012623
WBGene00000096	WBGene00000857
WBGene00010610	WBGene00020797
WBGene00008663	WBGene00000497
WBGene00011864	WBGene00021075
WBGene00006445	WBGene00015644
WBGene00015231	WBGene00021095
WBGene00015236	WBGene00019922
WBGene00044413	WBGene00021968
WBGene00009468	WBGene00021790
WBGene00013180	WBGene00019412
WBGene00001131	WBGene00019044
WBGene00008681	WBGene00018439
WBGene00012953	WBGene00018663
WBGene00011059	WBGene00016550
WBGene00000544	WBGene00019589
WBGene00012961	WBGene00018768
WBGene00007600	WBGene00018767
WBGene00012103	WBGene00022712
WBGene00010768	WBGene00015199
WBGene00010769	WBGene00021296
WBGene00012216	WBGene00020407
WBGene00045468	WBGene00018804
WBGene00008568	WBGene00018807
WBGene00012289	WBGene00021055
WBGene00013594	WBGene00019858
WBGene00001704	WBGene00017944
WBGene00013511	WBGene00015115
WBGene00002181	WBGene00015456
WBGene00007988	WBGene00017441
WBGene00002978	WBGene00016319
WBGene00013203	WBGene00018304
WBGene00009304	WBGene00020318
WBGene00015153	WBGene00008051
WBGene00022435	WBGene00009043
WBGene00005898	WBGene00009044
WBGene00016512	WBGene00011757
WBGene00020390	WBGene00000178
WBGene00021487	WBGene00007331
WBGene00000514	WBGene00014166
WBGene00021226	WBGene00007417
WBGene00000056	WBGene00010898
WBGene00194896	WBGene00001522
WBGene00020952	WBGene00013387
WBGene00005447	WBGene00009689
WBGene00015885	WBGene00012222
WBGene00020618	WBGene00008929
WBGene00021079	WBGene00004120
WBGene00016061	WBGene00008863
WBGene00015765	WBGene00001764
WBGene00000893	WBGene00012198
WBGene00020912	WBGene00012731
WBGene00045277	WBGene00012981
WBGene00020944	WBGene00013222
WBGene00022542	WBGene00006939
WBGene00004457	WBGene00013157
WBGene00009059	WBGene00013158
WBGene00007388	WBGene00013159
WBGene00007391
WBGene00001663
WBGene00010082
WBGene00012142
WBGene00009721
WBGene00044045
WBGene00013027
WBGene00009081
WBGene00004747
WBGene00007722
WBGene00009221
WBGene00010184
WBGene00004809
WBGene00045511
WBGene00008726
WBGene00008728
WBGene00011850
WBGene00194682
WBGene00008010
WBGene00007182
WBGene00013944
WBGene00013078
WBGene00012699
WBGene00012671
WBGene00044197
WBGene00013825
WBGene00008945
WBGene00010004
WBGene00012623
WBGene00012626
WBGene00000857
WBGene00020797
WBGene00044641
WBGene00000497
WBGene00017038
WBGene00021095
WBGene00019922
WBGene00019704
WBGene00021968
WBGene00021790
WBGene00019044
WBGene00018439
WBGene00018104
WBGene00018663
WBGene00017214
WBGene00016550
WBGene00019589
WBGene00018767
WBGene00022712
WBGene00015199
WBGene00020407
WBGene00021298
WBGene00195071
WBGene00018804
WBGene00019483
WBGene00021055
WBGene00019858
WBGene00017944
WBGene00015115
WBGene00016319
WBGene00018304
WBGene00016631
WBGene00020318
WBGene00003813
WBGene00008051
WBGene00009044
WBGene00011757
WBGene00010043
WBGene00011924
WBGene00011888
WBGene00000178
WBGene00007331
WBGene00014166
WBGene00007419
WBGene00007417
WBGene00014060
WBGene00010898
WBGene00001522
WBGene00013387
WBGene00008545
WBGene00009689
WBGene00012222
WBGene00012462
WBGene00012284
WBGene00008929
WBGene00004120
WBGene00008863
WBGene00001764
WBGene00012198
WBGene00012731
WBGene00010722
WBGene00012981
WBGene00013222
WBGene00013195
WBGene00013157
WBGene00013158
WBGene00013159
