# Supplementary material for: A SET domain-containing protein and HCF-1 maintain transgenerational epigenetic memory
Source: Nat Commun. 2026 Jan 9;17:1462. doi: 10.1038/s41467-025-68200-7 (PMC12886896; doi:10.1038/s41467-025-68200-7)
Supplement: Supplementary file 10 — Supplementary Data 8 [file 41467_2025_68200_MOESM10_ESM.xlsx]

## Sheet: Supplementary Data 8
	Supplementary Data 8: Worm strains used in this work
	N2	n2
	BA17	fem-1 (hc17ts)
	FX1200	hrde-1 (tm1200)
	IU716	hcf-1::gfp::3xflag(rwIS33) in situ
	OD139	Ppie-1::mCherry::H2B (itIS37) III; Ppie-1::yfp::lmn-1 (qaIS3502) IV
	RB777	hcf-1 (ok559)
	SHG3318	Pmex-5::3xha::tagRFP-1::SYP-1::tbb-2 3'UTR (ustIS325) I
	SS104	glp-4 (bn2ts)
	SX461	gfp::h2b (mjIS31) I
	SX2078	Pmex-5::cherry::his-58::21UR-1(as)::tbb-2 3' UTR (mjSi22)
	SX2128	mjSi22; prg-1 (n4357)
	SX2972	fog-2 (q71) + others
	SX3373	mjSi22; set-24 (mf123)
	SX3393	gfp::h2b (mjIS31); set-24 (mf123)
	SX3446	set-24::gfp (mj616)
	SX3447	set-24 (mj617)
	SX3448	gfp::h2b (mjIS31); hrde-1 (tm1200)
	SX3450	gfp::h2b (mjIS31); set-24 (mj617)
	SX3677	set-24::3xflag (syb4492)
	SX3735	set-24 (syb7014)
	SX3744	set-24 (syb7014); hcf-1(ok559)
	SX3745	set-24 (mj617); hcf-1(ok559)
	SX3748	set-24::gfp (mj616); hcf-1 (ok559)
	SX3754	gfp::h2b (mjIS31); hcf-1 (ok559)
	SX3756	gfp::h2b (mjIS31); set-24 (syb7014)
	SX3772	gfp::h2b (mjIS31); set-24 (mj617); hcf-1(ok559)
	SX3787	gfp::h2b (mjIS31); set-24 (syb7014); hcf-1(ok559)
	SX3794	hcf-1::gfp::3xflag(rwIS33); set-24(mj617)
	SX3795	hcf-1::gfp::3xflag(rwIS33); set-24(syb7014)
	SX3825	set-24::gfp (mj616); Ppie-1::mCherry::H2B (itIS37)
	SX3826	set-24::gfp (mj616); tagRFP::SYP-1 (ustIs325)
	SX3829	set-24 (syb7014); hcf-1(pk924)
	SX3830	gfp::h2b (mjIS31); hcf-1(pk924)
	SX3833	Pmex-5::hcf-1::gfp::3xfalg::hcf-1 3' UTR (mjIS605) I
	SX3834	Pmex-5::HCF-1::mKates::hcf-1 3' UTR (mjIS606) I
	SX3836	set-24(mj673)::gfp
	SX3837	set-24(mj674)::gfp
	SX3839	set-24(mj675)::3xflag
	SX3840	set-24(mj676)::3xflag
	SX3845	set-24 (mj617); hcf-1(pk924)
	SX3846	set-24::gfp (mj616); Pmex-5::hcf-1::mKate2 (mjIS606)
	SX3852	set-24(mj677)::3xflag
	SX3862	Pmex-5::H2B::BFP::tbb-2 3' UTR (ustIS298) IV
	SX3863	set-24::gfp (mj616); Pmex-5::hcf-1::mKate2 (mjIS606); Pmex-5::H2B::BFP::tbb-2 3' UTR (ustIS298)
	XA8106	hcf-1(pk924)
