# Supplementary material for: A SET domain-containing protein and HCF-1 maintain transgenerational epigenetic memory
Source: Nat Commun. 2026 Jan 9;17:1462. doi: 10.1038/s41467-025-68200-7 (PMC12886896; doi:10.1038/s41467-025-68200-7)
Supplement: Supplementary file 11 — Supplementary Data 9 [file 41467_2025_68200_MOESM11_ESM.xlsx]

## Sheet: Supplementary Data 9
	Supplementary Data 9: qPCR primers used in this work
	cdc-42_Forward	CTGCTGGACAGGAAGATTACG
	cdc-42_Reverse	CTCGGACATTCTCGAATGAAG
	gfp_Forward	GTGAAGGTGATGCAACATACGG
	gfp_Reverse	ACAAGTGTTGGCCATGGAAC
	pie-1_Forward	AGACGACGTGGATACAACAATC
	pie-1_Reverse	CTGCAGTTTCCTCTCTCGAAAT
	set-24_#1_Forward	CCCAGTTCGGAAGTTGTGAT
	set-24_#1_Reverse	GTCGCCAACAAAACGATTCT
	set-24_#2_Forward	TCAATAATCGCTTCCTCCGC
	set-24_#2_Reverse	CGATGGTTTTTCTTTCTTGGAAT
	set-24_#3_Forward	TTTGATAGAGCTTCGCAGAT
	set-24_#3_Reverse	CGGGATTTGCACTGAAACT
