# Supplementary material for: A SET domain-containing protein and HCF-1 maintain transgenerational epigenetic memory
Source: Nat Commun. 2026 Jan 9;17:1462. doi: 10.1038/s41467-025-68200-7 (PMC12886896; doi:10.1038/s41467-025-68200-7)
Supplement: Supplementary file 14 — Source data [file 41467_2025_68200_MOESM14_ESM.xlsx]

## Sheet: Fig. 1e
Fig. 1e	Luminescence (counts)
	Rep #1	Rep #2	Rep #3	Rep #4		Comparisons	p values
Blank	809	0	0	0		MBP vs Histones	>0.9999
	685	0	0	67		MBP-ScSET2 vs Histones	>0.9999
	247	0	0	0		MBP-CeSET-24 vs Histones	>0.9999
Histones	1853	3073	1629	817		MBP vs MBP + Histones	>0.9999
	2120	5230	1804	1400		MBP-ScSET2 vs MBP-ScSET2 + Histones	<0.0001
	2083	3690	1513	1007		MBP-CeSET2 vs MBP-CeSET2 + Histones	0.9994
MBP	0	0	0	0
	0	404	0	0
	0	407	0	0
MBP-ScSET2	5537	5586	7688	5852
	6081	6881	8206	6420
	5771	6763	8186	6313
MBP-CeSET-24	109	0	0	0
	114	161	0	0
	0	312	0	264
MBP + Histones	1333	455	955	1152
	2228	1250	2139	2067
	3551	3553	4240	3952
MBP-ScSET2 + Histones	438381	309405	330126	367816
	457713	318934	342808	386996
	460126	311595	340779	378084
MBP-CeSET-24 + Histones	7765	7343	8910	8216
	5985	5650	7961	7207
	6067	5220	7493	6923

## Sheet: Fig.2a
Fig. 2a Generation when sterile
wild type	hrde-1(tm1200)	set-24(syb7014)	set-24(mj617)
20	6	20	4
20	5	20	3
20	5	4	2
20	5	3	2
20	4	3	2
20	4	3	2
20	4	3	1
20	3	2	1
12	3	2	1
11	3	2	1
9	2	2	1
7	2	1	1
20	2	1	2
20	2	1	2
20	1	5	2
20	3	2	2
20	4	2	3
20	4	3	2
20	5	3	3
20	5	3	4
20	6	4	5
20	7	8	6
	7	19	1
	8	20	1
	9	20	1
		7	1
		11	2
		18	2
		19	2
			2
			2
			3

## Sheet: Fig. 2b
Fig. 2b Brood Size	wild type_P0	hrde-1(tm1200)_P0	set-24(syb7014)_P0	set-24(mj617)_P0	wild type_G1	hrde-1(tm1200)_G1	set-24(syb7014)_G1	set-24(mj617)_G1	wild type_G3	hrde-1(tm1200)_G3	set-24(syb7014)_G3	set-24(mj617)_G3	wild type_G6	hrde-1(tm1200)_G6	set-24(syb7014)_G6	set-24(mj617)_G6	wild type_G10	hrde-1(tm1200)_G10	set-24(syb7014)_G10	set-24(mj617)_G10	wild type_G15	hrde-1(tm1200)_G15	set-24(syb7014)_G15	set-24(mj617)_G15	wild type_G20	hrde-1(tm1200)_G20	set-24(syb7014)_G20	set-24(mj617)_G20
	119	208	155	161	79	121	59	75	118	25	79	0	85	0	112	0	127	0	134	0	150	0	133	0	125	0	117	0
	210	183	147	152	94	89	1	92	91	0	28	93	68	0	0	88	119	0	0	98	109	0	0	78	47	0	0	122
	137	192	109	126	53	103	62	25	90	0	0	63	75	0	0	65	123	0	0	123	104	0	0	144	177	0	0	68
	153	111	116	150	77	129	99	95	82	30	0	8	41	0	0	0	0	0	0	0	0	0	0	0	0	0	0	0
	99	182	137	189	76	102	17	167	122	31	38	51	17	0	0	132	94	0	0	111	58	0	0	97	0	0	0	34
	150	159	114	134	59	108	5	80	39	62	26	3	94	0	0	0	71	0	0	0	67	0	0	0	61	0	0	0
	125	183	129	159	112	100	56	49	112	0	0	0	72	0	0	0	37	0	0	0	0	0	0	0	0	0	0	0
	155	173	146	96	63	76	80	68	65	28	0	28	94	6	3	77	100	0	0	88	153	0	0	102	130	0	0	145
	173	142	125	162	107	109	1	44	87	35	31	59	132	0	85	34	143	0	96	79	95	0	169	98	117	0	85	102
	137	164	157	118	107	103	62	84	76	61	0	2	72	0	0	0	83	0	0	0	134	0	0	0	72	0	0	0
	140	159	134	135	94	73	118	101	108	23	118	0	128	10	98	0	70	0	123	0	81	0	145	0	120	0	138	0
	175	95	144	123	72	91	96	106	118	0		0	62	0		0	83	0		0	77	0		0	68	0		0
	140	174		79	62	120		121	96	31		0	98	0		0	38	0		0	54	0		0	32	0		0
	113	116		172	49	75		62

## Sheet: Fig. 2c
Fig. 2c Percentage of germlines
wild-type	normal	short	atrophy	empty		set-24(syb7014)	normal	short	atrophy	empty		set-24(mj617)	normal	short	atrophy	empty
P0	1	1	1	1		P0	1	0	0	0		P0	1	0	0	0
G1	1	1	1	1		G1	0.8	0.0333333	0.166667	0		G1	0.866667	0.0666667	0.0666667	0
G2	1	1	1	1		G2	0.5	0.175	0.225	0.1		G2	0.428571	0.171429	0.342857	0.0571429
G3	1	1	1	1		G3	0.235294	0.529412	0.176471	0.0588235		G3	0.371429	0.285714	0.171429	0.171429
G4	1	1	1	1		G4	0.771429	0.0857143	0.142857	0		G4	0.705882	0.117647	0.176471	0
G10	1	1	1	1		G10	1	0	0	0		G10	1	0	0	0

## Sheet: Fig. 3b
Fig. 3b Percentage of depressed animals
wild type_P0	hrde-1(tm1200)_P0	set-24(mf123)_P0	set-24(mj617)_P0	wild type_G1	hrde-1(tm1200)_G1	set-24(mf123)_G1	set-24(mj617)_G1	wild type_G2	hrde-1(tm1200)_G2	set-24(mf123)_G2	set-24(mj617)_G2	wild type_G3	hrde-1(tm1200)_G3	set-24(mf123)_G3	set-24(mj617)_G3	wild type_G4	hrde-1(tm1200)_G4	set-24(mf123)_G4	set-24(mj617)_G4	wild type_G5	hrde-1(tm1200)_G5	set-24(mf123)_G5	set-24(mj617)_G5	wild type_G6	hrde-1(tm1200)_G6	set-24(mf123)_G6	set-24(mj617)_G6	wild type_G7	hrde-1(tm1200)_G7	set-24(mf123)_G7	set-24(mj617)_G7
0	0	0	0	0	1	0	0	0	1	0	0	0	1	0	0	0	1	0	0.2547	0.1	1	0.1666	0.4588	0.4	1	1	0.646	0.4	1	1	1
0	0	0	0	0	1	0	0	0	1	0	0	0	1	0	0	0	1	0.87096	0	0	1	0.98666	0.2555	0	1	1	0.5078	0	1	1	0.7
0	0	0	0	0	1	0	0.4055	0	1	0	0.5	0	1	0	0.555	0	1		1	0	1		1	0.38	1		1	0.39	1
0	0	0	0	0	1	0	0	0	1	0.765	0	0	1	0.8875	0.2022	0	1	0.99	0.2455	0	1	1	0.6	0	1	1	0.95	0.475	1	1	1
0	0	0	0	0	1	0	0	0	1	0.51219	0	0	1		0	0	1		0	0.15254	1		0.2634	0.45	1		0.48	0.45	1		0.8
0	0	0	0	0	1	0	0	0	1	0	0	0	1	0	0.2389	0	1		0.8889	0	1		0.8421	0	1		0.5833	0	1		1
0	0	0	0	0	1	0	0	0	1	0	0	0	1	0	0	0	1	0.78096	0.0533	0	1	0.94576	0.5	0	1	1	0.5	0	1	1	0.9583
0	0	0	0	0	1	0	0	0	1	0	0	0	1	0	0	0	1	0	0.1333	0.1	1	0.2056	0.7895	0.1245	1	1	0.8571	0.15	1	1	0.5
0	0	0	0	0	1	0	0	0	1	0.754	0	0	1	0.879	0	0	1	1	0.3333	0	1	1	0.881	0	1	1	0.8235	0	1	1	0.7273
0	0	0	0	0	1	0	0	0	1	0.50999	0	0	1		0	0	1		0	0	1		0.6364	0	1		0.875	0	1		1
0	0	0	0	0	1	0.266	0	0	1	0.641	0	0	1	1	0	0	1	1	0	0	1	1	0.083	0	1	1	1	0	1	1	1
0	0	0	0	0	1	0	0	0	1	0.72	0	0	1	1	0	0	1	1	0	0	1	1	0.3571	0	1	1	1	0	1	1	1
0	0	0	0	0	1	0	0	0	1	0	0	0	1	0.7857	0	0	1	1	0.3157	0	1	1	1	0	1	1	1	0	1	1	1
0	0	0	0	0	1	0.0416	0	0	1	0.4615	0	0	1	1	0	0	1	1	0.1176	0	1	1	0.6	0	1	1	1	0	1	1	1
0	0	0	0	0	1	0.666	0.4555	0	1	0.8	0.5	0	1	1	0.9655	0	1	1	1	0	1	1	1	0	1	1	1	0	1	1	1

## Sheet: Fig. 3c
Fig. 3c gfp mRNA expression relative to cdc-42
	wild type_Before silencing	hrde-1(tm1200)_Before silencing	set-24(mf123)_Before silencing	set-24(mj617)_Before silencing	wild type_Empty vector	hrde-1(tm1200)_Empty vector	set-24(mf123)_Empty vector	set-24(mj617)_Empty vector	wild type_G1	hrde-1(tm1200)_G1	set-24(mf123)_G1	set-24(mj617)_G1	wild type_G2	hrde-1(tm1200)_G2	set-24(mf123)_G2	set-24(mj617)_G2	wild type_G3	hrde-1(tm1200)_G3	set-24(mf123)_G3	set-24(mj617)_G3	wild type_G4	hrde-1(tm1200)_G4	set-24(mf123)_G4	set-24(mj617)_G4	wild type_G5	hrde-1(tm1200)_G5	set-24(mf123)_G5	set-24(mj617)_G5	wild type_G6	hrde-1(tm1200)_G6	set-24(mf123)_G6	set-24(mj617)_G6	wild type_G7	hrde-1(tm1200)_G7	set-24(mf123)_G7	set-24(mj617)_G7
	0.245699	0.180608	0.296783	0.174618	0.237784	0.173589	0.179778	0.171485	0.0174562	0.139848	0.0562081	0.00763925	0.0166243	0.33917	0.151926	0.0545376	0.0130862	0.330052	0.149318	0.0760146	0.033731	0.211449	0.206786	0.0554615	0.0575903	0.24786	0.165723	0.202809	0.0859902	0.299258	0.351626	0.163871	0.162656	0.238132	0.242529	0.110685
	0.298318	0.211629	0.214581	0.196809	0.174954	0.173797	0.168917	0.186254	0.0143731	0.141535	0.0185499	0.00585726	0.0191781	0.168192	0.041057	0.0150343	0.0187217	0.219594	0.023035	0.0663644	0.0276317	0.299758	0.263629	0.064955	0.0718358	0.263499	0.135997	0.13044	0.104382	0.253933	0.210035	0.13464	0.0950307	0.283671	0.162259	0.268158
	0.21102	0.299996	0.244407	0.20021	0.239134	0.205207	0.16959	0.172419	0.00979432	0.173811	0.0197232	0.00631179	0.0133776	0.15941	0.0637409	0.0482383	0.023837	0.223949	0.156076	0.0777197	0.0214741	0.265734	0.12607	0.12892	0.131102	0.276485	0.273524	0.322242	0.130778	0.212767	0.206845	0.150159	0.24452	0.179139	0.271391	0.161394
	0.201744	0.296271	0.238662	0.256886					0.0112826	0.128809	0.035654	0.0092503	0.0113809	0.183292	0.0829055	0.0212895	0.0191391	0.204711	0.0452412	0.0110779	0.0221232	0.225685	0.162455	0.0497954	0.0324506	0.256298	0.236489	0.194579	0.0816891	0.277824	0.161615	0.156663	0.159786	0.201127	0.194541	0.230119
	0.247822	0.304342	0.244812	0.211938					0.0156405	0.123403	0.0454322	0.0626928	0.0102088	0.169384	0.0769786	0.0356583	0.0164207	0.225638	0.0838682	0.05877	0.0209673	0.206785	0.194694	0.0419574	0.0415363	0.259159	0.247854	0.20378	0.0946363	0.269916	0.167607	0.153123	0.158373	0.219579	0.252793	0.250893
p values	p value ( vs wildtype_Before silencing)				p value ( vs wildtype_Empty vector)				p value ( vs wildtype_G1)				p value ( vs wildtype_G2)				p value ( vs wildtype_G3)				p value ( vs wildtype_G4)				p value ( vs wildtype_G5)				p value ( vs wildtype_G6)				p value ( vs wildtype_G7)
		0.586	0.758	0.17		0.234	0.107	0.135		<0.001	0.02	0.69		<0.001	0.006	0.028		<0.001	0.026	0.012		<0.001	<0.001	0.026		<0.001	0.002	0.004		<0.001	0.001	0.0008		0.077	0.087	0.32

## Sheet: Fig. 3d
Fig. 3d Anti gfp 22G RNA amount relative to U18
	wild type_Before silencing	hrde-1(tm1200)_Before silencing	set-24(mf123)_Before silencing	set-24(mj617)_Before silencing	wild type_Silencing establishment	hrde-1(tm1200)_Silencing establishment	set-24(mf123)_Silencing establishment	set-24(mj617)_Silencing establishment	wild type_G1	hrde-1(tm1200)_G1	set-24(mf123)_G1	set-24(mj617)_G1	wild type_G4	hrde-1(tm1200)_G4	set-24(mf123)_G4	set-24(mj617)_G4
	2.08231e-06	5.056e-05	1.0276e-05	1.8375e-05	0.00141395	0.00148227	0.00133313	0.00231878	0.0006442	0.00010966	0.00014438	0.00036403	0.00040183	1.8653e-05	4.0521e-05	0.0001898
	6.3284e-06	1.1496e-05	6.2283e-06	1.4055e-05	0.0006054	0.00135097	0.00135952	0.00113138	0.00102061	0.00019671	0.00028397	0.00020698	0.00031751	2.7649e-05	7.5894e-05	3.4579e-05
	2.0702e-05	2.0313e-05	2.1423e-05	1.1377e-05	0.00090748	0.00189411	0.00125347	0.00244703	0.00116574	9.8819e-05	0.00031152	0.00098534	0.00070444	2.6152e-05	6.7235e-05	7.3542e-05
p values	p value ( vs wildtype_Before silencing)				p value ( vs wildtype_Empty vector)				p value ( vs wildtype_G1)				p value ( vs wildtype_G4)
		0.247	0.701	0.46		0.105	0.227	0.109		0.007	0.013	0.209		0.009	0.025	0.04

## Sheet: Fig. 4d
Fig. 4d Pearson's colocalization coefficiencies
SET-24::GFP & H2B::mCherry	SET-24::GFP & tagRFP::SYP-1
0.46	0.12
0.47	0.14
0.49	0.26
0.41	0.21
0.42	0.21
0.42	0.29
0.4	0.24
0.51	0.23
0.37	0.23
0.41	0.24
0.51	0.33
0.42	0.26
0.45	0.29
0.45	0.14
0.42	0.21
0.42	0.23
0.46	0.24
0.4	0.26
0.47	0.12
0.41	0.16

## Sheet: Fig. 4g
Fig. 4g

## Sheet: Fig.5c, Supplementary Fig. 6c
Fig. 5c and Supplementary Fig. 6c

[truncated: 32 more sheets: Fig. 5e, Fig. 5h, Supplementary Fig.7a , Fig. 5i, Supplementary Fig. 7b , Figs. 5j and 5k, Fig. 6a, Fig.6c, Fig. 6d, Fig. 6f, Fig. 6g, Fig. 7c, Supplementary Figs. 1a, Supplementary Fig. 3c, Supplementary Fig. 4b, Supplementary Fig. 5a, Supplementary Fig. 5b, Supplementary Fig. 5c, Supplementary Fig. 5d, Supplementary Fig. 5e, Supplementary Fig. 5i, Supplementary Fig. 7c …]
